# Supplementary material for: A quantitative risk assessment framework for mortality due to macroplastic ingestion in seabirds, marine mammals, and sea turtles
Source: Proc Natl Acad Sci U S A. 2025 Nov 17;122(48):e2415492122. doi: 10.1073/pnas.2415492122 (PMC12684891; doi:10.1073/pnas.2415492122)
Supplement: Supplementary file 2 — Dataset S01 (CSV) [file pnas.2415492122.sd01.csv]

Citation	id	Taxa	Group	Species	Family	Age	Size	Size_avg	Size_age	Length	Sex	Death	COD	Latitude	Longitude	acute injury	item_gen	harddeath	softdeath	threaddeath	rubberdeath	foamdeath	clothdeath	nrdeath	item_spec	GIT location	Obstruction or perforation?	hard	hard_volume	soft	soft_volume	rubber	rubber_volume	thread	thread_volume	line_length	foam	foam_volume	other	other_volume	cloth	cloth_volume	hard_wo_nurdle	hard_wo_nurdle_vol	nurdle	nurdle_volume	NR	NR_volume	rubber_nb
Reinert et al. 2017	LPZ103207	Mammal	Manatee	Florida Manatee	Trichechidae	Infant	119	453.6	119	119	M	abandoned young	KND	26.642057	-81.909334	no	NA	KND	KND	KND	KND	KND	KND	KND	NA	NA	NA	0	0	0	0	0	0	0	0	0	0	0	0	0	0	0	0	0	0	0	0	0	0
Reinert et al. 2017	MEC11140	Mammal	Manatee	Florida Manatee	Trichechidae	Infant	142	453.6	142	142	F	abandoned young	KND	28.65037	-80.81581	no	NA	KND	KND	KND	KND	KND	KND	KND	NA	NA	NA	0	0	0	0	0	0	0	0	0	0	0	0	0	0	0	0	0	0	0	0	0	0
Reinert et al. 2017	MEC1215	Mammal	Manatee	Florida Manatee	Trichechidae	Infant	108	453.6	108	108	M	abandoned young	KND	28.38118	-80.69441	no	NA	KND	KND	KND	KND	KND	KND	KND	NA	NA	NA	0	0	0	0	0	0	0	0	0	0	0	0	0	0	0	0	0	0	0	0	0	0
Reinert et al. 2017	MEC13190	Mammal	Manatee	Florida Manatee	Trichechidae	Infant	98	453.6	98	98	F	abandoned young	KND	28.32336	-80.65985	no	NA	KND	KND	KND	KND	KND	KND	KND	NA	NA	NA	0	0	0	0	0	0	0	0	0	0	0	0	0	0	0	0	0	0	0	0	0	0
Reinert et al. 2017	MEC13226	Mammal	Manatee	Florida Manatee	Trichechidae	Infant	112	453.6	112	112	M	abandoned young	KND	28.321	-80.6162	no	NA	KND	KND	KND	KND	KND	KND	KND	NA	NA	NA	0	0	0	0	0	0	0	0	0	0	0	0	0	0	0	0	0	0	0	0	0	0
Reinert et al. 2017	MEC14072	Mammal	Manatee	Florida Manatee	Trichechidae	Infant	124	453.6	124	124	F	abandoned young	KND	28.43202	-80.65987	no	NA	KND	KND	KND	KND	KND	KND	KND	NA	NA	NA	0	0	0	0	0	0	0	0	0	0	0	0	0	0	0	0	0	0	0	0	0	0
Reinert et al. 2017	MEC14095	Mammal	Manatee	Florida Manatee	Trichechidae	Infant	132	453.6	132	132	F	abandoned young	KND	28.07482	-80.59867	no	NA	KND	KND	KND	KND	KND	KND	KND	NA	NA	NA	0	0	0	0	0	0	0	0	0	0	0	0	0	0	0	0	0	0	0	0	0	0
Reinert et al. 2017	MEC15044	Mammal	Manatee	Florida Manatee	Trichechidae	Infant	116	453.6	116	116	M	abandoned young	KND	28.12487	-80.63547	no	NA	KND	KND	KND	KND	KND	KND	KND	NA	NA	NA	0	0	0	0	0	0	0	0	0	0	0	0	0	0	0	0	0	0	0	0	0	0
Reinert et al. 2017	MEC15071	Mammal	Manatee	Florida Manatee	Trichechidae	Infant	110	453.6	110	110	F	abandoned young	KND	28.89083	-80.83984	no	NA	KND	KND	KND	KND	KND	KND	KND	NA	NA	NA	0	0	0	0	0	0	0	0	0	0	0	0	0	0	0	0	0	0	0	0	0	0
Reinert et al. 2017	MEC15105	Mammal	Manatee	Florida Manatee	Trichechidae	Infant	128	453.6	128	128	F	abandoned young	KND	28.11525	-80.62817	no	NA	KND	KND	KND	KND	KND	KND	KND	NA	NA	NA	0	0	0	0	0	0	0	0	0	0	0	0	0	0	0	0	0	0	0	0	0	0
Reinert et al. 2017	MEC15110	Mammal	Manatee	Florida Manatee	Trichechidae	Infant	131	453.6	131	131	M	abandoned young	KND	27.67252	-80.37615	no	NA	KND	KND	KND	KND	KND	KND	KND	NA	NA	NA	0	0	0	0	0	0	0	0	0	0	0	0	0	0	0	0	0	0	0	0	0	0
Reinert et al. 2017	MNE1039	Mammal	Manatee	Florida Manatee	Trichechidae	Infant	117	453.6	117	117	F	abandoned young	KND	27.85392	-80.49498	no	NA	KND	KND	KND	KND	KND	KND	KND	NA	NA	NA	0	0	0	0	0	0	0	0	0	0	0	0	0	0	0	0	0	0	0	0	0	0
Reinert et al. 2017	MNW1059	Mammal	Manatee	Florida Manatee	Trichechidae	Infant	106	453.6	106	106	F	abandoned young	KND	27.879693	-82.463149	no	NA	KND	KND	KND	KND	KND	KND	KND	NA	NA	NA	0	0	0	0	0	0	0	0	0	0	0	0	0	0	0	0	0	0	0	0	0	0
Reinert et al. 2017	MNW1321	Mammal	Manatee	Florida Manatee	Trichechidae	Infant	135	453.6	135	135	M	abandoned young	KND	27.88596	-82.84809	no	NA	KND	KND	KND	KND	KND	KND	KND	NA	NA	NA	0	0	0	0	0	0	0	0	0	0	0	0	0	0	0	0	0	0	0	0	0	0
Reinert et al. 2017	MNW1335	Mammal	Manatee	Florida Manatee	Trichechidae	Infant	130	453.6	130	130	M	abandoned young	KND	28.87593	-82.58963	no	NA	KND	KND	KND	KND	KND	KND	KND	NA	NA	NA	0	0	0	0	0	0	0	0	0	0	0	0	0	0	0	0	0	0	0	0	0	0
Reinert et al. 2017	MNW14044	Mammal	Manatee	Florida Manatee	Trichechidae	Infant	115	453.6	115	115	M	abandoned young	KND	30.41	-86.43814	no	NA	KND	KND	KND	KND	KND	KND	KND	NA	NA	NA	0	0	0	0	0	0	0	0	0	0	0	0	0	0	0	0	0	0	0	0	0	0
Reinert et al. 2017	MNW14051	Mammal	Manatee	Florida Manatee	Trichechidae	Infant	109	453.6	109	109	F	abandoned young	KND	27.9038	-82.42201	no	NA	KND	KND	KND	KND	KND	KND	KND	NA	NA	NA	0	0	0	0	0	0	0	0	0	0	0	0	0	0	0	0	0	0	0	0	0	0
Reinert et al. 2017	MNW16004	Mammal	Manatee	Florida Manatee	Trichechidae	Infant	144	453.6	144	144	M	abandoned young	KND	27.85814	-82.34968	no	NA	KND	KND	KND	KND	KND	KND	KND	NA	NA	NA	0	0	0	0	0	0	0	0	0	0	0	0	0	0	0	0	0	0	0	0	0	0
Reinert et al. 2017	MSW1304	Mammal	Manatee	Florida Manatee	Trichechidae	Infant	151	453.6	151	151	F	abandoned young	KND	26.41142	-81.89023	no	NA	KND	KND	KND	KND	KND	KND	KND	NA	NA	NA	0	0	0	0	0	0	0	0	0	0	0	0	0	0	0	0	0	0	0	0	0	0
Reinert et al. 2017	MSW1306	Mammal	Manatee	Florida Manatee	Trichechidae	Juvenile	177	453.6	177	177	M	abandoned young	KND	26.57738	-81.98354	no	NA	KND	KND	KND	KND	KND	KND	KND	NA	NA	NA	0	0	0	0	0	0	0	0	0	0	0	0	0	0	0	0	0	0	0	0	0	0
Reinert et al. 2017	MSW13110	Mammal	Manatee	Florida Manatee	Trichechidae	Infant	150	453.6	150	150	F	abandoned young	KND	26.74544	-81.49156	no	NA	KND	KND	KND	KND	KND	KND	KND	NA	NA	NA	0	0	0	0	0	0	0	0	0	0	0	0	0	0	0	0	0	0	0	0	0	0
Reinert et al. 2017	MSW14072	Mammal	Manatee	Florida Manatee	Trichechidae	Infant	111	453.6	111	111	F	abandoned young	KND	26.51707	-82.189	no	NA	KND	KND	KND	KND	KND	KND	KND	NA	NA	NA	0	0	0	0	0	0	0	0	0	0	0	0	0	0	0	0	0	0	0	0	0	0
Reinert et al. 2017	MSW14080	Mammal	Manatee	Florida Manatee	Trichechidae	Infant	118	453.6	118	118	M	abandoned young	KND	26.70055	-81.80102	no	NA	KND	KND	KND	KND	KND	KND	KND	NA	NA	NA	0	0	0	0	0	0	0	0	0	0	0	0	0	0	0	0	0	0	0	0	0	0
Reinert et al. 2017	MSW15057	Mammal	Manatee	Florida Manatee	Trichechidae	Infant	114	453.6	114	114	M	abandoned young	KND	26.80359	-82.0546	no	NA	KND	KND	KND	KND	KND	KND	KND	NA	NA	NA	0	0	0	0	0	0	0	0	0	0	0	0	0	0	0	0	0	0	0	0	0	0
Reinert et al. 2017	MSW15073	Mammal	Manatee	Florida Manatee	Trichechidae	Infant	125	453.6	125	125	F	abandoned young	KND	26.30837	-81.83229	no	NA	KND	KND	KND	KND	KND	KND	KND	NA	NA	NA	0	0	0	0	0	0	0	0	0	0	0	0	0	0	0	0	0	0	0	0	0	0
Reinert et al. 2017	SWFTm1113b	Mammal	Manatee	Florida Manatee	Trichechidae	Infant	95	453.6	95	95	M	abandoned young	KND	26.69549	-81.79867	no	NA	KND	KND	KND	KND	KND	KND	KND	NA	NA	NA	0	0	0	0	0	0	0	0	0	0	0	0	0	0	0	0	0	0	0	0	0	0
Reinert et al. 2017	SWFTm1310b	Mammal	Manatee	Florida Manatee	Trichechidae	Infant	93	453.6	93	93	M	abandoned young	KND	26.40728	-81.89381	no	NA	KND	KND	KND	KND	KND	KND	KND	NA	NA	NA	0	0	0	0	0	0	0	0	0	0	0	0	0	0	0	0	0	0	0	0	0	0
Reinert et al. 2017	SWFTm1311b	Mammal	Manatee	Florida Manatee	Trichechidae	Infant	107	453.6	107	107	F	abandoned young	KND	26.45792	-81.94918	no	NA	KND	KND	KND	KND	KND	KND	KND	NA	NA	NA	0	0	0	0	0	0	0	0	0	0	0	0	0	0	0	0	0	0	0	0	0	0
Reinert et al. 2017	SWFTm1529b	Mammal	Manatee	Florida Manatee	Trichechidae	Infant	109	453.6	109	109	M	abandoned young	KND	26.6414	-82.04256	no	NA	KND	KND	KND	KND	KND	KND	KND	NA	NA	NA	0	0	0	0	0	0	0	0	0	0	0	0	0	0	0	0	0	0	0	0	0	0
Reinert et al. 2017	SWFTm1530b	Mammal	Manatee	Florida Manatee	Trichechidae	Infant	104	453.6	104	104	M	abandoned young	KND	26.33838	-81.8096	no	NA	KND	KND	KND	KND	KND	KND	KND	NA	NA	NA	0	0	0	0	0	0	0	0	0	0	0	0	0	0	0	0	0	0	0	0	0	0
Puig-lozano et al. 2018	20	Mammal	Toothed Whale	Risso's Dolphin	Delphinidae	Infant	NA	400	120	120	F	animal interaction	KND	-7.1	-34.8	no	NA	KND	KND	KND	KND	KND	KND	KND	NA	NA	NA	0	0	0	0	0	0	1	NA	NA	0	0	1	NA	0	0	0	0	0	0	0	0	0
Savage et al. 2021	2004085	Mammal	Toothed Whale	Stejneger's Beaked Whale	Ziphiidae	NA	NA	1600	510	510	NA	barotrauma	KND	60.78	148.65	no	NA	KND	KND	KND	KND	KND	KND	KND	NA	NA	NA	1	14.34293125	0	0	0	0	0	0	0	0	0	0	0	0	0	1	14.34293125	0	0	0	0	0
Savage et al. 2021	2004100	Mammal	Toothed Whale	Stejneger's Beaked Whale	Ziphiidae	NA	NA	1600	291	291	NA	barotrauma	KND	60.78	148.7	no	NA	KND	KND	KND	KND	KND	KND	KND	NA	NA	NA	0	0	0	0	0	0	0	0	0	0	0	0	0	0	0	0	0	0	0	0	0	0
Savage et al. 2021	2013141	Mammal	Toothed Whale	Stejneger's Beaked Whale	Ziphiidae	NA	NA	1600	306	306	NA	barotrauma	KND	61.08	146.49	no	NA	KND	KND	KND	KND	KND	KND	KND	NA	NA	NA	0	0	0	0	0	0	0	0	0	0	0	0	0	0	0	0	0	0	0	0	0	0
Savage et al. 2021	2013142	Mammal	Toothed Whale	Stejneger's Beaked Whale	Ziphiidae	NA	NA	1600	502	502	NA	barotrauma	KND	61.08	146.49	no	NA	KND	KND	KND	KND	KND	KND	KND	NA	NA	NA	0	0	0	0	0	0	0	0	0	0	0	0	0	0	0	0	0	0	0	0	0	0
Savage et al. 2021	2013184	Mammal	Toothed Whale	Stejneger's Beaked Whale	Ziphiidae	NA	NA	1600	500	500	NA	barotrauma	KND	63.64	171.43	no	NA	KND	KND	KND	KND	KND	KND	KND	NA	NA	NA	0	0	0	0	0	0	0	0	0	0	0	0	0	0	0	0	0	0	0	0	0	0
Alexiadou et al. 2019	dd1	Mammal	Toothed Whale	Common Dolphin	Delphinidae	Subadult	170	77.2	170	170	F	bycatch	KND	38	21.3	no	NA	KND	KND	KND	KND	KND	KND	KND	NA	NA	NA	0	0	0	0	0	0	0	0	0	0	0	0	0	0	0	0	0	0	0	0	0	0
Alexiadou et al. 2019	pm8	Mammal	Toothed Whale	Sperm Whale	Physeteridae	Subadult	790	27215.4	790	790	F	bycatch	KND	35.5	24.1	no	NA	KND	KND	KND	KND	KND	KND	KND	NA	NA	NA	0	0	1	7.230769231	0	0	0	0	0	0	0	0	0	0	0	0	0	0	0	0	0	0
Alexiadou et al. 2019	tt1	Mammal	Toothed Whale	Bottlenose Dolphin	Delphinidae	Adult	250	233	250	250	M	bycatch	KND	39	21	no	NA	KND	KND	KND	KND	KND	KND	KND	NA	NA	NA	0	0	0	0	0	0	0	0	0	0	0	0	0	0	0	0	0	0	0	0	0	0
Alexiadou et al. 2019	tt2	Mammal	Toothed Whale	Bottlenose Dolphin	Delphinidae	Adult	220	233	220	220	M	bycatch	KND	38.9	21.1	no	NA	KND	KND	KND	KND	KND	KND	KND	NA	NA	NA	0	0	0	0	0	0	0	0	0	0	0	0	0	0	0	0	0	0	0	0	0	0
Alexiadou et al. 2019	tt3	Mammal	Toothed Whale	Bottlenose Dolphin	Delphinidae	Subadult	190	233	190	190	M	bycatch	KND	36.5	22.4	no	NA	KND	KND	KND	KND	KND	KND	KND	NA	NA	NA	0	0	0	0	0	0	0	0	0	0	0	0	0	0	0	0	0	0	0	0	0	0
Barreiros & Barcelos 2001		Turtle	Turtle	Leatherback	Cheloniidae	Adult	144	567	144	144	F	bycatch	KND	38.3	-26.8	no	NA	KND	KND	KND	KND	KND	KND	KND	NA	NA	NA	2	NA	6	NA	0	0	0	0	0	0	0	0	0	0	0	2	NA	0	0	0	0	0
Di Beneditto and Oliveira et al. 2019	pb01/1997	Mammal	Toothed Whale	La Plata Dolphin	Delphinidae	NA	NA	29	108.6	108.6	NA	bycatch	KND	-22	-41	no	NA	KND	KND	KND	KND	KND	KND	KND	NA	NA	NA	0	0	3	0.0166	0	0	0	0	0	0	0	0	0	0	0	0	0	0	0	0	0	0
Di Beneditto and Oliveira et al. 2019	pb03/1995	Mammal	Toothed Whale	La Plata Dolphin	Delphinidae	NA	NA	29	108.6	108.6	NA	bycatch	KND	-22	-41	no	NA	KND	KND	KND	KND	KND	KND	KND	NA	NA	NA	0	0	1	0.0017	0	0	0	0	0	0	0	0	0	0	0	0	0	0	0	0	0	0
Di Beneditto and Oliveira et al. 2019	pb07/1994	Mammal	Toothed Whale	La Plata Dolphin	Delphinidae	NA	NA	29	108.6	108.6	NA	bycatch	KND	-22	-41	no	NA	KND	KND	KND	KND	KND	KND	KND	NA	NA	NA	0	0	1	0.04	0	0	0	0	0	0	0	0	0	0	0	0	0	0	0	0	0	0
Di Beneditto and Oliveira et al. 2019	pb10/1990	Mammal	Toothed Whale	La Plata Dolphin	Delphinidae	NA	NA	29	108.6	108.6	NA	bycatch	KND	-22	-41	no	NA	KND	KND	KND	KND	KND	KND	KND	NA	NA	NA	0	0	1	0.0022	0	0	0	0	0	0	0	0	0	0	0	0	0	0	0	0	0	0
Di Beneditto and Oliveira et al. 2019		Mammal	Toothed Whale	La Plata Dolphin	Delphinidae	NA	NA	29	108.6	108.6	NA	bycatch	KND	-22	-41	no	NA	KND	KND	KND	KND	KND	KND	KND	NA	NA	NA	0	0	0	0	0	0	0	0	0	0	0	0	0	0	0	0	0	0	0	0	0	0
Di Beneditto and Oliveira et al. 2019		Mammal	Toothed Whale	La Plata Dolphin	Delphinidae	NA	NA	29	108.6	108.6	NA	bycatch	KND	-22	-41	no	NA	KND	KND	KND	KND	KND	KND	KND	NA	NA	NA	0	0	0	0	0	0	0	0	0	0	0	0	0	0	0	0	0	0	0	0	0	0
Di Beneditto and Oliveira et al. 2019		Mammal	Toothed Whale	La Plata Dolphin	Delphinidae	NA	NA	29	108.6	108.6	NA	bycatch	KND	-22	-41	no	NA	KND	KND	KND	KND	KND	KND	KND	NA	NA	NA	0	0	0	0	0	0	0	0	0	0	0	0	0	0	0	0	0	0	0	0	0	0
Di Beneditto and Oliveira et al. 2019		Mammal	Toothed Whale	La Plata Dolphin	Delphinidae	NA	NA	29	108.6	108.6	NA	bycatch	KND	-22	-41	no	NA	KND	KND	KND	KND	KND	KND	KND	NA	NA	NA	0	0	0	0	0	0	0	0	0	0	0	0	0	0	0	0	0	0	0	0	0	0
Di Beneditto and Oliveira et al. 2019		Mammal	Toothed Whale	La Plata Dolphin	Delphinidae	NA	NA	29	108.6	108.6	NA	bycatch	KND	-22	-41	no	NA	KND	KND	KND	KND	KND	KND	KND	NA	NA	NA	0	0	0	0	0	0	0	0	0	0	0	0	0	0	0	0	0	0	0	0	0	0
Di Beneditto and Oliveira et al. 2019		Mammal	Toothed Whale	La Plata Dolphin	Delphinidae	NA	NA	29	108.6	108.6	NA	bycatch	KND	-22	-41	no	NA	KND	KND	KND	KND	KND	KND	KND	NA	NA	NA	0	0	0	0	0	0	0	0	0	0	0	0	0	0	0	0	0	0	0	0	0	0
Di Beneditto and Oliveira et al. 2019		Mammal	Toothed Whale	La Plata Dolphin	Delphinidae	NA	NA	29	108.6	108.6	NA	bycatch	KND	-22	-41	no	NA	KND	KND	KND	KND	KND	KND	KND	NA	NA	NA	0	0	0	0	0	0	0	0	0	0	0	0	0	0	0	0	0	0	0	0	0	0
Di Beneditto and Oliveira et al. 2019		Mammal	Toothed Whale	La Plata Dolphin	Delphinidae	NA	NA	29	108.6	108.6	NA	bycatch	KND	-22	-41	no	NA	KND	KND	KND	KND	KND	KND	KND	NA	NA	NA	0	0	0	0	0	0	0	0	0	0	0	0	0	0	0	0	0	0	0	0	0	0
Di Beneditto and Oliveira et al. 2019		Mammal	Toothed Whale	La Plata Dolphin	Delphinidae	NA	NA	29	108.6	108.6	NA	bycatch	KND	-22	-41	no	NA	KND	KND	KND	KND	KND	KND	KND	NA	NA	NA	0	0	0	0	0	0	0	0	0	0	0	0	0	0	0	0	0	0	0	0	0	0
Di Beneditto and Oliveira et al. 2019		Mammal	Toothed Whale	La Plata Dolphin	Delphinidae	NA	NA	29	108.6	108.6	NA	bycatch	KND	-22	-41	no	NA	KND	KND	KND	KND	KND	KND	KND	NA	NA	NA	0	0	0	0	0	0	0	0	0	0	0	0	0	0	0	0	0	0	0	0	0	0
Di Beneditto and Oliveira et al. 2019		Mammal	Toothed Whale	La Plata Dolphin	Delphinidae	NA	NA	29	108.6	108.6	NA	bycatch	KND	-22	-41	no	NA	KND	KND	KND	KND	KND	KND	KND	NA	NA	NA	0	0	0	0	0	0	0	0	0	0	0	0	0	0	0	0	0	0	0	0	0	0
Di Beneditto and Oliveira et al. 2019		Mammal	Toothed Whale	La Plata Dolphin	Delphinidae	NA	NA	29	108.6	108.6	NA	bycatch	KND	-22	-41	no	NA	KND	KND	KND	KND	KND	KND	KND	NA	NA	NA	0	0	0	0	0	0	0	0	0	0	0	0	0	0	0	0	0	0	0	0	0	0
Di Beneditto and Oliveira et al. 2019		Mammal	Toothed Whale	La Plata Dolphin	Delphinidae	NA	NA	29	108.6	108.6	NA	bycatch	KND	-22	-41	no	NA	KND	KND	KND	KND	KND	KND	KND	NA	NA	NA	0	0	0	0	0	0	0	0	0	0	0	0	0	0	0	0	0	0	0	0	0	0
Di Beneditto and Oliveira et al. 2019		Mammal	Toothed Whale	La Plata Dolphin	Delphinidae	NA	NA	29	108.6	108.6	NA	bycatch	KND	-22	-41	no	NA	KND	KND	KND	KND	KND	KND	KND	NA	NA	NA	0	0	0	0	0	0	0	0	0	0	0	0	0	0	0	0	0	0	0	0	0	0
Di Beneditto and Oliveira et al. 2019		Mammal	Toothed Whale	La Plata Dolphin	Delphinidae	NA	NA	29	108.6	108.6	NA	bycatch	KND	-22	-41	no	NA	KND	KND	KND	KND	KND	KND	KND	NA	NA	NA	0	0	0	0	0	0	0	0	0	0	0	0	0	0	0	0	0	0	0	0	0	0
Di Beneditto and Oliveira et al. 2019		Mammal	Toothed Whale	La Plata Dolphin	Delphinidae	NA	NA	29	108.6	108.6	NA	bycatch	KND	-22	-41	no	NA	KND	KND	KND	KND	KND	KND	KND	NA	NA	NA	0	0	0	0	0	0	0	0	0	0	0	0	0	0	0	0	0	0	0	0	0	0
Di Beneditto and Oliveira et al. 2019		Mammal	Toothed Whale	La Plata Dolphin	Delphinidae	NA	NA	29	108.6	108.6	NA	bycatch	KND	-22	-41	no	NA	KND	KND	KND	KND	KND	KND	KND	NA	NA	NA	0	0	0	0	0	0	0	0	0	0	0	0	0	0	0	0	0	0	0	0	0	0
Di Beneditto and Oliveira et al. 2019		Mammal	Toothed Whale	La Plata Dolphin	Delphinidae	NA	NA	29	108.6	108.6	NA	bycatch	KND	-22	-41	no	NA	KND	KND	KND	KND	KND	KND	KND	NA	NA	NA	0	0	0	0	0	0	0	0	0	0	0	0	0	0	0	0	0	0	0	0	0	0
Di Beneditto and Oliveira et al. 2019		Mammal	Toothed Whale	La Plata Dolphin	Delphinidae	NA	NA	29	108.6	108.6	NA	bycatch	KND	-22	-41	no	NA	KND	KND	KND	KND	KND	KND	KND	NA	NA	NA	0	0	0	0	0	0	0	0	0	0	0	0	0	0	0	0	0	0	0	0	0	0
Di Beneditto and Oliveira et al. 2019		Mammal	Toothed Whale	La Plata Dolphin	Delphinidae	NA	NA	29	108.6	108.6	NA	bycatch	KND	-22	-41	no	NA	KND	KND	KND	KND	KND	KND	KND	NA	NA	NA	0	0	0	0	0	0	0	0	0	0	0	0	0	0	0	0	0	0	0	0	0	0
Di Beneditto and Oliveira et al. 2019		Mammal	Toothed Whale	La Plata Dolphin	Delphinidae	NA	NA	29	108.6	108.6	NA	bycatch	KND	-22	-41	no	NA	KND	KND	KND	KND	KND	KND	KND	NA	NA	NA	0	0	0	0	0	0	0	0	0	0	0	0	0	0	0	0	0	0	0	0	0	0
Di Beneditto and Oliveira et al. 2019		Mammal	Toothed Whale	La Plata Dolphin	Delphinidae	NA	NA	29	108.6	108.6	NA	bycatch	KND	-22	-41	no	NA	KND	KND	KND	KND	KND	KND	KND	NA	NA	NA	0	0	0	0	0	0	0	0	0	0	0	0	0	0	0	0	0	0	0	0	0	0
Di Beneditto and Oliveira et al. 2019		Mammal	Toothed Whale	La Plata Dolphin	Delphinidae	NA	NA	29	108.6	108.6	NA	bycatch	KND	-22	-41	no	NA	KND	KND	KND	KND	KND	KND	KND	NA	NA	NA	0	0	0	0	0	0	0	0	0	0	0	0	0	0	0	0	0	0	0	0	0	0
Di Beneditto and Oliveira et al. 2019		Mammal	Toothed Whale	La Plata Dolphin	Delphinidae	NA	NA	29	108.6	108.6	NA	bycatch	KND	-22	-41	no	NA	KND	KND	KND	KND	KND	KND	KND	NA	NA	NA	0	0	0	0	0	0	0	0	0	0	0	0	0	0	0	0	0	0	0	0	0	0
Di Beneditto and Oliveira et al. 2019		Mammal	Toothed Whale	La Plata Dolphin	Delphinidae	NA	NA	29	108.6	108.6	NA	bycatch	KND	-22	-41	no	NA	KND	KND	KND	KND	KND	KND	KND	NA	NA	NA	0	0	0	0	0	0	0	0	0	0	0	0	0	0	0	0	0	0	0	0	0	0
Di Beneditto and Oliveira et al. 2019		Mammal	Toothed Whale	La Plata Dolphin	Delphinidae	NA	NA	29	108.6	108.6	NA	bycatch	KND	-22	-41	no	NA	KND	KND	KND	KND	KND	KND	KND	NA	NA	NA	0	0	0	0	0	0	0	0	0	0	0	0	0	0	0	0	0	0	0	0	0	0
Di Beneditto and Oliveira et al. 2019		Mammal	Toothed Whale	La Plata Dolphin	Delphinidae	NA	NA	29	108.6	108.6	NA	bycatch	KND	-22	-41	no	NA	KND	KND	KND	KND	KND	KND	KND	NA	NA	NA	0	0	0	0	0	0	0	0	0	0	0	0	0	0	0	0	0	0	0	0	0	0
Di Beneditto and Oliveira et al. 2019		Mammal	Toothed Whale	La Plata Dolphin	Delphinidae	NA	NA	29	108.6	108.6	NA	bycatch	KND	-22	-41	no	NA	KND	KND	KND	KND	KND	KND	KND	NA	NA	NA	0	0	0	0	0	0	0	0	0	0	0	0	0	0	0	0	0	0	0	0	0	0
Di Beneditto and Oliveira et al. 2019		Mammal	Toothed Whale	La Plata Dolphin	Delphinidae	NA	NA	29	108.6	108.6	NA	bycatch	KND	-22	-41	no	NA	KND	KND	KND	KND	KND	KND	KND	NA	NA	NA	0	0	0	0	0	0	0	0	0	0	0	0	0	0	0	0	0	0	0	0	0	0
Di Beneditto and Oliveira et al. 2019		Mammal	Toothed Whale	La Plata Dolphin	Delphinidae	NA	NA	29	108.6	108.6	NA	bycatch	KND	-22	-41	no	NA	KND	KND	KND	KND	KND	KND	KND	NA	NA	NA	0	0	0	0	0	0	0	0	0	0	0	0	0	0	0	0	0	0	0	0	0	0
Di Beneditto and Oliveira et al. 2019		Mammal	Toothed Whale	La Plata Dolphin	Delphinidae	NA	NA	29	108.6	108.6	NA	bycatch	KND	-22	-41	no	NA	KND	KND	KND	KND	KND	KND	KND	NA	NA	NA	0	0	0	0	0	0	0	0	0	0	0	0	0	0	0	0	0	0	0	0	0	0
Di Beneditto and Oliveira et al. 2019		Mammal	Toothed Whale	La Plata Dolphin	Delphinidae	NA	NA	29	108.6	108.6	NA	bycatch	KND	-22	-41	no	NA	KND	KND	KND	KND	KND	KND	KND	NA	NA	NA	0	0	0	0	0	0	0	0	0	0	0	0	0	0	0	0	0	0	0	0	0	0
Di Beneditto and Oliveira et al. 2019		Mammal	Toothed Whale	La Plata Dolphin	Delphinidae	NA	NA	29	108.6	108.6	NA	bycatch	KND	-22	-41	no	NA	KND	KND	KND	KND	KND	KND	KND	NA	NA	NA	0	0	0	0	0	0	0	0	0	0	0	0	0	0	0	0	0	0	0	0	0	0
Di Beneditto and Oliveira et al. 2019		Mammal	Toothed Whale	La Plata Dolphin	Delphinidae	NA	NA	29	108.6	108.6	NA	bycatch	KND	-22	-41	no	NA	KND	KND	KND	KND	KND	KND	KND	NA	NA	NA	0	0	0	0	0	0	0	0	0	0	0	0	0	0	0	0	0	0	0	0	0	0
Di Beneditto and Oliveira et al. 2019		Mammal	Toothed Whale	La Plata Dolphin	Delphinidae	NA	NA	29	108.6	108.6	NA	bycatch	KND	-22	-41	no	NA	KND	KND	KND	KND	KND	KND	KND	NA	NA	NA	0	0	0	0	0	0	0	0	0	0	0	0	0	0	0	0	0	0	0	0	0	0
Di Beneditto and Oliveira et al. 2019		Mammal	Toothed Whale	La Plata Dolphin	Delphinidae	NA	NA	29	108.6	108.6	NA	bycatch	KND	-22	-41	no	NA	KND	KND	KND	KND	KND	KND	KND	NA	NA	NA	0	0	0	0	0	0	0	0	0	0	0	0	0	0	0	0	0	0	0	0	0	0
Di Beneditto and Oliveira et al. 2019		Mammal	Toothed Whale	La Plata Dolphin	Delphinidae	NA	NA	29	108.6	108.6	NA	bycatch	KND	-22	-41	no	NA	KND	KND	KND	KND	KND	KND	KND	NA	NA	NA	0	0	0	0	0	0	0	0	0	0	0	0	0	0	0	0	0	0	0	0	0	0
Di Beneditto and Oliveira et al. 2019		Mammal	Toothed Whale	La Plata Dolphin	Delphinidae	NA	NA	29	108.6	108.6	NA	bycatch	KND	-22	-41	no	NA	KND	KND	KND	KND	KND	KND	KND	NA	NA	NA	0	0	0	0	0	0	0	0	0	0	0	0	0	0	0	0	0	0	0	0	0	0
Di Beneditto and Oliveira et al. 2019		Mammal	Toothed Whale	La Plata Dolphin	Delphinidae	NA	NA	29	108.6	108.6	NA	bycatch	KND	-22	-41	no	NA	KND	KND	KND	KND	KND	KND	KND	NA	NA	NA	0	0	0	0	0	0	0	0	0	0	0	0	0	0	0	0	0	0	0	0	0	0
Di Beneditto and Oliveira et al. 2019		Mammal	Toothed Whale	La Plata Dolphin	Delphinidae	NA	NA	29	108.6	108.6	NA	bycatch	KND	-22	-41	no	NA	KND	KND	KND	KND	KND	KND	KND	NA	NA	NA	0	0	0	0	0	0	0	0	0	0	0	0	0	0	0	0	0	0	0	0	0	0
Di Beneditto and Oliveira et al. 2019		Mammal	Toothed Whale	La Plata Dolphin	Delphinidae	NA	NA	29	108.6	108.6	NA	bycatch	KND	-22	-41	no	NA	KND	KND	KND	KND	KND	KND	KND	NA	NA	NA	0	0	0	0	0	0	0	0	0	0	0	0	0	0	0	0	0	0	0	0	0	0
Di Beneditto and Oliveira et al. 2019		Mammal	Toothed Whale	La Plata Dolphin	Delphinidae	NA	NA	29	108.6	108.6	NA	bycatch	KND	-22	-41	no	NA	KND	KND	KND	KND	KND	KND	KND	NA	NA	NA	0	0	0	0	0	0	0	0	0	0	0	0	0	0	0	0	0	0	0	0	0	0
Di Beneditto and Oliveira et al. 2019		Mammal	Toothed Whale	La Plata Dolphin	Delphinidae	NA	NA	29	108.6	108.6	NA	bycatch	KND	-22	-41	no	NA	KND	KND	KND	KND	KND	KND	KND	NA	NA	NA	0	0	0	0	0	0	0	0	0	0	0	0	0	0	0	0	0	0	0	0	0	0
Di Beneditto and Oliveira et al. 2019		Mammal	Toothed Whale	La Plata Dolphin	Delphinidae	NA	NA	29	108.6	108.6	NA	bycatch	KND	-22	-41	no	NA	KND	KND	KND	KND	KND	KND	KND	NA	NA	NA	0	0	0	0	0	0	0	0	0	0	0	0	0	0	0	0	0	0	0	0	0	0
Di Beneditto and Oliveira et al. 2019		Mammal	Toothed Whale	La Plata Dolphin	Delphinidae	NA	NA	29	108.6	108.6	NA	bycatch	KND	-22	-41	no	NA	KND	KND	KND	KND	KND	KND	KND	NA	NA	NA	0	0	0	0	0	0	0	0	0	0	0	0	0	0	0	0	0	0	0	0	0	0
Di Beneditto and Oliveira et al. 2019		Mammal	Toothed Whale	La Plata Dolphin	Delphinidae	NA	NA	29	108.6	108.6	NA	bycatch	KND	-22	-41	no	NA	KND	KND	KND	KND	KND	KND	KND	NA	NA	NA	0	0	0	0	0	0	0	0	0	0	0	0	0	0	0	0	0	0	0	0	0	0
Di Beneditto and Oliveira et al. 2019		Mammal	Toothed Whale	La Plata Dolphin	Delphinidae	NA	NA	29	108.6	108.6	NA	bycatch	KND	-22	-41	no	NA	KND	KND	KND	KND	KND	KND	KND	NA	NA	NA	0	0	0	0	0	0	0	0	0	0	0	0	0	0	0	0	0	0	0	0	0	0
Di Beneditto and Oliveira et al. 2019		Mammal	Toothed Whale	La Plata Dolphin	Delphinidae	NA	NA	29	108.6	108.6	NA	bycatch	KND	-22	-41	no	NA	KND	KND	KND	KND	KND	KND	KND	NA	NA	NA	0	0	0	0	0	0	0	0	0	0	0	0	0	0	0	0	0	0	0	0	0	0
Di Beneditto and Oliveira et al. 2019		Mammal	Toothed Whale	La Plata Dolphin	Delphinidae	NA	NA	29	108.6	108.6	NA	bycatch	KND	-22	-41	no	NA	KND	KND	KND	KND	KND	KND	KND	NA	NA	NA	0	0	0	0	0	0	0	0	0	0	0	0	0	0	0	0	0	0	0	0	0	0
Di Beneditto and Oliveira et al. 2019		Mammal	Toothed Whale	La Plata Dolphin	Delphinidae	NA	NA	29	108.6	108.6	NA	bycatch	KND	-22	-41	no	NA	KND	KND	KND	KND	KND	KND	KND	NA	NA	NA	0	0	0	0	0	0	0	0	0	0	0	0	0	0	0	0	0	0	0	0	0	0
Di Beneditto and Oliveira et al. 2019		Mammal	Toothed Whale	La Plata Dolphin	Delphinidae	NA	NA	29	108.6	108.6	NA	bycatch	KND	-22	-41	no	NA	KND	KND	KND	KND	KND	KND	KND	NA	NA	NA	0	0	0	0	0	0	0	0	0	0	0	0	0	0	0	0	0	0	0	0	0	0
Di Beneditto and Oliveira et al. 2019		Mammal	Toothed Whale	La Plata Dolphin	Delphinidae	NA	NA	29	108.6	108.6	NA	bycatch	KND	-22	-41	no	NA	KND	KND	KND	KND	KND	KND	KND	NA	NA	NA	0	0	0	0	0	0	0	0	0	0	0	0	0	0	0	0	0	0	0	0	0	0
Di Beneditto and Oliveira et al. 2019		Mammal	Toothed Whale	La Plata Dolphin	Delphinidae	NA	NA	29	108.6	108.6	NA	bycatch	KND	-22	-41	no	NA	KND	KND	KND	KND	KND	KND	KND	NA	NA	NA	0	0	0	0	0	0	0	0	0	0	0	0	0	0	0	0	0	0	0	0	0	0
Di Beneditto and Oliveira et al. 2019		Mammal	Toothed Whale	La Plata Dolphin	Delphinidae	NA	NA	29	108.6	108.6	NA	bycatch	KND	-22	-41	no	NA	KND	KND	KND	KND	KND	KND	KND	NA	NA	NA	0	0	0	0	0	0	0	0	0	0	0	0	0	0	0	0	0	0	0	0	0	0
Di Beneditto and Oliveira et al. 2019		Mammal	Toothed Whale	La Plata Dolphin	Delphinidae	NA	NA	29	108.6	108.6	NA	bycatch	KND	-22	-41	no	NA	KND	KND	KND	KND	KND	KND	KND	NA	NA	NA	0	0	0	0	0	0	0	0	0	0	0	0	0	0	0	0	0	0	0	0	0	0
Di Beneditto and Oliveira et al. 2019		Mammal	Toothed Whale	La Plata Dolphin	Delphinidae	NA	NA	29	108.6	108.6	NA	bycatch	KND	-22	-41	no	NA	KND	KND	KND	KND	KND	KND	KND	NA	NA	NA	0	0	0	0	0	0	0	0	0	0	0	0	0	0	0	0	0	0	0	0	0	0
Di Beneditto and Oliveira et al. 2019		Mammal	Toothed Whale	La Plata Dolphin	Delphinidae	NA	NA	29	108.6	108.6	NA	bycatch	KND	-22	-41	no	NA	KND	KND	KND	KND	KND	KND	KND	NA	NA	NA	0	0	0	0	0	0	0	0	0	0	0	0	0	0	0	0	0	0	0	0	0	0
Di Beneditto and Oliveira et al. 2019		Mammal	Toothed Whale	La Plata Dolphin	Delphinidae	NA	NA	29	108.6	108.6	NA	bycatch	KND	-22	-41	no	NA	KND	KND	KND	KND	KND	KND	KND	NA	NA	NA	0	0	0	0	0	0	0	0	0	0	0	0	0	0	0	0	0	0	0	0	0	0
Di Beneditto and Oliveira et al. 2019		Mammal	Toothed Whale	La Plata Dolphin	Delphinidae	NA	NA	29	108.6	108.6	NA	bycatch	KND	-22	-41	no	NA	KND	KND	KND	KND	KND	KND	KND	NA	NA	NA	0	0	0	0	0	0	0	0	0	0	0	0	0	0	0	0	0	0	0	0	0	0
Di Beneditto and Oliveira et al. 2019		Mammal	Toothed Whale	La Plata Dolphin	Delphinidae	NA	NA	29	108.6	108.6	NA	bycatch	KND	-22	-41	no	NA	KND	KND	KND	KND	KND	KND	KND	NA	NA	NA	0	0	0	0	0	0	0	0	0	0	0	0	0	0	0	0	0	0	0	0	0	0
Di Beneditto and Oliveira et al. 2019		Mammal	Toothed Whale	La Plata Dolphin	Delphinidae	NA	NA	29	108.6	108.6	NA	bycatch	KND	-22	-41	no	NA	KND	KND	KND	KND	KND	KND	KND	NA	NA	NA	0	0	0	0	0	0	0	0	0	0	0	0	0	0	0	0	0	0	0	0	0	0
Di Beneditto and Oliveira et al. 2019		Mammal	Toothed Whale	La Plata Dolphin	Delphinidae	NA	NA	29	108.6	108.6	NA	bycatch	KND	-22	-41	no	NA	KND	KND	KND	KND	KND	KND	KND	NA	NA	NA	0	0	0	0	0	0	0	0	0	0	0	0	0	0	0	0	0	0	0	0	0	0
Di Beneditto and Oliveira et al. 2019		Mammal	Toothed Whale	La Plata Dolphin	Delphinidae	NA	NA	29	108.6	108.6	NA	bycatch	KND	-22	-41	no	NA	KND	KND	KND	KND	KND	KND	KND	NA	NA	NA	0	0	0	0	0	0	0	0	0	0	0	0	0	0	0	0	0	0	0	0	0	0
Di Beneditto and Oliveira et al. 2019		Mammal	Toothed Whale	La Plata Dolphin	Delphinidae	NA	NA	29	108.6	108.6	NA	bycatch	KND	-22	-41	no	NA	KND	KND	KND	KND	KND	KND	KND	NA	NA	NA	0	0	0	0	0	0	0	0	0	0	0	0	0	0	0	0	0	0	0	0	0	0
Di Beneditto and Oliveira et al. 2019		Mammal	Toothed Whale	La Plata Dolphin	Delphinidae	NA	NA	29	108.6	108.6	NA	bycatch	KND	-22	-41	no	NA	KND	KND	KND	KND	KND	KND	KND	NA	NA	NA	0	0	0	0	0	0	0	0	0	0	0	0	0	0	0	0	0	0	0	0	0	0
Di Beneditto and Oliveira et al. 2019		Mammal	Toothed Whale	La Plata Dolphin	Delphinidae	NA	NA	29	108.6	108.6	NA	bycatch	KND	-22	-41	no	NA	KND	KND	KND	KND	KND	KND	KND	NA	NA	NA	0	0	0	0	0	0	0	0	0	0	0	0	0	0	0	0	0	0	0	0	0	0
Di Beneditto and Oliveira et al. 2019		Mammal	Toothed Whale	La Plata Dolphin	Delphinidae	NA	NA	29	108.6	108.6	NA	bycatch	KND	-22	-41	no	NA	KND	KND	KND	KND	KND	KND	KND	NA	NA	NA	0	0	0	0	0	0	0	0	0	0	0	0	0	0	0	0	0	0	0	0	0	0
Di Beneditto and Oliveira et al. 2019		Mammal	Toothed Whale	La Plata Dolphin	Delphinidae	NA	NA	29	108.6	108.6	NA	bycatch	KND	-22	-41	no	NA	KND	KND	KND	KND	KND	KND	KND	NA	NA	NA	0	0	0	0	0	0	0	0	0	0	0	0	0	0	0	0	0	0	0	0	0	0
Di Beneditto and Oliveira et al. 2019		Mammal	Toothed Whale	La Plata Dolphin	Delphinidae	NA	NA	29	108.6	108.6	NA	bycatch	KND	-22	-41	no	NA	KND	KND	KND	KND	KND	KND	KND	NA	NA	NA	0	0	0	0	0	0	0	0	0	0	0	0	0	0	0	0	0	0	0	0	0	0
Di Beneditto and Oliveira et al. 2019		Mammal	Toothed Whale	La Plata Dolphin	Delphinidae	NA	NA	29	108.6	108.6	NA	bycatch	KND	-22	-41	no	NA	KND	KND	KND	KND	KND	KND	KND	NA	NA	NA	0	0	0	0	0	0	0	0	0	0	0	0	0	0	0	0	0	0	0	0	0	0
Di Beneditto and Oliveira et al. 2019		Mammal	Toothed Whale	La Plata Dolphin	Delphinidae	NA	NA	29	108.6	108.6	NA	bycatch	KND	-22	-41	no	NA	KND	KND	KND	KND	KND	KND	KND	NA	NA	NA	0	0	0	0	0	0	0	0	0	0	0	0	0	0	0	0	0	0	0	0	0	0
Di Beneditto and Oliveira et al. 2019		Mammal	Toothed Whale	La Plata Dolphin	Delphinidae	NA	NA	29	108.6	108.6	NA	bycatch	KND	-22	-41	no	NA	KND	KND	KND	KND	KND	KND	KND	NA	NA	NA	0	0	0	0	0	0	0	0	0	0	0	0	0	0	0	0	0	0	0	0	0	0
Di Beneditto and Oliveira et al. 2019		Mammal	Toothed Whale	La Plata Dolphin	Delphinidae	NA	NA	29	108.6	108.6	NA	bycatch	KND	-22	-41	no	NA	KND	KND	KND	KND	KND	KND	KND	NA	NA	NA	0	0	0	0	0	0	0	0	0	0	0	0	0	0	0	0	0	0	0	0	0	0
Di Beneditto and Oliveira et al. 2019		Mammal	Toothed Whale	La Plata Dolphin	Delphinidae	NA	NA	29	108.6	108.6	NA	bycatch	KND	-22	-41	no	NA	KND	KND	KND	KND	KND	KND	KND	NA	NA	NA	0	0	0	0	0	0	0	0	0	0	0	0	0	0	0	0	0	0	0	0	0	0
Di Beneditto and Oliveira et al. 2019		Mammal	Toothed Whale	La Plata Dolphin	Delphinidae	NA	NA	29	108.6	108.6	NA	bycatch	KND	-22	-41	no	NA	KND	KND	KND	KND	KND	KND	KND	NA	NA	NA	0	0	0	0	0	0	0	0	0	0	0	0	0	0	0	0	0	0	0	0	0	0
Di Beneditto and Oliveira et al. 2019		Mammal	Toothed Whale	Guiana Dolphin	Delphinidae	NA	NA	60	108.6	108.6	NA	bycatch	KND	-22	-41	no	NA	KND	KND	KND	KND	KND	KND	KND	NA	NA	NA	0	0	0	0	0	0	1	0.00608375	3.1	0	0	0	0	0	0	0	0	0	0	0	0	0
Di Beneditto and Oliveira et al. 2019		Mammal	Toothed Whale	La Plata Dolphin	Delphinidae	NA	NA	29	108.6	108.6	NA	bycatch	KND	-22	-41	no	NA	KND	KND	KND	KND	KND	KND	KND	NA	NA	NA	0	0	0	0	0	0	1	0.00804625	4.1	0	0	0	0	0	0	0	0	0	0	0	0	0
Di Beneditto and Oliveira et al. 2019		Mammal	Toothed Whale	La Plata Dolphin	Delphinidae	NA	NA	29	108.6	108.6	NA	bycatch	KND	-22	-41	no	NA	KND	KND	KND	KND	KND	KND	KND	NA	NA	NA	0	0	0	0	0	0	1	0.00922375	4.7	0	0	0	0	0	0	0	0	0	0	0	0	0
Di Beneditto and Oliveira et al. 2019		Mammal	Toothed Whale	La Plata Dolphin	Delphinidae	NA	NA	29	108.6	108.6	NA	bycatch	KND	-22	-41	no	NA	KND	KND	KND	KND	KND	KND	KND	NA	NA	NA	0	0	0	0	0	0	1	0.0098125	5	0	0	0	0	0	0	0	0	0	0	0	0	0
Di Beneditto and Oliveira et al. 2019		Mammal	Toothed Whale	La Plata Dolphin	Delphinidae	NA	NA	29	108.6	108.6	NA	bycatch	KND	-22	-41	no	NA	KND	KND	KND	KND	KND	KND	KND	NA	NA	NA	0	0	0	0	0	0	1	0.011775	6	0	0	0	0	0	0	0	0	0	0	0	0	0
Di Beneditto and Oliveira et al. 2019		Mammal	Toothed Whale	La Plata Dolphin	Delphinidae	NA	NA	29	108.6	108.6	NA	bycatch	KND	-22	-41	no	NA	KND	KND	KND	KND	KND	KND	KND	NA	NA	NA	0	0	0	0	0	0	1	0.01256	6.4	0	0	0	0	0	0	0	0	0	0	0	0	0
Di Beneditto and Oliveira et al. 2019		Mammal	Toothed Whale	La Plata Dolphin	Delphinidae	NA	NA	29	108.6	108.6	NA	bycatch	KND	-22	-41	no	NA	KND	KND	KND	KND	KND	KND	KND	NA	NA	NA	0	0	0	0	0	0	1	0.01864375	9.5	0	0	0	0	0	0	0	0	0	0	0	0	0
Di Beneditto and Oliveira et al. 2019		Mammal	Toothed Whale	La Plata Dolphin	Delphinidae	NA	NA	29	108.6	108.6	NA	bycatch	KND	-22	-41	no	NA	KND	KND	KND	KND	KND	KND	KND	NA	NA	NA	0	0	0	0	0	0	1	0.0223725	11.4	0	0	0	0	0	0	0	0	0	0	0	0	0
Di Beneditto and Oliveira et al. 2019		Mammal	Toothed Whale	La Plata Dolphin	Delphinidae	NA	NA	29	108.6	108.6	NA	bycatch	KND	-22	-41	no	NA	KND	KND	KND	KND	KND	KND	KND	NA	NA	NA	0	0	0	0	0	0	1	0.02355	12	0	0	0	0	0	0	0	0	0	0	0	0	0
Di Beneditto and Oliveira et al. 2019		Mammal	Toothed Whale	La Plata Dolphin	Delphinidae	NA	NA	29	108.6	108.6	NA	bycatch	KND	-22	-41	no	NA	KND	KND	KND	KND	KND	KND	KND	NA	NA	NA	0	0	0	0	0	0	2	0.0035325	1.8	0	0	0	0	0	0	0	0	0	0	0	0	0
Di Beneditto and Oliveira et al. 2019		Mammal	Toothed Whale	La Plata Dolphin	Delphinidae	NA	NA	29	108.6	108.6	NA	bycatch	KND	-22	-41	no	NA	KND	KND	KND	KND	KND	KND	KND	NA	NA	NA	0	0	0	0	0	0	2	0.07948125	40.5	0	0	0	0	0	0	0	0	0	0	0	0	0
Di Beneditto and Oliveira et al. 2019		Mammal	Toothed Whale	Guiana Dolphin	Delphinidae	NA	NA	60	166.6	166.6	NA	bycatch	KND	-22	-41	no	NA	KND	KND	KND	KND	KND	KND	KND	NA	NA	NA	0	0	0	0	0	0	0	0	0	0	0	0	0	0	0	0	0	0	0	0	0	0
Di Beneditto and Oliveira et al. 2019		Mammal	Toothed Whale	Guiana Dolphin	Delphinidae	NA	NA	60	166.6	166.6	NA	bycatch	KND	-22	-41	no	NA	KND	KND	KND	KND	KND	KND	KND	NA	NA	NA	0	0	0	0	0	0	0	0	0	0	0	0	0	0	0	0	0	0	0	0	0	0
Di Beneditto and Oliveira et al. 2019		Mammal	Toothed Whale	Guiana Dolphin	Delphinidae	NA	NA	60	166.6	166.6	NA	bycatch	KND	-22	-41	no	NA	KND	KND	KND	KND	KND	KND	KND	NA	NA	NA	0	0	0	0	0	0	0	0	0	0	0	0	0	0	0	0	0	0	0	0	0	0
Di Beneditto and Oliveira et al. 2019		Mammal	Toothed Whale	Guiana Dolphin	Delphinidae	NA	NA	60	166.6	166.6	NA	bycatch	KND	-22	-41	no	NA	KND	KND	KND	KND	KND	KND	KND	NA	NA	NA	0	0	0	0	0	0	0	0	0	0	0	0	0	0	0	0	0	0	0	0	0	0
Di Beneditto and Oliveira et al. 2019		Mammal	Toothed Whale	Guiana Dolphin	Delphinidae	NA	NA	60	166.6	166.6	NA	bycatch	KND	-22	-41	no	NA	KND	KND	KND	KND	KND	KND	KND	NA	NA	NA	0	0	0	0	0	0	0	0	0	0	0	0	0	0	0	0	0	0	0	0	0	0
Di Beneditto and Oliveira et al. 2019		Mammal	Toothed Whale	Guiana Dolphin	Delphinidae	NA	NA	60	166.6	166.6	NA	bycatch	KND	-22	-41	no	NA	KND	KND	KND	KND	KND	KND	KND	NA	NA	NA	0	0	0	0	0	0	0	0	0	0	0	0	0	0	0	0	0	0	0	0	0	0
Di Beneditto and Oliveira et al. 2019		Mammal	Toothed Whale	Guiana Dolphin	Delphinidae	NA	NA	60	166.6	166.6	NA	bycatch	KND	-22	-41	no	NA	KND	KND	KND	KND	KND	KND	KND	NA	NA	NA	0	0	0	0	0	0	0	0	0	0	0	0	0	0	0	0	0	0	0	0	0	0
Di Beneditto and Oliveira et al. 2019		Mammal	Toothed Whale	Guiana Dolphin	Delphinidae	NA	NA	60	166.6	166.6	NA	bycatch	KND	-22	-41	no	NA	KND	KND	KND	KND	KND	KND	KND	NA	NA	NA	0	0	0	0	0	0	0	0	0	0	0	0	0	0	0	0	0	0	0	0	0	0
Di Beneditto and Oliveira et al. 2019		Mammal	Toothed Whale	Guiana Dolphin	Delphinidae	NA	NA	60	166.6	166.6	NA	bycatch	KND	-22	-41	no	NA	KND	KND	KND	KND	KND	KND	KND	NA	NA	NA	0	0	0	0	0	0	0	0	0	0	0	0	0	0	0	0	0	0	0	0	0	0
Di Beneditto and Oliveira et al. 2019		Mammal	Toothed Whale	Guiana Dolphin	Delphinidae	NA	NA	60	166.6	166.6	NA	bycatch	KND	-22	-41	no	NA	KND	KND	KND	KND	KND	KND	KND	NA	NA	NA	0	0	0	0	0	0	0	0	0	0	0	0	0	0	0	0	0	0	0	0	0	0
Di Beneditto and Oliveira et al. 2019		Mammal	Toothed Whale	Guiana Dolphin	Delphinidae	NA	NA	60	166.6	166.6	NA	bycatch	KND	-22	-41	no	NA	KND	KND	KND	KND	KND	KND	KND	NA	NA	NA	0	0	0	0	0	0	0	0	0	0	0	0	0	0	0	0	0	0	0	0	0	0
Di Beneditto and Oliveira et al. 2019		Mammal	Toothed Whale	Guiana Dolphin	Delphinidae	NA	NA	60	166.6	166.6	NA	bycatch	KND	-22	-41	no	NA	KND	KND	KND	KND	KND	KND	KND	NA	NA	NA	0	0	0	0	0	0	0	0	0	0	0	0	0	0	0	0	0	0	0	0	0	0
Di Beneditto and Oliveira et al. 2019		Mammal	Toothed Whale	Guiana Dolphin	Delphinidae	NA	NA	60	166.6	166.6	NA	bycatch	KND	-22	-41	no	NA	KND	KND	KND	KND	KND	KND	KND	NA	NA	NA	0	0	0	0	0	0	0	0	0	0	0	0	0	0	0	0	0	0	0	0	0	0
Di Beneditto and Oliveira et al. 2019		Mammal	Toothed Whale	Guiana Dolphin	Delphinidae	NA	NA	60	166.6	166.6	NA	bycatch	KND	-22	-41	no	NA	KND	KND	KND	KND	KND	KND	KND	NA	NA	NA	0	0	0	0	0	0	0	0	0	0	0	0	0	0	0	0	0	0	0	0	0	0
Di Beneditto and Oliveira et al. 2019		Mammal	Toothed Whale	Guiana Dolphin	Delphinidae	NA	NA	60	166.6	166.6	NA	bycatch	KND	-22	-41	no	NA	KND	KND	KND	KND	KND	KND	KND	NA	NA	NA	0	0	0	0	0	0	0	0	0	0	0	0	0	0	0	0	0	0	0	0	0	0
Di Beneditto and Oliveira et al. 2019		Mammal	Toothed Whale	Guiana Dolphin	Delphinidae	NA	NA	60	166.6	166.6	NA	bycatch	KND	-22	-41	no	NA	KND	KND	KND	KND	KND	KND	KND	NA	NA	NA	0	0	0	0	0	0	0	0	0	0	0	0	0	0	0	0	0	0	0	0	0	0
Di Beneditto and Oliveira et al. 2019		Mammal	Toothed Whale	Guiana Dolphin	Delphinidae	NA	NA	60	166.6	166.6	NA	bycatch	KND	-22	-41	no	NA	KND	KND	KND	KND	KND	KND	KND	NA	NA	NA	0	0	0	0	0	0	0	0	0	0	0	0	0	0	0	0	0	0	0	0	0	0
Di Beneditto and Oliveira et al. 2019		Mammal	Toothed Whale	Guiana Dolphin	Delphinidae	NA	NA	60	166.6	166.6	NA	bycatch	KND	-22	-41	no	NA	KND	KND	KND	KND	KND	KND	KND	NA	NA	NA	0	0	0	0	0	0	0	0	0	0	0	0	0	0	0	0	0	0	0	0	0	0
Di Beneditto and Oliveira et al. 2019		Mammal	Toothed Whale	Guiana Dolphin	Delphinidae	NA	NA	60	166.6	166.6	NA	bycatch	KND	-22	-41	no	NA	KND	KND	KND	KND	KND	KND	KND	NA	NA	NA	0	0	0	0	0	0	0	0	0	0	0	0	0	0	0	0	0	0	0	0	0	0
Di Beneditto and Oliveira et al. 2019		Mammal	Toothed Whale	Guiana Dolphin	Delphinidae	NA	NA	60	166.6	166.6	NA	bycatch	KND	-22	-41	no	NA	KND	KND	KND	KND	KND	KND	KND	NA	NA	NA	0	0	0	0	0	0	0	0	0	0	0	0	0	0	0	0	0	0	0	0	0	0
Di Beneditto and Oliveira et al. 2019		Mammal	Toothed Whale	Guiana Dolphin	Delphinidae	NA	NA	60	166.6	166.6	NA	bycatch	KND	-22	-41	no	NA	KND	KND	KND	KND	KND	KND	KND	NA	NA	NA	0	0	0	0	0	0	0	0	0	0	0	0	0	0	0	0	0	0	0	0	0	0
Di Beneditto and Oliveira et al. 2019		Mammal	Toothed Whale	Guiana Dolphin	Delphinidae	NA	NA	60	166.6	166.6	NA	bycatch	KND	-22	-41	no	NA	KND	KND	KND	KND	KND	KND	KND	NA	NA	NA	0	0	0	0	0	0	0	0	0	0	0	0	0	0	0	0	0	0	0	0	0	0
Di Beneditto and Oliveira et al. 2019		Mammal	Toothed Whale	Guiana Dolphin	Delphinidae	NA	NA	60	166.6	166.6	NA	bycatch	KND	-22	-41	no	NA	KND	KND	KND	KND	KND	KND	KND	NA	NA	NA	0	0	0	0	0	0	0	0	0	0	0	0	0	0	0	0	0	0	0	0	0	0
Di Beneditto and Oliveira et al. 2019		Mammal	Toothed Whale	Guiana Dolphin	Delphinidae	NA	NA	60	166.6	166.6	NA	bycatch	KND	-22	-41	no	NA	KND	KND	KND	KND	KND	KND	KND	NA	NA	NA	0	0	0	0	0	0	0	0	0	0	0	0	0	0	0	0	0	0	0	0	0	0
Di Beneditto and Oliveira et al. 2019		Mammal	Toothed Whale	Guiana Dolphin	Delphinidae	NA	NA	60	166.6	166.6	NA	bycatch	KND	-22	-41	no	NA	KND	KND	KND	KND	KND	KND	KND	NA	NA	NA	0	0	0	0	0	0	0	0	0	0	0	0	0	0	0	0	0	0	0	0	0	0
Di Beneditto and Oliveira et al. 2019		Mammal	Toothed Whale	Guiana Dolphin	Delphinidae	NA	NA	60	166.6	166.6	NA	bycatch	KND	-22	-41	no	NA	KND	KND	KND	KND	KND	KND	KND	NA	NA	NA	0	0	0	0	0	0	0	0	0	0	0	0	0	0	0	0	0	0	0	0	0	0
Di Beneditto and Oliveira et al. 2019		Mammal	Toothed Whale	Guiana Dolphin	Delphinidae	NA	NA	60	166.6	166.6	NA	bycatch	KND	-22	-41	no	NA	KND	KND	KND	KND	KND	KND	KND	NA	NA	NA	0	0	0	0	0	0	0	0	0	0	0	0	0	0	0	0	0	0	0	0	0	0
Di Beneditto and Oliveira et al. 2019		Mammal	Toothed Whale	Guiana Dolphin	Delphinidae	NA	NA	60	166.6	166.6	NA	bycatch	KND	-22	-41	no	NA	KND	KND	KND	KND	KND	KND	KND	NA	NA	NA	0	0	0	0	0	0	0	0	0	0	0	0	0	0	0	0	0	0	0	0	0	0
Di Beneditto and Oliveira et al. 2019		Mammal	Toothed Whale	Guiana Dolphin	Delphinidae	NA	NA	60	166.6	166.6	NA	bycatch	KND	-22	-41	no	NA	KND	KND	KND	KND	KND	KND	KND	NA	NA	NA	0	0	0	0	0	0	0	0	0	0	0	0	0	0	0	0	0	0	0	0	0	0
Di Beneditto and Oliveira et al. 2019		Mammal	Toothed Whale	Guiana Dolphin	Delphinidae	NA	NA	60	166.6	166.6	NA	bycatch	KND	-22	-41	no	NA	KND	KND	KND	KND	KND	KND	KND	NA	NA	NA	0	0	0	0	0	0	0	0	0	0	0	0	0	0	0	0	0	0	0	0	0	0
Di Beneditto and Oliveira et al. 2019		Mammal	Toothed Whale	Guiana Dolphin	Delphinidae	NA	NA	60	166.6	166.6	NA	bycatch	KND	-22	-41	no	NA	KND	KND	KND	KND	KND	KND	KND	NA	NA	NA	0	0	0	0	0	0	0	0	0	0	0	0	0	0	0	0	0	0	0	0	0	0
Di Beneditto and Oliveira et al. 2019		Mammal	Toothed Whale	Guiana Dolphin	Delphinidae	NA	NA	60	166.6	166.6	NA	bycatch	KND	-22	-41	no	NA	KND	KND	KND	KND	KND	KND	KND	NA	NA	NA	0	0	0	0	0	0	0	0	0	0	0	0	0	0	0	0	0	0	0	0	0	0
Di Beneditto and Oliveira et al. 2019		Mammal	Toothed Whale	Guiana Dolphin	Delphinidae	NA	NA	60	166.6	166.6	NA	bycatch	KND	-22	-41	no	NA	KND	KND	KND	KND	KND	KND	KND	NA	NA	NA	0	0	0	0	0	0	0	0	0	0	0	0	0	0	0	0	0	0	0	0	0	0
Di Beneditto and Oliveira et al. 2019		Mammal	Toothed Whale	Guiana Dolphin	Delphinidae	NA	NA	60	166.6	166.6	NA	bycatch	KND	-22	-41	no	NA	KND	KND	KND	KND	KND	KND	KND	NA	NA	NA	0	0	0	0	0	0	0	0	0	0	0	0	0	0	0	0	0	0	0	0	0	0
Di Beneditto and Oliveira et al. 2019		Mammal	Toothed Whale	Guiana Dolphin	Delphinidae	NA	NA	60	166.6	166.6	NA	bycatch	KND	-22	-41	no	NA	KND	KND	KND	KND	KND	KND	KND	NA	NA	NA	0	0	0	0	0	0	0	0	0	0	0	0	0	0	0	0	0	0	0	0	0	0
Di Beneditto and Oliveira et al. 2019		Mammal	Toothed Whale	Guiana Dolphin	Delphinidae	NA	NA	60	166.6	166.6	NA	bycatch	KND	-22	-41	no	NA	KND	KND	KND	KND	KND	KND	KND	NA	NA	NA	0	0	0	0	0	0	0	0	0	0	0	0	0	0	0	0	0	0	0	0	0	0
Di Beneditto and Oliveira et al. 2019		Mammal	Toothed Whale	Guiana Dolphin	Delphinidae	NA	NA	60	166.6	166.6	NA	bycatch	KND	-22	-41	no	NA	KND	KND	KND	KND	KND	KND	KND	NA	NA	NA	0	0	0	0	0	0	0	0	0	0	0	0	0	0	0	0	0	0	0	0	0	0
Di Beneditto and Oliveira et al. 2019		Mammal	Toothed Whale	Guiana Dolphin	Delphinidae	NA	NA	60	166.6	166.6	NA	bycatch	KND	-22	-41	no	NA	KND	KND	KND	KND	KND	KND	KND	NA	NA	NA	0	0	0	0	0	0	0	0	0	0	0	0	0	0	0	0	0	0	0	0	0	0
Di Beneditto and Oliveira et al. 2019		Mammal	Toothed Whale	Guiana Dolphin	Delphinidae	NA	NA	60	166.6	166.6	NA	bycatch	KND	-22	-41	no	NA	KND	KND	KND	KND	KND	KND	KND	NA	NA	NA	0	0	0	0	0	0	0	0	0	0	0	0	0	0	0	0	0	0	0	0	0	0
Di Beneditto and Oliveira et al. 2019		Mammal	Toothed Whale	Guiana Dolphin	Delphinidae	NA	NA	60	166.6	166.6	NA	bycatch	KND	-22	-41	no	NA	KND	KND	KND	KND	KND	KND	KND	NA	NA	NA	0	0	0	0	0	0	0	0	0	0	0	0	0	0	0	0	0	0	0	0	0	0
Di Beneditto and Oliveira et al. 2019		Mammal	Toothed Whale	Guiana Dolphin	Delphinidae	NA	NA	60	166.6	166.6	NA	bycatch	KND	-22	-41	no	NA	KND	KND	KND	KND	KND	KND	KND	NA	NA	NA	0	0	0	0	0	0	0	0	0	0	0	0	0	0	0	0	0	0	0	0	0	0
Di Beneditto and Oliveira et al. 2019		Mammal	Toothed Whale	Guiana Dolphin	Delphinidae	NA	NA	60	166.6	166.6	NA	bycatch	KND	-22	-41	no	NA	KND	KND	KND	KND	KND	KND	KND	NA	NA	NA	0	0	0	0	0	0	0	0	0	0	0	0	0	0	0	0	0	0	0	0	0	0
Di Beneditto and Oliveira et al. 2019		Mammal	Toothed Whale	Guiana Dolphin	Delphinidae	NA	NA	60	166.6	166.6	NA	bycatch	KND	-22	-41	no	NA	KND	KND	KND	KND	KND	KND	KND	NA	NA	NA	0	0	0	0	0	0	0	0	0	0	0	0	0	0	0	0	0	0	0	0	0	0
Di Beneditto and Oliveira et al. 2019		Mammal	Toothed Whale	Guiana Dolphin	Delphinidae	NA	NA	60	166.6	166.6	NA	bycatch	KND	-22	-41	no	NA	KND	KND	KND	KND	KND	KND	KND	NA	NA	NA	0	0	0	0	0	0	0	0	0	0	0	0	0	0	0	0	0	0	0	0	0	0
Di Beneditto and Oliveira et al. 2019		Mammal	Toothed Whale	Guiana Dolphin	Delphinidae	NA	NA	60	166.6	166.6	NA	bycatch	KND	-22	-41	no	NA	KND	KND	KND	KND	KND	KND	KND	NA	NA	NA	0	0	0	0	0	0	0	0	0	0	0	0	0	0	0	0	0	0	0	0	0	0
Di Beneditto and Oliveira et al. 2019		Mammal	Toothed Whale	Guiana Dolphin	Delphinidae	NA	NA	60	166.6	166.6	NA	bycatch	KND	-22	-41	no	NA	KND	KND	KND	KND	KND	KND	KND	NA	NA	NA	0	0	0	0	0	0	0	0	0	0	0	0	0	0	0	0	0	0	0	0	0	0
Di Beneditto and Oliveira et al. 2019		Mammal	Toothed Whale	Guiana Dolphin	Delphinidae	NA	NA	60	166.6	166.6	NA	bycatch	KND	-22	-41	no	NA	KND	KND	KND	KND	KND	KND	KND	NA	NA	NA	0	0	0	0	0	0	0	0	0	0	0	0	0	0	0	0	0	0	0	0	0	0
Di Beneditto and Oliveira et al. 2019		Mammal	Toothed Whale	Guiana Dolphin	Delphinidae	NA	NA	60	166.6	166.6	NA	bycatch	KND	-22	-41	no	NA	KND	KND	KND	KND	KND	KND	KND	NA	NA	NA	0	0	0	0	0	0	0	0	0	0	0	0	0	0	0	0	0	0	0	0	0	0
Di Beneditto and Oliveira et al. 2019		Mammal	Toothed Whale	Guiana Dolphin	Delphinidae	NA	NA	60	166.6	166.6	NA	bycatch	KND	-22	-41	no	NA	KND	KND	KND	KND	KND	KND	KND	NA	NA	NA	0	0	0	0	0	0	0	0	0	0	0	0	0	0	0	0	0	0	0	0	0	0
Di Beneditto and Oliveira et al. 2019		Mammal	Toothed Whale	Guiana Dolphin	Delphinidae	NA	NA	60	166.6	166.6	NA	bycatch	KND	-22	-41	no	NA	KND	KND	KND	KND	KND	KND	KND	NA	NA	NA	0	0	0	0	0	0	0	0	0	0	0	0	0	0	0	0	0	0	0	0	0	0
Di Beneditto and Oliveira et al. 2019		Mammal	Toothed Whale	Guiana Dolphin	Delphinidae	NA	NA	60	166.6	166.6	NA	bycatch	KND	-22	-41	no	NA	KND	KND	KND	KND	KND	KND	KND	NA	NA	NA	0	0	0	0	0	0	0	0	0	0	0	0	0	0	0	0	0	0	0	0	0	0
Di Beneditto and Oliveira et al. 2019		Mammal	Toothed Whale	Guiana Dolphin	Delphinidae	NA	NA	60	166.6	166.6	NA	bycatch	KND	-22	-41	no	NA	KND	KND	KND	KND	KND	KND	KND	NA	NA	NA	0	0	0	0	0	0	0	0	0	0	0	0	0	0	0	0	0	0	0	0	0	0
Di Beneditto and Oliveira et al. 2019		Mammal	Toothed Whale	Guiana Dolphin	Delphinidae	NA	NA	60	166.6	166.6	NA	bycatch	KND	-22	-41	no	NA	KND	KND	KND	KND	KND	KND	KND	NA	NA	NA	0	0	0	0	0	0	0	0	0	0	0	0	0	0	0	0	0	0	0	0	0	0
Di Beneditto and Oliveira et al. 2019		Mammal	Toothed Whale	Guiana Dolphin	Delphinidae	NA	NA	60	166.6	166.6	NA	bycatch	KND	-22	-41	no	NA	KND	KND	KND	KND	KND	KND	KND	NA	NA	NA	0	0	0	0	0	0	0	0	0	0	0	0	0	0	0	0	0	0	0	0	0	0
Di Beneditto and Oliveira et al. 2019		Mammal	Toothed Whale	Guiana Dolphin	Delphinidae	NA	NA	60	166.6	166.6	NA	bycatch	KND	-22	-41	no	NA	KND	KND	KND	KND	KND	KND	KND	NA	NA	NA	0	0	0	0	0	0	0	0	0	0	0	0	0	0	0	0	0	0	0	0	0	0
Di Beneditto and Oliveira et al. 2019		Mammal	Toothed Whale	Guiana Dolphin	Delphinidae	NA	NA	60	166.6	166.6	NA	bycatch	KND	-22	-41	no	NA	KND	KND	KND	KND	KND	KND	KND	NA	NA	NA	0	0	0	0	0	0	0	0	0	0	0	0	0	0	0	0	0	0	0	0	0	0
Di Beneditto and Oliveira et al. 2019		Mammal	Toothed Whale	Guiana Dolphin	Delphinidae	NA	NA	60	166.6	166.6	NA	bycatch	KND	-22	-41	no	NA	KND	KND	KND	KND	KND	KND	KND	NA	NA	NA	0	0	0	0	0	0	0	0	0	0	0	0	0	0	0	0	0	0	0	0	0	0
Di Beneditto and Oliveira et al. 2019		Mammal	Toothed Whale	Guiana Dolphin	Delphinidae	NA	NA	60	166.6	166.6	NA	bycatch	KND	-22	-41	no	NA	KND	KND	KND	KND	KND	KND	KND	NA	NA	NA	0	0	0	0	0	0	0	0	0	0	0	0	0	0	0	0	0	0	0	0	0	0
Di Beneditto and Oliveira et al. 2019		Mammal	Toothed Whale	Guiana Dolphin	Delphinidae	NA	NA	60	166.6	166.6	NA	bycatch	KND	-22	-41	no	NA	KND	KND	KND	KND	KND	KND	KND	NA	NA	NA	0	0	0	0	0	0	0	0	0	0	0	0	0	0	0	0	0	0	0	0	0	0
Di Beneditto and Oliveira et al. 2019		Mammal	Toothed Whale	Guiana Dolphin	Delphinidae	NA	NA	60	166.6	166.6	NA	bycatch	KND	-22	-41	no	NA	KND	KND	KND	KND	KND	KND	KND	NA	NA	NA	0	0	0	0	0	0	0	0	0	0	0	0	0	0	0	0	0	0	0	0	0	0
Di Beneditto and Oliveira et al. 2019		Mammal	Toothed Whale	Guiana Dolphin	Delphinidae	NA	NA	60	166.6	166.6	NA	bycatch	KND	-22	-41	no	NA	KND	KND	KND	KND	KND	KND	KND	NA	NA	NA	0	0	0	0	0	0	0	0	0	0	0	0	0	0	0	0	0	0	0	0	0	0
Di Beneditto and Oliveira et al. 2019		Mammal	Toothed Whale	Guiana Dolphin	Delphinidae	NA	NA	60	166.6	166.6	NA	bycatch	KND	-22	-41	no	NA	KND	KND	KND	KND	KND	KND	KND	NA	NA	NA	0	0	0	0	0	0	0	0	0	0	0	0	0	0	0	0	0	0	0	0	0	0
Di Beneditto and Oliveira et al. 2019		Mammal	Toothed Whale	Guiana Dolphin	Delphinidae	NA	NA	60	166.6	166.6	NA	bycatch	KND	-22	-41	no	NA	KND	KND	KND	KND	KND	KND	KND	NA	NA	NA	0	0	0	0	0	0	0	0	0	0	0	0	0	0	0	0	0	0	0	0	0	0
Di Beneditto and Oliveira et al. 2019		Mammal	Toothed Whale	Guiana Dolphin	Delphinidae	NA	NA	60	166.6	166.6	NA	bycatch	KND	-22	-41	no	NA	KND	KND	KND	KND	KND	KND	KND	NA	NA	NA	0	0	0	0	0	0	0	0	0	0	0	0	0	0	0	0	0	0	0	0	0	0
Di Beneditto and Oliveira et al. 2019		Mammal	Toothed Whale	Guiana Dolphin	Delphinidae	NA	NA	60	166.6	166.6	NA	bycatch	KND	-22	-41	no	NA	KND	KND	KND	KND	KND	KND	KND	NA	NA	NA	0	0	0	0	0	0	0	0	0	0	0	0	0	0	0	0	0	0	0	0	0	0
Di Beneditto and Oliveira et al. 2019		Mammal	Toothed Whale	Guiana Dolphin	Delphinidae	NA	NA	60	166.6	166.6	NA	bycatch	KND	-22	-41	no	NA	KND	KND	KND	KND	KND	KND	KND	NA	NA	NA	0	0	0	0	0	0	0	0	0	0	0	0	0	0	0	0	0	0	0	0	0	0
Di Beneditto and Oliveira et al. 2019		Mammal	Toothed Whale	Guiana Dolphin	Delphinidae	NA	NA	60	166.6	166.6	NA	bycatch	KND	-22	-41	no	NA	KND	KND	KND	KND	KND	KND	KND	NA	NA	NA	0	0	0	0	0	0	0	0	0	0	0	0	0	0	0	0	0	0	0	0	0	0
Di Beneditto and Oliveira et al. 2019		Mammal	Toothed Whale	Guiana Dolphin	Delphinidae	NA	NA	60	166.6	166.6	NA	bycatch	KND	-22	-41	no	NA	KND	KND	KND	KND	KND	KND	KND	NA	NA	NA	0	0	0	0	0	0	0	0	0	0	0	0	0	0	0	0	0	0	0	0	0	0
Di Beneditto and Oliveira et al. 2019		Mammal	Toothed Whale	Guiana Dolphin	Delphinidae	NA	NA	60	166.6	166.6	NA	bycatch	KND	-22	-41	no	NA	KND	KND	KND	KND	KND	KND	KND	NA	NA	NA	0	0	0	0	0	0	0	0	0	0	0	0	0	0	0	0	0	0	0	0	0	0
Di Beneditto and Oliveira et al. 2019		Mammal	Toothed Whale	Guiana Dolphin	Delphinidae	NA	NA	60	166.6	166.6	NA	bycatch	KND	-22	-41	no	NA	KND	KND	KND	KND	KND	KND	KND	NA	NA	NA	0	0	0	0	0	0	0	0	0	0	0	0	0	0	0	0	0	0	0	0	0	0
Di Beneditto and Oliveira et al. 2019		Mammal	Toothed Whale	Guiana Dolphin	Delphinidae	NA	NA	60	166.6	166.6	NA	bycatch	KND	-22	-41	no	NA	KND	KND	KND	KND	KND	KND	KND	NA	NA	NA	0	0	0	0	0	0	0	0	0	0	0	0	0	0	0	0	0	0	0	0	0	0
Di Beneditto and Oliveira et al. 2019		Mammal	Toothed Whale	Guiana Dolphin	Delphinidae	NA	NA	60	166.6	166.6	NA	bycatch	KND	-22	-41	no	NA	KND	KND	KND	KND	KND	KND	KND	NA	NA	NA	0	0	0	0	0	0	0	0	0	0	0	0	0	0	0	0	0	0	0	0	0	0
Di Beneditto and Oliveira et al. 2019		Mammal	Toothed Whale	Guiana Dolphin	Delphinidae	NA	NA	60	166.6	166.6	NA	bycatch	KND	-22	-41	no	NA	KND	KND	KND	KND	KND	KND	KND	NA	NA	NA	0	0	0	0	0	0	0	0	0	0	0	0	0	0	0	0	0	0	0	0	0	0
Di Beneditto and Oliveira et al. 2019		Mammal	Toothed Whale	Guiana Dolphin	Delphinidae	NA	NA	60	166.6	166.6	NA	bycatch	KND	-22	-41	no	NA	KND	KND	KND	KND	KND	KND	KND	NA	NA	NA	0	0	0	0	0	0	0	0	0	0	0	0	0	0	0	0	0	0	0	0	0	0
Di Beneditto and Oliveira et al. 2019		Mammal	Toothed Whale	Guiana Dolphin	Delphinidae	NA	NA	60	166.6	166.6	NA	bycatch	KND	-22	-41	no	NA	KND	KND	KND	KND	KND	KND	KND	NA	NA	NA	0	0	0	0	0	0	0	0	0	0	0	0	0	0	0	0	0	0	0	0	0	0
Di Beneditto and Oliveira et al. 2019		Mammal	Toothed Whale	Guiana Dolphin	Delphinidae	NA	NA	60	166.6	166.6	NA	bycatch	KND	-22	-41	no	NA	KND	KND	KND	KND	KND	KND	KND	NA	NA	NA	0	0	0	0	0	0	0	0	0	0	0	0	0	0	0	0	0	0	0	0	0	0
Donnelly-Greenan et al. 2018	13A0853	Bird	Albatross	Short-tailed Albatross	Diomedeidae	Juvenile	NA	4.31	NA	89	M	bycatch	KND	58	-145	no	NA	KND	KND	KND	KND	KND	KND	KND	NA	NA	NA	2	0.028736842	3	0.028631579	0	0	0	0	0	2	0.054631579	0	0	0	0	2	0.028736842	0	0	0	0	0
Donnelly-Greenan et al. 2018	13B2376	Bird	Albatross	Short-tailed Albatross	Diomedeidae	Adult	NA	4.31	NA	89	F	bycatch	KND	58	-145	no	NA	KND	KND	KND	KND	KND	KND	KND	NA	NA	NA	0	0	0	0	0	0	0	0	0	0	0	0	0	0	0	0	0	0	0	0	0	0
Donnelly-Greenan et al. 2018	13B9510	Bird	Albatross	Short-tailed Albatross	Diomedeidae	Juvenile	NA	4.31	NA	89	M	bycatch	KND	58	-145	no	NA	KND	KND	KND	KND	KND	KND	KND	NA	NA	NA	0	0	0	0	0	0	0	0	0	0	0	0	0	0	0	0	0	0	0	0	0	0
Donnelly-Greenan et al. 2018	13C2173	Bird	Albatross	Short-tailed Albatross	Diomedeidae	Adult	NA	4.31	NA	89	F	bycatch	KND	58	-145	no	NA	KND	KND	KND	KND	KND	KND	KND	NA	NA	NA	5	0.809473684	1	0.005052632	0	0	0	0	0	0	0	0	0	0	0	5	0.809473684	0	0	0	0	0
Donnelly-Greenan et al. 2018	13C2597	Bird	Albatross	Short-tailed Albatross	Diomedeidae	Juvenile	NA	4.31	NA	89	M	bycatch	KND	58	-145	no	NA	KND	KND	KND	KND	KND	KND	KND	NA	NA	NA	1	0.063263158	0	0	2	0.020615385	0	0	0	0	0	0	0	0	0	1	0.063263158	0	0	0	0	2
Duncan et al. 2021	PO_10	Turtle	Turtle	Green	Cheloniidae	Juvenile	NA	147	NA	NA	NA	bycatch	KND	-20	150	no	NA	KND	KND	KND	KND	KND	KND	KND	NA	NA	NA	5	0.2724	29	1.73283	0	0	5	0.54218	19.02	0	0	0	0	0	0	5	0.2724	0	0	0	0	0
Duncan et al. 2021	PO_14	Turtle	Turtle	Green	Cheloniidae	Juvenile	39.3	147	39.3	39.3	NA	bycatch	KND	-20	150	no	NA	KND	KND	KND	KND	KND	KND	KND	NA	NA	NA	2	NA	0	0	0	0	3	NA	NA	0	0	0	0	0	0	2	NA	0	0	0	0	0
Duncan et al. 2021	PO_27	Turtle	Turtle	Olive Ridley	Cheloniidae	Juvenile	48.8	40	48.8	48.8	NA	bycatch	KND	-20	150	no	NA	KND	KND	KND	KND	KND	KND	KND	NA	NA	NA	3	0.54946	0	0	0	0	0	0	0	0	0	0	0	0	0	3	0.54946	0	0	0	0	0
Duncan et al. 2021	PO_28	Turtle	Turtle	Olive Ridley	Cheloniidae	Juvenile	46.9	40	46.9	46.9	NA	bycatch	KND	-20	150	no	NA	KND	KND	KND	KND	KND	KND	KND	NA	NA	NA	23	3.753	0	0	0	0	0	0	0	0	0	0	0	0	0	23	3.753	0	0	1	0.14584536	0
Duncan et al. 2021	PO_30	Turtle	Turtle	Green	Cheloniidae	Juvenile	41.5	147	41.5	41.5	NA	bycatch	KND	-20	150	no	NA	KND	KND	KND	KND	KND	KND	KND	NA	NA	NA	3	0.10429	13	4.11692	0	0	1	0.87535	1.78	0	0	0	0	0	0	3	0.10429	0	0	0	0	0
Duncan et al. 2021	PO_31	Turtle	Turtle	Green	Cheloniidae	Juvenile	43.6	147	43.6	43.6	NA	bycatch	KND	-20	150	no	NA	KND	KND	KND	KND	KND	KND	KND	NA	NA	NA	8	1.11352	6	0.34701	0	0	1	2.06508	49.15	0	0	0	0	0	0	8	1.11352	0	0	2	0.15171	0
Duncan et al. 2021	PO_35	Turtle	Turtle	Green	Cheloniidae	Juvenile	44.8	147	44.8	44.8	NA	bycatch	KND	-20	150	no	NA	KND	KND	KND	KND	KND	KND	KND	NA	NA	NA	0	0	0	0	0	0	0	0	0	0	0	0	0	0	0	0	0	0	0	0	0	0
Duncan et al. 2021	PO_36	Turtle	Turtle	Olive Ridley	Cheloniidae	Subadult	60.7	40	60.7	60.7	NA	bycatch	KND	-20	150	no	NA	KND	KND	KND	KND	KND	KND	KND	NA	NA	NA	0	0	0	0	0	0	0	0	0	0	0	0	0	0	0	0	0	0	0	0	0	0
Duncan et al. 2021	PO_37	Turtle	Turtle	Olive Ridley	Cheloniidae	Adult	64.2	40	64.2	64.2	NA	bycatch	KND	-20	150	no	NA	KND	KND	KND	KND	KND	KND	KND	NA	NA	NA	0	0	0	0	0	0	0	0	0	0	0	0	0	0	0	0	0	0	0	0	0	0
Duncan et al. 2021	PO_38	Turtle	Turtle	Green	Cheloniidae	Juvenile	40.9	147	40.9	40.9	NA	bycatch	KND	-20	150	no	NA	KND	KND	KND	KND	KND	KND	KND	NA	NA	NA	22	2.473	13	0.44407	0	0	7	0.01863	33.7	0	0	0	0	0	0	22	2.473	0	0	0	0	0
Duncan et al. 2021	PO_49	Turtle	Turtle	Green	Cheloniidae	Juvenile	37.1	147	37.1	37.1	NA	bycatch	KND	-20	150	no	NA	KND	KND	KND	KND	KND	KND	KND	NA	NA	NA	1	0.134275584	8	0.88137	0	0	2	0.001228711	6.413	0	0	0	0	0	0	1	0.134275584	0	0	0	0	0
Duncan et al. 2021	PO_5	Turtle	Turtle	Green	Cheloniidae	Juvenile	40.5	147	40.5	40.5	NA	bycatch	KND	-20	150	no	NA	KND	KND	KND	KND	KND	KND	KND	NA	NA	NA	3	0.21341	17	1.29962	0	0	3	0.01407	33.798	0	0	0	0	0	0	3	0.21341	0	0	0	0	0
Duncan et al. 2021	PO_50	Turtle	Turtle	Green	Cheloniidae	Juvenile	37.2	147	37.2	37.2	NA	bycatch	KND	-20	150	no	NA	KND	KND	KND	KND	KND	KND	KND	NA	NA	NA	0	0	1	0.33557211	0	0	0	0	0	0	0	0	0	0	0	0	0	0	0	0	0	0
Duncan et al. 2021	PO_51	Turtle	Turtle	Green	Cheloniidae	Juvenile	42.9	147	42.9	42.9	NA	bycatch	KND	-20	150	no	NA	KND	KND	KND	KND	KND	KND	KND	NA	NA	NA	10	2.31931	9	1.84326	0	0	0	0	0	0	0	0	0	0	0	10	2.31931	0	0	0	0	0
Duncan et al. 2021	PO_52	Turtle	Turtle	Green	Cheloniidae	Juvenile	45.8	147	45.8	45.8	NA	bycatch	KND	-20	150	no	NA	KND	KND	KND	KND	KND	KND	KND	NA	NA	NA	0	0	0	0	0	0	0	0	0	0	0	0	0	0	0	0	0	0	0	0	0	0
Duncan et al. 2021	PO_55	Turtle	Turtle	Olive Ridley	Cheloniidae	Adult	65.3	40	65.3	65.3	NA	bycatch	KND	-20	150	no	NA	KND	KND	KND	KND	KND	KND	KND	NA	NA	NA	0	0	0	0	0	0	0	0	0	0	0	0	0	0	0	0	0	0	0	0	0	0
Duncan et al. 2021	PO_56	Turtle	Turtle	Olive Ridley	Cheloniidae	Adult	66.7	40	66.7	66.7	NA	bycatch	KND	-20	150	no	NA	KND	KND	KND	KND	KND	KND	KND	NA	NA	NA	0	0	0	0	0	0	0	0	0	0	0	0	0	0	0	0	0	0	0	0	0	0
Duncan et al. 2021	PO_58	Turtle	Turtle	Olive Ridley	Cheloniidae	Adult	61.4	40	61.4	61.4	NA	bycatch	KND	-20	150	no	NA	KND	KND	KND	KND	KND	KND	KND	NA	NA	NA	0	0	0	0	0	0	0	0	0	0	0	0	0	0	0	0	0	0	0	0	0	0
Duncan et al. 2021	PO_6	Turtle	Turtle	Green	Cheloniidae	Juvenile	45.1	147	45.1	45.1	NA	bycatch	KND	-20	150	no	NA	KND	KND	KND	KND	KND	KND	KND	NA	NA	NA	21	2.355	7	3.27941	0	0	1	0.029390648	23.588	5	0.2794	0	0	0	0	21	2.355	0	0	0	0	0
Duncan et al. 2021	PO_7	Turtle	Turtle	Green	Cheloniidae	Juvenile	57.1	147	57.1	57.1	NA	bycatch	KND	-20	150	no	NA	KND	KND	KND	KND	KND	KND	KND	NA	NA	NA	10	3.45611	122	13.29763	0	0	4	0.05927	7.7	7	5.042999	0	0		0	10	3.45611	0	0	1	0.36990148	0
Duncan et al. 2021	PO_9	Turtle	Turtle	Green	Cheloniidae	Juvenile	41.5	147	41.5	41.5	NA	bycatch	KND	-20	150	no	NA	KND	KND	KND	KND	KND	KND	KND	NA	NA	NA	2	NA	7	NA	0	0	0	0	0	0	0	0	0	0	0	2	NA	0	0	1	NA	0
Ewbank et al. 2020		Bird	Penguin	Magellanic Penguin	Spheniscidae	Adult	NA	4.5	NA	68.5	NA	bycatch	KND	-27.43	-48.4	no	NA	KND	KND	KND	KND	KND	KND	KND	NA	NA	NA	0	0	0	0	0	0	0	0	0	0	0	0	0	0	0	0	0	0	0	0	0	0
Ewbank et al. 2020		Bird	Penguin	Magellanic Penguin	Spheniscidae	Juvenile	NA	4.5	NA	68.5	NA	bycatch	KND	-27.43	-48.4	no	NA	KND	KND	KND	KND	KND	KND	KND	NA	NA	NA	0	0	0	0	0	0	0	0	0	0	0	0	0	0	0	0	0	0	0	0	0	0
Ewbank et al. 2020		Bird	Penguin	Magellanic Penguin	Spheniscidae	Juvenile	NA	4.5	NA	68.5	NA	bycatch	KND	-27.43	-48.4	no	NA	KND	KND	KND	KND	KND	KND	KND	NA	NA	NA	0	0	0	0	0	0	0	0	0	0	0	0	0	0	0	0	0	0	0	0	0	0
Ewbank et al. 2020		Bird	Penguin	Magellanic Penguin	Spheniscidae	Juvenile	NA	4.5	NA	68.5	NA	bycatch	KND	-27.43	-48.4	no	NA	KND	KND	KND	KND	KND	KND	KND	NA	NA	NA	0	0	0	0	0	0	0	0	0	0	0	0	0	0	0	0	0	0	0	0	0	0
Ewbank et al. 2020		Bird	Penguin	Magellanic Penguin	Spheniscidae	Juvenile	NA	4.5	NA	68.5	NA	bycatch	KND	-27.43	-48.4	no	NA	KND	KND	KND	KND	KND	KND	KND	NA	NA	NA	0	0	0	0	0	0	0	0	0	0	0	0	0	0	0	0	0	0	0	0	0	0
Ewbank et al. 2020		Bird	Penguin	Magellanic Penguin	Spheniscidae	Juvenile	NA	4.5	NA	68.5	NA	bycatch	KND	-27.43	-48.4	no	NA	KND	KND	KND	KND	KND	KND	KND	NA	NA	NA	0	0	0	0	0	0	0	0	0	0	0	0	0	0	0	0	0	0	0	0	0	0
Ewbank et al. 2020		Bird	Penguin	Magellanic Penguin	Spheniscidae	Juvenile	NA	4.5	NA	68.5	NA	bycatch	KND	-27.43	-48.4	no	NA	KND	KND	KND	KND	KND	KND	KND	NA	NA	NA	0	0	0	0	0	0	0	0	0	0	0	0	0	0	0	0	0	0	0	0	0	0
Ewbank et al. 2020		Bird	Penguin	Magellanic Penguin	Spheniscidae	Juvenile	NA	4.5	NA	68.5	NA	bycatch	KND	-27.43	-48.4	no	NA	KND	KND	KND	KND	KND	KND	KND	NA	NA	NA	0	0	0	0	0	0	0	0	0	0	0	0	0	0	0	0	0	0	0	0	0	0
Ewbank et al. 2020		Bird	Penguin	Magellanic Penguin	Spheniscidae	Juvenile	NA	4.5	NA	68.5	NA	bycatch	KND	-27.43	-48.4	no	NA	KND	KND	KND	KND	KND	KND	KND	NA	NA	NA	0	0	0	0	0	0	0	0	0	0	0	0	0	0	0	0	0	0	0	0	0	0
Ewbank et al. 2020		Bird	Penguin	Magellanic Penguin	Spheniscidae	Juvenile	NA	4.5	NA	68.5	NA	bycatch	KND	-27.43	-48.4	no	NA	KND	KND	KND	KND	KND	KND	KND	NA	NA	NA	0	0	0	0	0	0	0	0	0	0	0	0	0	0	0	0	0	0	0	0	0	0
Ewbank et al. 2020		Bird	Penguin	Magellanic Penguin	Spheniscidae	Juvenile	NA	4.5	NA	68.5	NA	bycatch	KND	-27.43	-48.4	no	NA	KND	KND	KND	KND	KND	KND	KND	NA	NA	NA	0	0	0	0	0	0	0	0	0	0	0	0	0	0	0	0	0	0	0	0	0	0
Ewbank et al. 2020		Bird	Penguin	Magellanic Penguin	Spheniscidae	Juvenile	NA	4.5	NA	68.5	NA	bycatch	KND	-27.43	-48.4	no	NA	KND	KND	KND	KND	KND	KND	KND	NA	NA	NA	0	0	0	0	0	0	0	0	0	0	0	0	0	0	0	0	0	0	0	0	0	0
Ewbank et al. 2020		Bird	Penguin	Magellanic Penguin	Spheniscidae	Juvenile	NA	4.5	NA	68.5	NA	bycatch	KND	-27.43	-48.4	no	NA	KND	KND	KND	KND	KND	KND	KND	NA	NA	NA	0	0	0	0	0	0	0	0	0	0	0	0	0	0	0	0	0	0	0	0	0	0
Ewbank et al. 2020		Bird	Penguin	Magellanic Penguin	Spheniscidae	Juvenile	NA	4.5	NA	68.5	NA	bycatch	KND	-27.43	-48.4	no	NA	KND	KND	KND	KND	KND	KND	KND	NA	NA	NA	0	0	0	0	0	0	0	0	0	0	0	0	0	0	0	0	0	0	0	0	0	0
Ewbank et al. 2020		Bird	Penguin	Magellanic Penguin	Spheniscidae	Juvenile	NA	4.5	NA	68.5	NA	bycatch	KND	-27.43	-48.4	no	NA	KND	KND	KND	KND	KND	KND	KND	NA	NA	NA	0	0	0	0	0	0	0	0	0	0	0	0	0	0	0	0	0	0	0	0	0	0
Ewbank et al. 2020		Bird	Penguin	Magellanic Penguin	Spheniscidae	Juvenile	NA	4.5	NA	68.5	NA	bycatch	KND	-27.43	-48.4	no	NA	KND	KND	KND	KND	KND	KND	KND	NA	NA	NA	0	0	0	0	0	0	0	0	0	0	0	0	0	0	0	0	0	0	0	0	0	0
Ewbank et al. 2020		Bird	Penguin	Magellanic Penguin	Spheniscidae	Juvenile	NA	4.5	NA	68.5	NA	bycatch	KND	-27.43	-48.4	no	NA	KND	KND	KND	KND	KND	KND	KND	NA	NA	NA	0	0	0	0	0	0	0	0	0	0	0	0	0	0	0	0	0	0	0	0	0	0
Ewbank et al. 2020		Bird	Penguin	Magellanic Penguin	Spheniscidae	Juvenile	NA	4.5	NA	68.5	NA	bycatch	KND	-27.43	-48.4	no	NA	KND	KND	KND	KND	KND	KND	KND	NA	NA	NA	0	0	0	0	0	0	0	0	0	0	0	0	0	0	0	0	0	0	0	0	0	0
Ewbank et al. 2020		Bird	Penguin	Magellanic Penguin	Spheniscidae	Juvenile	NA	4.5	NA	68.5	NA	bycatch	KND	-27.43	-48.4	no	NA	KND	KND	KND	KND	KND	KND	KND	NA	NA	NA	0	0	0	0	0	0	0	0	0	0	0	0	0	0	0	0	0	0	0	1	NA	0
Ewbank et al. 2020		Bird	Penguin	Magellanic Penguin	Spheniscidae	Juvenile	NA	4.5	NA	68.5	NA	bycatch	KND	-27.43	-48.4	no	NA	KND	KND	KND	KND	KND	KND	KND	NA	NA	NA	0	0	0	0	0	0	1	NA	NA	0	0	0	0	0	0	0	0	0	0	1	NA	0
Jung et al. 2018	AS013413	Turtle	Turtle	Olive Ridley	Cheloniidae	Adult	NA	40	64.87534479	64.87534479	F	bycatch	KND	NA	NA	no	NA	KND	KND	KND	KND	KND	KND	KND	NA	NA	NA	21	NA	0	0	0	0	0	0	0	0	0	0	0	0	0	21	NA	0	0	0	0	0
Jung et al. 2018	AS014925	Turtle	Turtle	Leatherback	Cheloniidae	Juvenile	NA	567	76.22692553	76.22692553	F	bycatch	KND	NA	NA	no	NA	KND	KND	KND	KND	KND	KND	KND	NA	NA	NA	0	0	0	0	0	0	0	0	0	0	0	0	0	0	0	0	0	0	0	0	0	0
Jung et al. 2018	AS015316	Turtle	Turtle	Green	Cheloniidae	Juvenile	NA	147	45.67313813	45.67313813	M	bycatch	KND	NA	NA	no	NA	KND	KND	KND	KND	KND	KND	KND	NA	NA	NA	31	11.1375	9	3.6125	0	0	6	3.575	28.5	0	0	0	0	0	0	31	11.1375	0	0	0	0	0
Jung et al. 2018	AS015728	Turtle	Turtle	Green	Cheloniidae	Juvenile	NA	147	48.5375557	48.5375557	F	bycatch	KND	NA	NA	no	NA	KND	KND	KND	KND	KND	KND	KND	NA	NA	NA	7	0.6	6	7.65	0	0	5	2.325	24.5	0	0	0	0	0	0	7	0.6	0	0	0	0	0
Jung et al. 2018	AS015808	Turtle	Turtle	Green	Cheloniidae	Juvenile	NA	147	46.30967537	46.30967537	F	bycatch	KND	NA	NA	no	NA	KND	KND	KND	KND	KND	KND	KND	NA	NA	NA	2	1.1	11	10.5875	0	0	1	0.375	5	0	0	0	0	0	0	2	1.1	0	0	0	0	0
Jung et al. 2018	AS016421	Turtle	Turtle	Green	Cheloniidae	Juvenile	NA	147	41.11128793	41.11128793	M	bycatch	KND	NA	NA	no	NA	KND	KND	KND	KND	KND	KND	KND	NA	NA	NA	0	0	0	0	0	0	0	0	0	0	0	0	0	0	0	0	0	0	0	0	0	0
Jung et al. 2018	AS019908	Turtle	Turtle	Green	Cheloniidae	Juvenile	NA	147	45.46095905	45.46095905	F	bycatch	KND	NA	NA	no	NA	KND	KND	KND	KND	KND	KND	KND	NA	NA	NA	8	1.55	5	5.65	0	0	6	0.7125	19.5	0	0	0	0	0	0	8	1.55	0	0	0	0	0
Jung et al. 2018	LL431606	Turtle	Turtle	Olive Ridley	Cheloniidae	Subadult	NA	40	58.40388288	58.40388288	F	bycatch	KND	NA	NA	no	NA	KND	KND	KND	KND	KND	KND	KND	NA	NA	NA	19	5.121	2	1.205	0	0	3	5.438	10.9	0	0	0	0	0	0	19	5.121	0	0	0	0	0
Jung et al. 2018	LL431609	Turtle	Turtle	Olive Ridley	Cheloniidae	Adult	NA	40	62.01092722	62.01092722	F	bycatch	KND	NA	NA	no	NA	KND	KND	KND	KND	KND	KND	KND	NA	NA	NA	2	0.142	3	1.1805	0	0	0	0	0	0	0	0	0	0	0	2	0.142	0	0	0	0	0
Jung et al. 2018	LL441507	Turtle	Turtle	Olive Ridley	Cheloniidae	Adult	NA	40	62.54137492	62.54137492	F	bycatch	KND	NA	NA	no	NA	KND	KND	KND	KND	KND	KND	KND	NA	NA	NA	8	2.925	1	0.1	0	0	4	3.6	24	0	0	0	0	0	0	8	2.925	0	0	0	0	0
Jung et al. 2018	LL444515	Turtle	Turtle	Olive Ridley	Cheloniidae	Adult	NA	40	61.58656906	61.58656906	F	bycatch	KND	NA	NA	no	NA	KND	KND	KND	KND	KND	KND	KND	NA	NA	NA	12	5.38	2	0.9	0	0	2	0.425	8	0	0	0	0	0	0	12	5.38	0	0	0	0	0
Jung et al. 2018	LL445510	Turtle	Turtle	Olive Ridley	Cheloniidae	Adult	NA	40	66.04232973	66.04232973	F	bycatch	KND	NA	NA	no	NA	KND	KND	KND	KND	KND	KND	KND	NA	NA	NA	10	3.925	2	0.65	0	0	3	1.6	13	0	0	0	0	0	0	10	3.925	0	0	0	0	0
Jung et al. 2018	LL445715	Turtle	Turtle	Olive Ridley	Cheloniidae	Juvenile	NA	40	31.77540844	31.77540844	F	bycatch	KND	NA	NA	no	NA	KND	KND	KND	KND	KND	KND	KND	NA	NA	NA	6	0.659	1	0.15	0	0	0	0	0	0	0	0	0	0	0	6	0.659	0	0	0	0	0
Jung et al. 2018	LL450502	Turtle	Turtle	Olive Ridley	Cheloniidae	Adult	NA	40	64.13271801	64.13271801	F	bycatch	KND	NA	NA	no	NA	KND	KND	KND	KND	KND	KND	KND	NA	NA	NA	20	14.954	3	0.317	0	0	2	0.24	4.8	0	0	0	0	0	0	20	14.954	0	0	0	0	0
Jung et al. 2018	LL452515	Turtle	Turtle	Olive Ridley	Cheloniidae	Adult	NA	40	65.83015065	65.83015065	F	bycatch	KND	NA	NA	no	NA	KND	KND	KND	KND	KND	KND	KND	NA	NA	NA	15	9.95	3	3.7875	0	0	0	0	0	1	0.15	0	0	0	0	15	9.95	0	0	0	0	0
Jung et al. 2018	LL456601	Turtle	Turtle	Loggerhead	Cheloniidae	Subadult	NA	311	77.4	77.4	F	bycatch	KND	NA	NA	no	NA	KND	KND	KND	KND	KND	KND	KND	NA	NA	NA	4	3.3	2	0.35	0	0	2	0.475	11	1	0.75	0	0	0	0	4	3.3	0	0	0	0	0
Jung et al. 2018	LL458504	Turtle	Turtle	Olive Ridley	Cheloniidae	Subadult	NA	40	58.61606196	58.61606196	M	bycatch	KND	NA	NA	no	NA	KND	KND	KND	KND	KND	KND	KND	NA	NA	NA	10	15.583	1	0.7	0	0	0	0	0	0	0	0	0	0	0	10	15.583	0	0	0	0	0
Jung et al. 2018	LL460203	Turtle	Turtle	Olive Ridley	Cheloniidae	Adult	NA	40	62.96573308	62.96573308	F	bycatch	KND	NA	NA	no	NA	KND	KND	KND	KND	KND	KND	KND	NA	NA	NA	6	2.58	1	0.225	0	0	2	1.35	7.5	1	0.15	0	0	0	0	6	2.58	0	0	0	0	0
Jung et al. 2018	LL461308	Turtle	Turtle	Olive Ridley	Cheloniidae	Subadult	NA	40	59.99522597	59.99522597	M	bycatch	KND	NA	NA	no	NA	KND	KND	KND	KND	KND	KND	KND	NA	NA	NA	5	1.275	0	0	0	0	0	0	0	0	0	0	0	0	0	5	1.275	0	0	0	0	0
Jung et al. 2018	LL468213	Turtle	Turtle	Olive Ridley	Cheloniidae	Adult	NA	40	65.51188203	65.51188203	M	bycatch	KND	NA	NA	no	NA	KND	KND	KND	KND	KND	KND	KND	NA	NA	NA	3	0.223	0	0	0	0	1	0.57	5.7	0	0	0	0	0	0	3	0.223	0	0	0	0	0
Jung et al. 2018	LL469204	Turtle	Turtle	Olive Ridley	Cheloniidae	Adult	NA	40	64.55707617	64.55707617	F	bycatch	KND	NA	NA	no	NA	KND	KND	KND	KND	KND	KND	KND	NA	NA	NA	1	0.075	0	0	0	0	0	0	0	1	0.1	0	0	0	0	1	0.075	0	0	0	0	0
Jung et al. 2018	LL474511	Turtle	Turtle	Olive Ridley	Cheloniidae	Adult	NA	40	63.60227032	63.60227032	F	bycatch	KND	NA	NA	no	NA	KND	KND	KND	KND	KND	KND	KND	NA	NA	NA	9	2.39	1	0.075	0	0	0	0	0	0	0	0	0	0	0	9	2.39	0	0	0	0	0
Jung et al. 2018	LL475601	Turtle	Turtle	Loggerhead	Cheloniidae	Subadult	NA	311	76.53	76.53	M	bycatch	KND	NA	NA	no	NA	KND	KND	KND	KND	KND	KND	KND	NA	NA	NA	0	0	0	0	0	0	0	0	0	0	0	0	0	0	0	0	0	0	0	0	0	0
Jung et al. 2018	LL476104	Turtle	Turtle	Green	Cheloniidae	Juvenile	NA	147	40.26257161	40.26257161	M	bycatch	KND	NA	NA	no	NA	KND	KND	KND	KND	KND	KND	KND	NA	NA	NA	33	3.5	11	4.075	0	0	15	3.175	52	0	0	0	0	0	0	33	3.5	0	0	0	0	0
Jung et al. 2018	LL477006	Turtle	Turtle	Olive Ridley	Cheloniidae	Adult	NA	40	61.05612137	61.05612137	F	bycatch	KND	NA	NA	no	NA	KND	KND	KND	KND	KND	KND	KND	NA	NA	NA	17	5.378	0	0	0	0	0	0	0	0	0	0	0	0	0	16	5.253	1	0.125	0	0	0
Jung et al. 2018	LL480011	Turtle	Turtle	Green	Cheloniidae	Juvenile	NA	147	41.8539147	41.8539147	F	bycatch	KND	NA	NA	no	NA	KND	KND	KND	KND	KND	KND	KND	NA	NA	NA	51	27.665	3	2.256	0	0	10	7.2348	37.6	0	0	0	0	0	0	51	27.665	0	0	0	0	0
Jung et al. 2018	LL481001	Turtle	Turtle	Olive Ridley	Cheloniidae	Adult	NA	40	61.37438999	61.37438999	F	bycatch	KND	NA	NA	no	NA	KND	KND	KND	KND	KND	KND	KND	NA	NA	NA	11	2.85	1	0.15	0	0	1	0.3	6	0	0	0	0	0	0	11	2.85	0	0	0	0	0
Jung et al. 2018	LL489701	Turtle	Turtle	Olive Ridley	Cheloniidae	Adult	NA	40	64.45098663	64.45098663	F	bycatch	KND	NA	NA	no	NA	KND	KND	KND	KND	KND	KND	KND	NA	NA	NA	5	2.839	1	0.204	0	0	0	0	0	1	0.32	0	0	0	0	5	2.839	0	0	0	0	0
Jung et al. 2018	LL490008	Turtle	Turtle	Olive Ridley	Cheloniidae	Adult	NA	40	64.13271801	64.13271801	F	bycatch	KND	NA	NA	no	NA	KND	KND	KND	KND	KND	KND	KND	NA	NA	NA	3	0.304	0	0	0	0	0	0	0	0	0	0	0	0	0	3	0.304	0	0	0	0	0
Jung et al. 2018	LL492013	Turtle	Turtle	Olive Ridley	Cheloniidae	Subadult	NA	40	58.82824104	58.82824104	F	bycatch	KND	NA	NA	no	NA	KND	KND	KND	KND	KND	KND	KND	NA	NA	NA	2	0.91	4	4.9875	0	0	1	3.12	5.2	1	1.38	0	0	0	0	2	0.91	0	0	0	0	0
Jung et al. 2018	LL493312	Turtle	Turtle	Green	Cheloniidae	Juvenile	NA	147	46.30967537	46.30967537	F	bycatch	KND	NA	NA	no	NA	KND	KND	KND	KND	KND	KND	KND	NA	NA	NA	1	0.15	2	1.5	0	0	2	0.875	15	0	0	0	0	0	0	1	0.15	0	0	0	0	0
Jung et al. 2018	LL501901	Turtle	Turtle	Leatherback	Cheloniidae	Juvenile	NA	567	63.07182262	63.07182262	NA	bycatch	KND	NA	NA	no	NA	KND	KND	KND	KND	KND	KND	KND	NA	NA	NA	0	0	0	0	0	0	0	0	0	0	0	0	0	0	0	0	0	0	0	0	0	0
Jung et al. 2018	LL513310	Turtle	Turtle	Green	Cheloniidae	Juvenile	NA	147	52.78113728	52.78113728	M	bycatch	KND	NA	NA	no	NA	KND	KND	KND	KND	KND	KND	KND	NA	NA	NA	12	4.488	7	3.9385	0	0	12	82.0395	54.8	0	0	0	0	0	0	12	4.488	0	0	0	0	0
Jung et al. 2018	LL514915	Turtle	Turtle	Olive Ridley	Cheloniidae	Adult	NA	40	61.90483768	61.90483768	F	bycatch	KND	NA	NA	no	NA	KND	KND	KND	KND	KND	KND	KND	NA	NA	NA	2	0.412	0	0	0	0	0	0	0	0	0	0	0	0	0	2	0.412	0	0	0	0	0
Jung et al. 2018	LL515309	Turtle	Turtle	Olive Ridley	Cheloniidae	Adult	NA	40	62.64746446	62.64746446	M	bycatch	KND	NA	NA	no	NA	KND	KND	KND	KND	KND	KND	KND	NA	NA	NA	7	2.015	0	0	0	0	1	0.225	9	0	0	0	0	0	0	7	2.015	0	0	0	0	0
Jung et al. 2018	LL517203	Turtle	Turtle	Olive Ridley	Cheloniidae	Subadult	NA	40	59.14650965	59.14650965	F	bycatch	KND	NA	NA	no	NA	KND	KND	KND	KND	KND	KND	KND	NA	NA	NA	10	1.601	1	0.054	0	0	0	0	0	0	0	0	0	0	0	10	1.601	0	0	0	0	0
Jung et al. 2018	LL519305	Turtle	Turtle	Olive Ridley	Cheloniidae	Subadult	NA	40	54.05421175	54.05421175	F	bycatch	KND	NA	NA	no	NA	KND	KND	KND	KND	KND	KND	KND	NA	NA	NA	18	16.9875	6	2.825	0	0	1	0.125	5.025	1	0.5	0	0	0	0	18	16.9875	0	0	0	0	0
Jung et al. 2018	LL520119	Turtle	Turtle	Loggerhead	Cheloniidae	Subadult	NA	311	70.56545725	70.56545725	M	bycatch	KND	NA	NA	no	NA	KND	KND	KND	KND	KND	KND	KND	NA	NA	NA	3	6.5	1	0.5	0	0	1	0.75	5	0	0	0	0	0	0	3	6.5	0	0	0	0	0
Jung et al. 2018	LL525509	Turtle	Turtle	Olive Ridley	Cheloniidae	Adult	NA	40	63.17791216	63.17791216	F	bycatch	KND	NA	NA	no	NA	KND	KND	KND	KND	KND	KND	KND	NA	NA	NA	5	0.4875	0	0	0	0	0	0	0	0	0	0	0	0	0	5	0.4875	0	0	0	0	0
Jung et al. 2018	LL527602	Turtle	Turtle	Olive Ridley	Cheloniidae	Adult	NA	40	65.83015065	65.83015065	F	bycatch	KND	NA	NA	no	NA	KND	KND	KND	KND	KND	KND	KND	NA	NA	NA	8	8.8375	0	0	0	0	0	0	0	0	0	0	0	0	0	8	8.8375	0	0	0	0	0
Jung et al. 2018	LL528412	Turtle	Turtle	Olive Ridley	Cheloniidae	Adult	NA	40	62.01092722	62.01092722	M	bycatch	KND	NA	NA	no	NA	KND	KND	KND	KND	KND	KND	KND	NA	NA	NA	9	1.7175	1	0.1875	0	0	0	0	0	0	0	0	0	0	0	9	1.7175	0	0	0	0	0
Jung et al. 2018	LL529603	Turtle	Turtle	Leatherback	Cheloniidae	Juvenile	NA	567	85.35062593	85.35062593	F	bycatch	KND	NA	NA	no	NA	KND	KND	KND	KND	KND	KND	KND	NA	NA	NA	0	0	0	0	0	0	0	0	0	0	0	0	0	0	0	0	0	0	0	0	0	0
Jung et al. 2018	LL530504	Turtle	Turtle	Olive Ridley	Cheloniidae	Adult	NA	40	62.2231063	62.2231063	F	bycatch	KND	NA	NA	no	NA	KND	KND	KND	KND	KND	KND	KND	NA	NA	NA	14	5.35	3	1.2	0	0	0	0	0	0	0	0	0	0	0	14	5.35	0	0	0	0	0
Jung et al. 2018	LL531413	Turtle	Turtle	Olive Ridley	Cheloniidae	Adult	NA	40	67.8458519	67.8458519	F	bycatch	KND	NA	NA	no	NA	KND	KND	KND	KND	KND	KND	KND	NA	NA	NA	3	0.777	0	0	0	0	0	0	0	0	0	0	0	0	0	3	0.777	0	0	0	0	0
Jung et al. 2018	LL531416	Turtle	Turtle	Olive Ridley	Cheloniidae	Adult	NA	40	64.66316571	64.66316571	F	bycatch	KND	NA	NA	no	NA	KND	KND	KND	KND	KND	KND	KND	NA	NA	NA	7	8.825	0	0	0	0	0	0	0	3	8.25	0	0	0	0	7	8.825	0	0	0	0	0
Jung et al. 2018	LL532410	Turtle	Turtle	Olive Ridley	Cheloniidae	Subadult	NA	40	60.20740505	60.20740505	M	bycatch	KND	NA	NA	no	NA	KND	KND	KND	KND	KND	KND	KND	NA	NA	NA	32	6.275	0	0	0	0	0	0	0	0	0	0	0	0	0	32	6.275	0	0	0	0	0
Jung et al. 2018	LL543605	Turtle	Turtle	Olive Ridley	Cheloniidae	Adult	NA	40	62.54137492	62.54137492	F	bycatch	KND	NA	NA	no	NA	KND	KND	KND	KND	KND	KND	KND	NA	NA	NA	4	0.625	0	0	0	0	0	0	0	0	0	0	0	0	0	4	0.625	0	0	0	0	0
Jung et al. 2018	LL544407	Turtle	Turtle	Loggerhead	Cheloniidae	Subadult	NA	311	68.69456822	68.69456822	F	bycatch	KND	NA	NA	no	NA	KND	KND	KND	KND	KND	KND	KND	NA	NA	NA	19	18.85	0	0	0	0	4	331.1	24	0	0	0	0	0	0	19	18.85	0	0	0	0	0
Jung et al. 2018	LL547906	Turtle	Turtle	Green	Cheloniidae	Juvenile	NA	147	58.29779334	58.29779334	M	bycatch	KND	NA	NA	no	NA	KND	KND	KND	KND	KND	KND	KND	NA	NA	NA	11	5.9375	7	5.675	0	0	6	2.275	47	0	0	0	0	0	0	11	5.9375	0	0	0	0	0
Jung et al. 2018	LL550302	Turtle	Turtle	Olive Ridley	Cheloniidae	Subadult	NA	40	59.78304689	59.78304689	F	bycatch	KND	NA	NA	no	NA	KND	KND	KND	KND	KND	KND	KND	NA	NA	NA	3	0.157	0	0	0	0	0	0	0	0	0	0	0	0	0	3	0.157	0	0	0	0	0
Jung et al. 2018	LL552302	Turtle	Turtle	Olive Ridley	Cheloniidae	Subadult	NA	40	50.34107787	50.34107787	F	bycatch	KND	NA	NA	no	NA	KND	KND	KND	KND	KND	KND	KND	NA	NA	NA	57	27.3	0	0	0	0	2	1.6375	9.5	1	0.1	0	0	0	0	57	27.3	0	0	0	0	0
Jung et al. 2018	LL554318	Turtle	Turtle	Olive Ridley	Cheloniidae	Adult	NA	40	67.63367282	67.63367282	F	bycatch	KND	NA	NA	no	NA	KND	KND	KND	KND	KND	KND	KND	NA	NA	NA	5	0.808	0	0	0	0	3	0.25	10	3	25	0	0	0	0	5	0.808	0	0	0	0	0
Jung et al. 2018	LL554807	Turtle	Turtle	Loggerhead	Cheloniidae	Subadult	NA	311	72.4077021	72.4077021	F	bycatch	KND	NA	NA	no	NA	KND	KND	KND	KND	KND	KND	KND	NA	NA	NA	10	3.78	6	NA	0	0	7	72.046	46.4	1	0.624	0	0	0	0	10	3.78	0	0	0	0	0
Jung et al. 2018	LL556106	Turtle	Turtle	Olive Ridley	Cheloniidae	Subadult	NA	40	58.29779334	58.29779334	F	bycatch	KND	NA	NA	no	NA	KND	KND	KND	KND	KND	KND	KND	NA	NA	NA	28	8.3875	1	0.1	0	0	1	0.15	6	0	0	0	0	0	0	28	8.3875	0	0	0	0	0
Jung et al. 2018	LL556214	Turtle	Turtle	Olive Ridley	Cheloniidae	Adult	NA	40	65.19361341	65.19361341	M	bycatch	KND	NA	NA	no	NA	KND	KND	KND	KND	KND	KND	KND	NA	NA	NA	23	3.52	0	0	0	0	0	0	0	0	0	0	0	0	0	23	3.52	0	0	0	0	0
Roman et al. 2019	211	Bird	Albatross	Shy Albatross	Diomedeidae	Subadult	20.1	3.9	20.1	94.5	M	bycatch	KND	26.69911	-81.83062	no	NA	KND	KND	KND	KND	KND	KND	KND	NA	NA	NA	0	0	0	0	0	0	0	0	0	0	0	0	0	0	0	0	0	0	0	0	0	0
Roman et al. 2019	215	Bird	Albatross	Shy Albatross	Diomedeidae	Adult	21	3.9	21	94.5	M	bycatch	KND	27.51167	-82.57521	no	NA	KND	KND	KND	KND	KND	KND	KND	NA	NA	NA	0	0	0	0	0	0	0	0	0	0	0	0	0	0	0	0	0	0	0	0	0	0
Roman et al. 2019	221	Bird	Shearwater	Short-tailed Shearwater	Procellariidae	Adult	10.38	0.55	10.38	42.5	F	bycatch	KND	26.09137	-81.79858	no	NA	KND	KND	KND	KND	KND	KND	KND	NA	NA	NA	4	0.068842105	0	0	0	0	0	0	0	0	0	0	0	0	0	4	0.068842105	0	0	0	0	0
Roman et al. 2019	224	Bird	Albatross	Shy Albatross	Diomedeidae	Adult	21	3.9	21	94.5	F	bycatch	KND	28.38337	-80.69147	no	NA	KND	KND	KND	KND	KND	KND	KND	NA	NA	NA	0	0	0	0	0	0	0	0	0	0	0	0	0	0	0	0	0	0	0	0	0	0
Roman et al. 2019	227	Bird	Albatross	Buller's Albatross	Diomedeidae	Adult	19.5	2.77	19.5	79	M	bycatch	KND	26.88101	-82.32051	no	NA	KND	KND	KND	KND	KND	KND	KND	NA	NA	NA	0	0	0	0	0	0	0	0	0	0	0	0	0	0	0	0	0	0	0	0	0	0
Roman et al. 2019	228	Bird	Albatross	Buller's Albatross	Diomedeidae	Adult	20.2	2.77	20.2	79	F	bycatch	KND	29.2636	-81.11708	no	NA	KND	KND	KND	KND	KND	KND	KND	NA	NA	NA	0	0	0	0	0	0	0	0	0	0	0	0	0	0	0	0	0	0	0	0	0	0
Roman et al. 2019	230	Bird	Albatross	Buller's Albatross	Diomedeidae	Subadult	18.8	2.77	18.8	79	F	bycatch	KND	27.05405	-82.2682	no	NA	KND	KND	KND	KND	KND	KND	KND	NA	NA	NA	0	0	0	0	0	0	0	0	0	0	0	0	0	0	0	0	0	0	0	0	0	0
Roman et al. 2019	231	Bird	Albatross	Black-browed Albatross	Diomedeidae	Subadult	18.6	3.22	18.6	88	M	bycatch	KND	NA	NA	no	NA	KND	KND	KND	KND	KND	KND	KND	NA	NA	NA	0	0	0	0	0	0	0	0	0	0	0	0	0	0	0	0	0	0	0	0	0	0
Roman et al. 2019	233	Bird	Albatross	Wandering Albatross	Diomedeidae	Subadult	23.1	9	23.1	121.5	F	bycatch	KND	27.97896	-82.78252	no	NA	KND	KND	KND	KND	KND	KND	KND	NA	NA	NA	0	0	0	0	0	0	0	0	0	0	0	0	0	0	0	0	0	0	0	0	0	0
Roman et al. 2019	234	Bird	Albatross	Wandering Albatross	Diomedeidae	Subadult	21.2	9	21.2	121.5	F	bycatch	KND	27.49348	-82.57865	no	NA	KND	KND	KND	KND	KND	KND	KND	NA	NA	NA	0	0	0	0	0	0	0	0	0	0	0	0	0	0	0	0	0	0	0	0	0	0
Roman et al. 2019	236	Bird	Albatross	Shy Albatross	Diomedeidae	Adult	21.1	3.9	21.1	94.5	F	bycatch	KND	26.69209	-81.77758	no	NA	KND	KND	KND	KND	KND	KND	KND	NA	NA	NA	0	0	0	0	0	0	0	0	0	0	0	0	0	0	0	0	0	0	0	0	0	0
Roman et al. 2019	237	Bird	Albatross	Shy Albatross	Diomedeidae	Adult	22	3.9	22	94.5	F	bycatch	KND	26.70351	-82.15465	no	NA	KND	KND	KND	KND	KND	KND	KND	NA	NA	NA	0	0	0	0	0	0	0	0	0	0	0	0	0	0	0	0	0	0	0	0	0	0
Roman et al. 2019	247	Bird	Shearwater	Short-tailed Shearwater	Procellariidae	Subadult	8.38	0.55	8.38	42.5	M	bycatch	KND	29.91529	-81.30624	no	NA	KND	KND	KND	KND	KND	KND	KND	NA	NA	NA	1	NA	3	NA	0	0	0	0	0	0	0	0	0	0	0	1	NA	0	0	0	0	0
Roman et al. 2019	254	Bird	Albatross	Shy Albatross	Diomedeidae	Adult	20.2	3.9	20.2	94.5	M	bycatch	KND	27.92523	-80.49963	no	NA	KND	KND	KND	KND	KND	KND	KND	NA	NA	NA	0	0	0	0	0	0	0	0	0	0	0	0	0	0	0	0	0	0	0	0	0	0
Roman et al. 2019	255	Bird	Albatross	Shy Albatross	Diomedeidae	Adult	21.1	3.9	21.1	94.5	F	bycatch	KND	-35	118	no	NA	KND	KND	KND	KND	KND	KND	KND	NA	NA	NA	0	0	0	0	0	0	0	0	0	0	0	0	0	0	0	0	0	0	0	0	0	0
Roman et al. 2019	256	Bird	Albatross	Shy Albatross	Diomedeidae	Adult	22.6	3.9	22.6	94.5	M	bycatch	KND	-35	118	no	NA	KND	KND	KND	KND	KND	KND	KND	NA	NA	NA	0	0	0	0	0	0	0	0	0	0	0	0	0	0	0	0	0	0	0	0	0	0
Roman et al. 2019	260	Bird	Shearwater	Short-tailed Shearwater	Procellariidae	Subadult	8.854	0.55	8.854	42.5	M	bycatch	KND	-35	118	no	NA	KND	KND	KND	KND	KND	KND	KND	NA	NA	NA	0	0	0	0	0	0	0	0	0	0	0	0	0	0	0	0	0	0	0	0	0	0
Roman et al. 2019	261	Bird	Shearwater	Short-tailed Shearwater	Procellariidae	Subadult	8.284	0.55	8.284	42.5	F	bycatch	KND	-35	118	no	NA	KND	KND	KND	KND	KND	KND	KND	NA	NA	NA	2	0.046315789	0	0	0	0	0	0	0	0	0	0	0	0	0	2	0.046315789	0	0	0	0	0
Roman et al. 2019	262	Bird	Shearwater	Short-tailed Shearwater	Procellariidae	Subadult	8.734	0.55	8.734	42.5	M	bycatch	KND	-35	118	no	NA	KND	KND	KND	KND	KND	KND	KND	NA	NA	NA	2	0.362736842	0	0	0	0	0	0	0	0	0	0	0	0	0	2	0.362736842	0	0	0	0	0
Roman et al. 2019	660	Bird	Shearwater	Short-tailed Shearwater	Procellariidae	Adult	NA	0.55	NA	42.5	M	bycatch	KND	-37	175	no	NA	KND	KND	KND	KND	KND	KND	KND	NA	NA	NA	6	NA	0	0	0	0	3	NA	NA	0	0	0	0	0	0	6	NA	0	0	0	0	0
Roman et al. 2019	794	Bird	Shearwater	Short-tailed Shearwater	Procellariidae	Adult	NA	0.55	NA	42.5	M	bycatch	KND	-25	153	no	NA	KND	KND	KND	KND	KND	KND	KND	NA	NA	NA	5	NA	0	0	0	0	0	0	0	0	0	0	0	0	0	5	NA	0	0	0	0	0
Roman et al. 2019	915	Bird	Albatross	Buller's Albatross	Diomedeidae	Adult	37.5	2.77	37.5	79	F	bycatch	KND	-28	154	no	NA	KND	KND	KND	KND	KND	KND	KND	NA	NA	NA	0	0	0	0	0	0	0	0	0	0	0	0	0	0	0	0	0	0	0	2	0.003368421	0
Roman et al. 2019	1162	Bird	Prion	Fairy Prion	Procellariidae	Subadult	5.503	0.12	5.503	25	F	bycatch	KND	-43	148	no	NA	KND	KND	KND	KND	KND	KND	KND	NA	NA	NA	0	0	0	0	0	0	0	0	0	0	0	0	0	0	0	0	0	0	0	0	0	0
Roman et al. 2019	1304	Bird	Albatross	New Zealand White-capped Albatross	Diomedeidae	Adult	NA	3.9	NA	94.5	M	bycatch	KND	-43	148	no	NA	KND	KND	KND	KND	KND	KND	KND	NA	NA	NA	0	0	0	0	0	0	0	0	0	0	0	0	0	0	0	0	0	0	0	0	0	0
Roman et al. 2019	1305	Bird	Albatross	New Zealand White-capped Albatross	Diomedeidae	Adult	NA	3.9	NA	94.5	M	bycatch	KND	-43	148	no	NA	KND	KND	KND	KND	KND	KND	KND	NA	NA	NA	0	0	0	0	0	0	0	0	0	0	0	0	0	0	0	0	0	0	0	0	0	0
Roman et al. 2019	1306	Bird	Albatross	New Zealand White-capped Albatross	Diomedeidae	Adult	NA	3.9	NA	94.5	M	bycatch	KND	-43	147	no	NA	KND	KND	KND	KND	KND	KND	KND	NA	NA	NA	0	0	0	0	0	0	0	0	0	0	0	0	0	0	0	0	0	0	0	0	0	0
Roman et al. 2019	1307	Bird	Albatross	New Zealand White-capped Albatross	Diomedeidae	Adult	NA	3.9	NA	94.5	F	bycatch	KND	-37	140	no	NA	KND	KND	KND	KND	KND	KND	KND	NA	NA	NA	0	0	0	0	0	0	0	0	0	0	0	0	0	0	0	0	0	0	0	0	0	0
Roman et al. 2019	1308	Bird	Albatross	New Zealand White-capped Albatross	Diomedeidae	Adult	NA	3.9	NA	94.5	M	bycatch	KND	-37	140	no	NA	KND	KND	KND	KND	KND	KND	KND	NA	NA	NA	0	0	0	0	0	0	0	0	0	0	0	0	0	0	0	0	0	0	0	0	0	0
Roman et al. 2019	1309	Bird	Albatross	New Zealand White-capped Albatross	Diomedeidae	Adult	NA	3.9	NA	94.5	M	bycatch	KND	-37	140	no	NA	KND	KND	KND	KND	KND	KND	KND	NA	NA	NA	0	0	0	0	0	0	0	0	0	0	0	0	0	0	0	0	0	0	0	0	0	0
Roman et al. 2019	1310	Bird	Albatross	New Zealand White-capped Albatross	Diomedeidae	Adult	NA	3.9	NA	94.5	M	bycatch	KND	-37	140	no	NA	KND	KND	KND	KND	KND	KND	KND	NA	NA	NA	0	0	0	0	0	0	0	0	0	0	0	0	0	0	0	0	0	0	0	0	0	0
Roman et al. 2019	1311	Bird	Albatross	New Zealand White-capped Albatross	Diomedeidae	Adult	NA	3.9	NA	94.5	M	bycatch	KND	-37	140	no	NA	KND	KND	KND	KND	KND	KND	KND	NA	NA	NA	0	0	0	0	0	0	0	0	0	0	0	0	0	0	0	0	0	0	0	0	0	0
Roman et al. 2019	1312	Bird	Albatross	New Zealand White-capped Albatross	Diomedeidae	Adult	NA	3.9	NA	94.5	M	bycatch	KND	-37	140	no	NA	KND	KND	KND	KND	KND	KND	KND	NA	NA	NA	0	0	0	0	0	0	0	0	0	0	0	0	0	0	0	0	0	0	0	0	0	0
Roman et al. 2019	1313	Bird	Albatross	New Zealand White-capped Albatross	Diomedeidae	Adult	NA	3.9	NA	94.5	M	bycatch	KND	-37	140	no	NA	KND	KND	KND	KND	KND	KND	KND	NA	NA	NA	0	0	0	0	0	0	0	0	0	0	0	0	0	0	0	0	0	0	0	0	0	0
Roman et al. 2019	1314	Bird	Albatross	New Zealand White-capped Albatross	Diomedeidae	Adult	NA	3.9	NA	94.5	M	bycatch	KND	-37	140	no	NA	KND	KND	KND	KND	KND	KND	KND	NA	NA	NA	0	0	0	0	0	0	0	0	0	0	0	0	0	0	0	0	0	0	0	0	0	0
Roman et al. 2019	1315	Bird	Albatross	New Zealand White-capped Albatross	Diomedeidae	Adult	NA	3.9	NA	94.5	F	bycatch	KND	-37	140	no	NA	KND	KND	KND	KND	KND	KND	KND	NA	NA	NA	0	0	0	0	0	0	0	0	0	0	0	0	0	0	0	0	0	0	0	0	0	0
Roman et al. 2019	1316	Bird	Albatross	New Zealand White-capped Albatross	Diomedeidae	Adult	NA	3.9	NA	94.5	F	bycatch	KND	-35	135	no	NA	KND	KND	KND	KND	KND	KND	KND	NA	NA	NA	0	0	0	0	0	0	0	0	0	0	0	0	0	0	0	0	0	0	0	0	0	0
Roman et al. 2019	1317	Bird	Albatross	New Zealand White-capped Albatross	Diomedeidae	Adult	NA	3.9	NA	94.5	M	bycatch	KND	-37	140	no	NA	KND	KND	KND	KND	KND	KND	KND	NA	NA	NA	0	0	0	0	0	0	0	0	0	0	0	0	0	0	0	0	0	0	0	0	0	0
Roman et al. 2019	1318	Bird	Albatross	New Zealand White-capped Albatross	Diomedeidae	Adult	NA	3.9	NA	94.5	F	bycatch	KND	-38	141	no	NA	KND	KND	KND	KND	KND	KND	KND	NA	NA	NA	0	0	0	0	0	0	0	0	0	0	0	0	0	0	0	0	0	0	0	0	0	0
Roman et al. 2019	1319	Bird	Albatross	New Zealand White-capped Albatross	Diomedeidae	Adult	NA	3.9	NA	94.5	F	bycatch	KND	-38	141	no	NA	KND	KND	KND	KND	KND	KND	KND	NA	NA	NA	0	0	0	0	0	0	0	0	0	0	0	0	0	0	0	0	0	0	0	0	0	0
Roman et al. 2019	1320	Bird	Albatross	New Zealand White-capped Albatross	Diomedeidae	Adult	NA	3.9	NA	94.5	M	bycatch	KND	-38	141	no	NA	KND	KND	KND	KND	KND	KND	KND	NA	NA	NA	0	0	0	0	0	0	0	0	0	0	0	0	0	0	0	0	0	0	0	0	0	0
Roman et al. 2019	1321	Bird	Albatross	New Zealand White-capped Albatross	Diomedeidae	Adult	NA	3.9	NA	94.5	M	bycatch	KND	-38	141	no	NA	KND	KND	KND	KND	KND	KND	KND	NA	NA	NA	0	0	0	0	0	0	0	0	0	0	0	0	0	0	0	0	0	0	0	0	0	0
Roman et al. 2019	1322	Bird	Albatross	Buller's Albatross	Diomedeidae	Adult	NA	2.77	NA	79	M	bycatch	KND	-33	134	no	NA	KND	KND	KND	KND	KND	KND	KND	NA	NA	NA	0	0	0	0	0	0	0	0	0	0	0	0	0	0	0	0	0	0	0	0	0	0
Roman et al. 2019	1323	Bird	Albatross	Buller's Albatross	Diomedeidae	Adult	NA	2.77	NA	79	M	bycatch	KND	NA	NA	no	NA	KND	KND	KND	KND	KND	KND	KND	NA	NA	NA	0	0	0	0	0	0	0	0	0	0	0	0	0	0	0	0	0	0	0	0	0	0
Roman et al. 2019	1324	Bird	Albatross	Buller's Albatross	Diomedeidae	Adult	NA	2.77	NA	79	M	bycatch	KND	-38	140	no	NA	KND	KND	KND	KND	KND	KND	KND	NA	NA	NA	0	0	0	0	0	0	0	0	0	0	0	0	0	0	0	0	0	0	0	0	0	0
Roman et al. 2019	1349	Bird	Albatross	New Zealand White-capped Albatross	Diomedeidae	Adult	NA	3.9	NA	94.5	F	bycatch	KND	-38	141	no	NA	KND	KND	KND	KND	KND	KND	KND	NA	NA	NA	0	0	0	0	0	0	0	0	0	0	0	0	0	0	0	0	0	0	0	0	0	0
Roman et al. 2019	1350	Bird	Albatross	New Zealand White-capped Albatross	Diomedeidae	Subadult	NA	3.9	NA	94.5	M	bycatch	KND	-35	136	no	NA	KND	KND	KND	KND	KND	KND	KND	NA	NA	NA	0	0	0	0	0	0	0	0	0	0	0	0	0	0	0	0	0	0	0	0	0	0
Roman et al. 2019	1351	Bird	Albatross	New Zealand White-capped Albatross	Diomedeidae	Adult	NA	3.9	NA	94.5	M	bycatch	KND	-25	153	no	NA	KND	KND	KND	KND	KND	KND	KND	NA	NA	NA	0	0	0	0	0	0	0	0	0	0	0	0	0	0	0	0	0	0	0	0	0	0
Roman et al. 2019	1352	Bird	Albatross	Buller's Albatross	Diomedeidae	Adult	NA	2.77	NA	79	F	bycatch	KND	-25	153	no	NA	KND	KND	KND	KND	KND	KND	KND	NA	NA	NA	0	0	0	0	0	0	0	0	0	0	0	0	0	0	0	0	0	0	0	0	0	0
Roman et al. 2019	1353	Bird	Albatross	New Zealand White-capped Albatross	Diomedeidae	Adult	NA	3.9	NA	94.5	F	bycatch	KND	-25	153	no	NA	KND	KND	KND	KND	KND	KND	KND	NA	NA	NA	0	0	0	0	0	0	0	0	0	0	0	0	0	0	0	0	0	0	0	0	0	0
Roman et al. 2019	1355	Bird	Albatross	New Zealand White-capped Albatross	Diomedeidae	Adult	NA	3.9	NA	94.5	F	bycatch	KND	-25	153	no	NA	KND	KND	KND	KND	KND	KND	KND	NA	NA	NA	0	0	0	0	0	0	0	0	0	0	0	0	0	0	0	0	0	0	0	0	0	0
Roman et al. 2019	1356	Bird	Albatross	Buller's Albatross	Diomedeidae	Adult	NA	2.77	NA	79	F	bycatch	KND	-25	153	no	NA	KND	KND	KND	KND	KND	KND	KND	NA	NA	NA	0	0	0	0	0	0	0	0	0	0	0	0	0	0	0	0	0	0	0	0	0	0
Roman et al. 2019	1357	Bird	Albatross	Buller's Albatross	Diomedeidae	Adult	NA	2.77	NA	79	M	bycatch	KND	-25	153	no	NA	KND	KND	KND	KND	KND	KND	KND	NA	NA	NA	0	0	0	0	0	0	0	0	0	0	0	0	0	0	0	0	0	0	0	0	0	0
Roman et al. 2019	1358	Bird	Albatross	Buller's Albatross	Diomedeidae	Adult	NA	2.77	NA	79	M	bycatch	KND	-25	153	no	NA	KND	KND	KND	KND	KND	KND	KND	NA	NA	NA	0	0	0	0	0	0	0	0	0	0	0	0	0	0	0	0	0	0	0	0	0	0
Roman et al. 2019	1359	Bird	Albatross	Buller's Albatross	Diomedeidae	Adult	NA	2.77	NA	79	M	bycatch	KND	-25	153	no	NA	KND	KND	KND	KND	KND	KND	KND	NA	NA	NA	0	0	0	0	0	0	0	0	0	0	0	0	0	0	0	0	0	0	0	0	0	0
Roman et al. 2019	1360	Bird	Albatross	Buller's Albatross	Diomedeidae	Adult	NA	2.77	NA	79	M	bycatch	KND	-25	153	no	NA	KND	KND	KND	KND	KND	KND	KND	NA	NA	NA	0	0	0	0	0	0	0	0	0	0	0	0	0	0	0	0	0	0	0	0	0	0
Roman et al. 2019	1361	Bird	Albatross	Buller's Albatross	Diomedeidae	Adult	NA	2.77	NA	79	M	bycatch	KND	-25	153	no	NA	KND	KND	KND	KND	KND	KND	KND	NA	NA	NA	0	0	0	0	0	0	0	0	0	0	0	0	0	0	0	0	0	0	0	0	0	0
Roman et al. 2019	1362	Bird	Albatross	Buller's Albatross	Diomedeidae	Adult	NA	2.77	NA	79	M	bycatch	KND	-25	153	no	NA	KND	KND	KND	KND	KND	KND	KND	NA	NA	NA	0	0	0	0	0	0	0	0	0	0	0	0	0	0	0	0	0	0	0	0	0	0
Roman et al. 2019	1363	Bird	Albatross	Buller's Albatross	Diomedeidae	Adult	NA	2.77	NA	79	F	bycatch	KND	-25	153	no	NA	KND	KND	KND	KND	KND	KND	KND	NA	NA	NA	0	0	0	0	0	0	0	0	0	0	0	0	0	0	0	0	0	0	0	0	0	0
Roman et al. 2019	1364	Bird	Albatross	Buller's Albatross	Diomedeidae	Adult	NA	2.77	NA	79	F	bycatch	KND	-25	153	no	NA	KND	KND	KND	KND	KND	KND	KND	NA	NA	NA	0	0	0	0	0	0	0	0	0	0	0	0	0	0	0	0	0	0	0	0	0	0
Roman et al. 2019	1365	Bird	Albatross	Buller's Albatross	Diomedeidae	Adult	NA	2.77	NA	79	M	bycatch	KND	-25	153	no	NA	KND	KND	KND	KND	KND	KND	KND	NA	NA	NA	0	0	0	0	0	0	0	0	0	0	0	0	0	0	0	0	0	0	0	0	0	0
Roman et al. 2019	1366	Bird	Albatross	Buller's Albatross	Diomedeidae	Adult	NA	2.77	NA	79	M	bycatch	KND	-25	153	no	NA	KND	KND	KND	KND	KND	KND	KND	NA	NA	NA	0	0	0	0	0	0	0	0	0	0	0	0	0	0	0	0	0	0	0	0	0	0
Roman et al. 2019	1367	Bird	Albatross	Buller's Albatross	Diomedeidae	Adult	NA	2.77	NA	79	M	bycatch	KND	-48	167	no	NA	KND	KND	KND	KND	KND	KND	KND	NA	NA	NA	0	0	0	0	0	0	0	0	0	0	0	0	0	0	0	0	0	0	0	0	0	0
Roman et al. 2019	1368	Bird	Albatross	Buller's Albatross	Diomedeidae	Adult	NA	2.77	NA	79	F	bycatch	KND	-51	166	no	NA	KND	KND	KND	KND	KND	KND	KND	NA	NA	NA	0	0	0	0	0	0	0	0	0	0	0	0	0	0	0	0	0	0	0	0	0	0
Roman et al. 2019	1369	Bird	Albatross	Buller's Albatross	Diomedeidae	Adult	NA	2.77	NA	79	F	bycatch	KND	-51	166	no	NA	KND	KND	KND	KND	KND	KND	KND	NA	NA	NA	0	0	0	0	0	0	0	0	0	0	0	0	0	0	0	0	0	0	0	0	0	0
Roman et al. 2019	1370	Bird	Albatross	Buller's Albatross	Diomedeidae	Adult	NA	2.77	NA	79	M	bycatch	KND	-48	167	no	NA	KND	KND	KND	KND	KND	KND	KND	NA	NA	NA	0	0	0	0	0	0	0	0	0	0	0	0	0	0	0	0	0	0	0	0	0	0
Roman et al. 2019	1374	Bird	Albatross	Buller's Albatross	Diomedeidae	Adult	NA	2.77	NA	79	F	bycatch	KND	-51	166	no	NA	KND	KND	KND	KND	KND	KND	KND	NA	NA	NA	0	0	0	0	0	0	0	0	0	0	0	0	0	0	0	0	0	0	0	0	0	0
Roman et al. 2019	1375	Bird	Albatross	Buller's Albatross	Diomedeidae	Adult	NA	2.77	NA	79	F	bycatch	KND	-51	166	no	NA	KND	KND	KND	KND	KND	KND	KND	NA	NA	NA	0	0	0	0	0	0	0	0	0	0	0	0	0	0	0	0	0	0	0	0	0	0
Roman et al. 2019	1376	Bird	Albatross	Black-browed Albatross	Diomedeidae	Subadult	NA	3.22	NA	88	F	bycatch	KND	-48	167	no	NA	KND	KND	KND	KND	KND	KND	KND	NA	NA	NA	0	0	0	0	0	0	0	0	0	0	0	0	0	0	0	0	0	0	0	0	0	0
Roman et al. 2019	1379	Bird	Albatross	Buller's Albatross	Diomedeidae	Adult	NA	2.77	NA	79	M	bycatch	KND	-48	167	no	NA	KND	KND	KND	KND	KND	KND	KND	NA	NA	NA	0	0	0	0	0	0	0	0	0	0	0	0	0	0	0	0	0	0	0	0	0	0
Roman et al. 2019	1380	Bird	Albatross	New Zealand White-capped Albatross	Diomedeidae	Subadult	NA	3.9	NA	94.5	NA	bycatch	KND	-51	166	no	NA	KND	KND	KND	KND	KND	KND	KND	NA	NA	NA	0	0	0	0	0	0	0	0	0	0	0	0	0	0	0	0	0	0	0	0	0	0
Roman et al. 2019	1381	Bird	Albatross	Buller's Albatross	Diomedeidae	Adult	NA	2.77	NA	79	M	bycatch	KND	NA	NA	no	NA	KND	KND	KND	KND	KND	KND	KND	NA	NA	NA	0	0	0	0	0	0	0	0	0	0	0	0	0	0	0	0	0	0	0	0	0	0
Roman et al. 2019	1382	Bird	Albatross	Black-browed Albatross	Diomedeidae	Adult	NA	3.22	NA	88	F	bycatch	KND	-41	174	no	NA	KND	KND	KND	KND	KND	KND	KND	NA	NA	NA	0	0	0	0	0	0	0	0	0	0	0	0	0	0	0	0	0	0	0	0	0	0
Roman et al. 2019	1383	Bird	Albatross	Black-browed Albatross	Diomedeidae	Adult	NA	3.22	NA	88	M	bycatch	KND	-48	167	no	NA	KND	KND	KND	KND	KND	KND	KND	NA	NA	NA	0	0	0	0	0	0	0	0	0	0	0	0	0	0	0	0	0	0	0	0	0	0
Roman et al. 2019	1384	Bird	Albatross	Buller's Albatross	Diomedeidae	Adult	NA	2.77	NA	79	M	bycatch	KND	-51	166	no	NA	KND	KND	KND	KND	KND	KND	KND	NA	NA	NA	0	0	0	0	0	0	0	0	0	0	0	0	0	0	0	0	0	0	0	0	0	0
Roman et al. 2019	1385	Bird	Albatross	New Zealand White-capped Albatross	Diomedeidae	Subadult	NA	3.9	NA	94.5	F	bycatch	KND	-44	180	no	NA	KND	KND	KND	KND	KND	KND	KND	NA	NA	NA	0	0	0	0	0	0	0	0	0	0	0	0	0	0	0	0	0	0	0	0	0	0
Roman et al. 2019	1386	Bird	Albatross	Buller's Albatross	Diomedeidae	Adult	NA	2.77	NA	79	M	bycatch	KND	-48	167	no	NA	KND	KND	KND	KND	KND	KND	KND	NA	NA	NA	0	0	0	0	0	0	0	0	0	0	0	0	0	0	0	0	0	0	0	0	0	0
Roman et al. 2019	1444	Bird	Albatross	Salvin's Albatross	Diomedeidae	Adult	NA	3.9	NA	90	F	bycatch	KND	-51	166	no	NA	KND	KND	KND	KND	KND	KND	KND	NA	NA	NA	0	0	0	0	0	0	0	0	0	0	0	0	0	0	0	0	0	0	0	0	0	0
Roman et al. 2019	1445	Bird	Albatross	Salvin's Albatross	Diomedeidae	Adult	NA	3.9	NA	90	F	bycatch	KND	-40	170	no	NA	KND	KND	KND	KND	KND	KND	KND	NA	NA	NA	0	0	0	0	0	0	0	0	0	0	0	0	0	0	0	0	0	0	0	0	0	0
Roman et al. 2019	1446	Bird	Albatross	Salvin's Albatross	Diomedeidae	Adult	NA	3.9	NA	90	M	bycatch	KND	-48	167	no	NA	KND	KND	KND	KND	KND	KND	KND	NA	NA	NA	0	0	0	0	0	0	0	0	0	0	0	0	0	0	0	0	0	0	0	0	0	0
Roman et al. 2019	1447	Bird	Albatross	Salvin's Albatross	Diomedeidae	Adult	NA	3.9	NA	90	F	bycatch	KND	-48	167	no	NA	KND	KND	KND	KND	KND	KND	KND	NA	NA	NA	0	0	0	0	0	0	0	0	0	0	0	0	0	0	0	0	0	0	0	0	0	0
Roman et al. 2019	1448	Bird	Albatross	Salvin's Albatross	Diomedeidae	Adult	NA	3.9	NA	90	M	bycatch	KND	-48	167	no	NA	KND	KND	KND	KND	KND	KND	KND	NA	NA	NA	0	0	0	0	0	0	0	0	0	0	0	0	0	0	0	0	0	0	0	0	0	0
Roman et al. 2019	1449	Bird	Albatross	Buller's Albatross	Diomedeidae	Adult	NA	2.77	NA	79	M	bycatch	KND	-47	167	no	NA	KND	KND	KND	KND	KND	KND	KND	NA	NA	NA	0	0	0	0	0	0	0	0	0	0	0	0	0	0	0	0	0	0	0	0	0	0
Roman et al. 2019	1451	Bird	Albatross	Salvin's Albatross	Diomedeidae	Adult	NA	3.9	NA	90	M	bycatch	KND	-48	167	no	NA	KND	KND	KND	KND	KND	KND	KND	NA	NA	NA	0	0	0	0	0	0	0	0	0	0	0	0	0	0	0	0	0	0	0	0	0	0
Roman et al. 2019	1452	Bird	Albatross	Salvin's Albatross	Diomedeidae	Adult	NA	3.9	NA	90	F	bycatch	KND	-43	171	no	NA	KND	KND	KND	KND	KND	KND	KND	NA	NA	NA	0	0	0	0	0	0	0	0	0	0	0	0	0	0	0	0	0	0	0	0	0	0
Roman et al. 2019	1453	Bird	Albatross	Buller's Albatross	Diomedeidae	Adult	NA	2.77	NA	79	M	bycatch	KND	-48	167	no	NA	KND	KND	KND	KND	KND	KND	KND	NA	NA	NA	0	0	0	0	0	0	0	0	0	0	0	0	0	0	0	0	0	0	0	0	0	0
Roman et al. 2019	1454	Bird	Albatross	Buller's Albatross	Diomedeidae	Adult	NA	2.77	NA	79	M	bycatch	KND	-46	166	no	NA	KND	KND	KND	KND	KND	KND	KND	NA	NA	NA	0	0	0	0	0	0	0	0	0	0	0	0	0	0	0	0	0	0	0	0	0	0
Roman et al. 2019	1455	Bird	Albatross	New Zealand White-capped Albatross	Diomedeidae	Adult	NA	3.9	NA	94.5	M	bycatch	KND	-40	170	no	NA	KND	KND	KND	KND	KND	KND	KND	NA	NA	NA	0	0	0	0	0	0	0	0	0	0	0	0	0	0	0	0	0	0	0	0	0	0
Roman et al. 2019	1456	Bird	Albatross	Salvin's Albatross	Diomedeidae	Adult	NA	3.9	NA	90	M	bycatch	KND	-40	170	no	NA	KND	KND	KND	KND	KND	KND	KND	NA	NA	NA	0	0	0	0	0	0	0	0	0	0	0	0	0	0	0	0	0	0	0	0	0	0
Roman et al. 2019	1458	Bird	Albatross	Salvin's Albatross	Diomedeidae	Adult	NA	3.9	NA	90	F	bycatch	KND	-43	171	no	NA	KND	KND	KND	KND	KND	KND	KND	NA	NA	NA	0	0	0	0	0	0	0	0	0	0	0	0	0	0	0	0	0	0	0	0	0	0
Roman et al. 2019	1459	Bird	Albatross	Salvin's Albatross	Diomedeidae	Adult	NA	3.9	NA	90	F	bycatch	KND	-40	170	no	NA	KND	KND	KND	KND	KND	KND	KND	NA	NA	NA	0	0	0	0	0	0	0	0	0	0	0	0	0	0	0	0	0	0	0	0	0	0
Roman et al. 2019	1460	Bird	Albatross	Salvin's Albatross	Diomedeidae	Adult	NA	3.9	NA	90	M	bycatch	KND	-44	173	no	NA	KND	KND	KND	KND	KND	KND	KND	NA	NA	NA	0	0	0	0	0	0	0	0	0	0	0	0	0	0	0	0	0	0	0	0	0	0
Roman et al. 2019	1480	Bird	Prion	Broad-billed Prion	Procellariidae	Adult	NA	0.196	NA	27	M	bycatch	KND	-44	177	no	NA	KND	KND	KND	KND	KND	KND	KND	NA	NA	NA	0	0	0	0	0	0	0	0	0	0	0	0	0	0	0	0	0	0	0	0	0	0
Roman et al. 2019	1482	Bird	Albatross	New Zealand White-capped Albatross	Diomedeidae	Adult	NA	3.9	NA	94.5	M	bycatch	KND	-44	173	no	NA	KND	KND	KND	KND	KND	KND	KND	NA	NA	NA	0	0	0	0	0	0	0	0	0	0	0	0	0	0	0	0	0	0	0	0	0	0
Roman et al. 2019	1483	Bird	Albatross	Salvin's Albatross	Diomedeidae	Adult	NA	3.9	NA	90	F	bycatch	KND	-44	177	no	NA	KND	KND	KND	KND	KND	KND	KND	NA	NA	NA	0	0	0	0	0	0	0	0	0	0	0	0	0	0	0	0	0	0	0	0	0	0
Roman et al. 2019	1484	Bird	Albatross	Salvin's Albatross	Diomedeidae	Adult	NA	3.9	NA	90	M	bycatch	KND	-48	167	no	NA	KND	KND	KND	KND	KND	KND	KND	NA	NA	NA	0	0	0	0	0	0	0	0	0	0	0	0	0	0	0	0	0	0	0	0	0	0
Roman et al. 2019	1485	Bird	Albatross	Salvin's Albatross	Diomedeidae	Adult	NA	3.9	NA	90	M	bycatch	KND	-47	167	no	NA	KND	KND	KND	KND	KND	KND	KND	NA	NA	NA	0	0	0	0	0	0	0	0	0	0	0	0	0	0	0	0	0	0	0	0	0	0
Roman et al. 2019	1486	Bird	Albatross	Salvin's Albatross	Diomedeidae	Adult	NA	3.9	NA	90	F	bycatch	KND	-40	170	no	NA	KND	KND	KND	KND	KND	KND	KND	NA	NA	NA	0	0	0	0	0	0	0	0	0	0	0	0	0	0	0	0	0	0	0	0	0	0
Roman et al. 2019	1487	Bird	Albatross	Salvin's Albatross	Diomedeidae	Adult	NA	3.9	NA	90	F	bycatch	KND	-40	170	no	NA	KND	KND	KND	KND	KND	KND	KND	NA	NA	NA	0	0	0	0	0	0	0	0	0	0	0	0	0	0	0	0	0	0	0	0	0	0
Roman et al. 2019	1488	Bird	Albatross	New Zealand White-capped Albatross	Diomedeidae	Adult	NA	3.9	NA	94.5	F	bycatch	KND	-43	171	no	NA	KND	KND	KND	KND	KND	KND	KND	NA	NA	NA	0	0	0	0	0	0	0	0	0	0	0	0	0	0	0	0	0	0	0	0	0	0
Roman et al. 2019	1489	Bird	Albatross	Salvin's Albatross	Diomedeidae	Adult	NA	3.9	NA	90	F	bycatch	KND	-51	170	no	NA	KND	KND	KND	KND	KND	KND	KND	NA	NA	NA	0	0	0	0	0	0	0	0	0	0	0	0	0	0	0	0	0	0	0	0	0	0
Roman et al. 2019	1490	Bird	Albatross	New Zealand White-capped Albatross	Diomedeidae	Adult	NA	3.9	NA	94.5	M	bycatch	KND	-43	171	no	NA	KND	KND	KND	KND	KND	KND	KND	NA	NA	NA	0	0	0	0	0	0	0	0	0	0	0	0	0	0	0	0	0	0	0	0	0	0
Roman et al. 2019	1491	Bird	Albatross	New Zealand White-capped Albatross	Diomedeidae	Adult	NA	3.9	NA	94.5	M	bycatch	KND	-43	171	no	NA	KND	KND	KND	KND	KND	KND	KND	NA	NA	NA	0	0	0	0	0	0	0	0	0	0	0	0	0	0	0	0	0	0	0	0	0	0
Roman et al. 2019	1528	Bird	Albatross	New Zealand White-capped Albatross	Diomedeidae	Adult	NA	3.9	NA	94.5	M	bycatch	KND	-44	176	no	NA	KND	KND	KND	KND	KND	KND	KND	NA	NA	NA	0	0	0	0	0	0	0	0	0	0	0	0	0	0	0	0	0	0	0	0	0	0
Roman et al. 2019	1529	Bird	Albatross	Buller's Albatross	Diomedeidae	Adult	NA	2.77	NA	79	M	bycatch	KND	-43	171	no	NA	KND	KND	KND	KND	KND	KND	KND	NA	NA	NA	0	0	0	0	0	0	0	0	0	0	0	0	0	0	0	0	0	0	0	0	0	0
Roman et al. 2019	1530	Bird	Albatross	Salvin's Albatross	Diomedeidae	Subadult	NA	3.9	NA	90	M	bycatch	KND	-43	171	no	NA	KND	KND	KND	KND	KND	KND	KND	NA	NA	NA	0	0	0	0	0	0	0	0	0	0	0	0	0	0	0	0	0	0	0	0	0	0
Roman et al. 2019	1531	Bird	Albatross	New Zealand White-capped Albatross	Diomedeidae	Adult	NA	3.9	NA	94.5	F	bycatch	KND	-38	178	no	NA	KND	KND	KND	KND	KND	KND	KND	NA	NA	NA	0	0	0	0	0	0	0	0	0	0	0	0	0	0	0	0	0	0	0	0	0	0
Roman et al. 2019	1532	Bird	Albatross	New Zealand White-capped Albatross	Diomedeidae	Adult	NA	3.9	NA	94.5	M	bycatch	KND	-45	167	no	NA	KND	KND	KND	KND	KND	KND	KND	NA	NA	NA	0	0	0	0	0	0	0	0	0	0	0	0	0	0	0	0	0	0	0	0	0	0
Roman et al. 2019	1533	Bird	Albatross	Buller's Albatross	Diomedeidae	Adult	NA	2.77	NA	79	M	bycatch	KND	-38	178	no	NA	KND	KND	KND	KND	KND	KND	KND	NA	NA	NA	0	0	0	0	0	0	0	0	0	0	0	0	0	0	0	0	0	0	0	0	0	0
Roman et al. 2019	1534	Bird	Albatross	New Zealand White-capped Albatross	Diomedeidae	Adult	NA	3.9	NA	94.5	M	bycatch	KND	-38	178	no	NA	KND	KND	KND	KND	KND	KND	KND	NA	NA	NA	0	0	0	0	0	0	0	0	0	0	0	0	0	0	0	0	0	0	0	0	0	0
Roman et al. 2019	1535	Bird	Albatross	New Zealand White-capped Albatross	Diomedeidae	Adult	NA	3.9	NA	94.5	M	bycatch	KND	-38	178	no	NA	KND	KND	KND	KND	KND	KND	KND	NA	NA	NA	0	0	0	0	0	0	0	0	0	0	0	0	0	0	0	0	0	0	0	0	0	0
Roman et al. 2019	1536	Bird	Albatross	New Zealand White-capped Albatross	Diomedeidae	Adult	NA	3.9	NA	94.5	F	bycatch	KND	-38	178	no	NA	KND	KND	KND	KND	KND	KND	KND	NA	NA	NA	0	0	0	0	0	0	0	0	0	0	0	0	0	0	0	0	0	0	0	0	0	0
Roman et al. 2019	1537	Bird	Albatross	Buller's Albatross	Diomedeidae	Adult	NA	2.77	NA	79	M	bycatch	KND	-42	171	no	NA	KND	KND	KND	KND	KND	KND	KND	NA	NA	NA	0	0	0	0	0	0	0	0	0	0	0	0	0	0	0	0	0	0	0	0	0	0
Roman et al. 2019	1538	Bird	Albatross	Buller's Albatross	Diomedeidae	Adult	NA	2.77	NA	79	M	bycatch	KND	-38	178	no	NA	KND	KND	KND	KND	KND	KND	KND	NA	NA	NA	0	0	0	0	0	0	0	0	0	0	0	0	0	0	0	0	0	0	0	0	0	0
Roman et al. 2019	1539	Bird	Albatross	New Zealand White-capped Albatross	Diomedeidae	Adult	NA	3.9	NA	94.5	F	bycatch	KND	-38	178	no	NA	KND	KND	KND	KND	KND	KND	KND	NA	NA	NA	0	0	0	0	0	0	0	0	0	0	0	0	0	0	0	0	0	0	0	0	0	0
Roman et al. 2019	1540	Bird	Albatross	New Zealand White-capped Albatross	Diomedeidae	Adult	NA	3.9	NA	94.5	M	bycatch	KND	-44	173	no	NA	KND	KND	KND	KND	KND	KND	KND	NA	NA	NA	0	0	0	0	0	0	0	0	0	0	0	0	0	0	0	0	0	0	0	0	0	0
Roman et al. 2019	1541	Bird	Albatross	Salvin's Albatross	Diomedeidae	Adult	NA	3.9	NA	90	M	bycatch	KND	-44	173	no	NA	KND	KND	KND	KND	KND	KND	KND	NA	NA	NA	0	0	0	0	0	0	0	0	0	0	0	0	0	0	0	0	0	0	0	0	0	0
Roman et al. 2019	1542	Bird	Albatross	Buller's Albatross	Diomedeidae	Adult	NA	2.77	NA	79	M	bycatch	KND	-44	173	no	NA	KND	KND	KND	KND	KND	KND	KND	NA	NA	NA	0	0	0	0	0	0	0	0	0	0	0	0	0	0	0	0	0	0	0	0	0	0
Roman et al. 2019	1543	Bird	Albatross	New Zealand White-capped Albatross	Diomedeidae	Adult	NA	3.9	NA	94.5	M	bycatch	KND	-44	173	no	NA	KND	KND	KND	KND	KND	KND	KND	NA	NA	NA	0	0	0	0	0	0	0	0	0	0	0	0	0	0	0	0	0	0	0	0	0	0
Roman et al. 2019	1544	Bird	Albatross	Salvin's Albatross	Diomedeidae	Adult	NA	3.9	NA	90	M	bycatch	KND	-44	173	no	NA	KND	KND	KND	KND	KND	KND	KND	NA	NA	NA	0	0	0	0	0	0	0	0	0	0	0	0	0	0	0	0	0	0	0	0	0	0
Roman et al. 2019	1545	Bird	Albatross	New Zealand White-capped Albatross	Diomedeidae	Adult	NA	3.9	NA	94.5	M	bycatch	KND	-44	180	no	NA	KND	KND	KND	KND	KND	KND	KND	NA	NA	NA	0	0	0	0	0	0	0	0	0	0	0	0	0	0	0	0	0	0	0	0	0	0
Roman et al. 2019	1546	Bird	Albatross	Salvin's Albatross	Diomedeidae	Adult	NA	3.9	NA	90	F	bycatch	KND	-44	177	no	NA	KND	KND	KND	KND	KND	KND	KND	NA	NA	NA	0	0	0	0	0	0	0	0	0	0	0	0	0	0	0	0	0	0	0	0	0	0
Roman et al. 2019	1547	Bird	Albatross	New Zealand White-capped Albatross	Diomedeidae	Adult	NA	3.9	NA	94.5	F	bycatch	KND	-44	178	no	NA	KND	KND	KND	KND	KND	KND	KND	NA	NA	NA	0	0	0	0	0	0	0	0	0	0	0	0	0	0	0	0	0	0	0	0	0	0
Roman et al. 2019	1548	Bird	Albatross	New Zealand White-capped Albatross	Diomedeidae	Adult	NA	3.9	NA	94.5	NA	bycatch	KND	-44	176	no	NA	KND	KND	KND	KND	KND	KND	KND	NA	NA	NA	0	0	0	0	0	0	0	0	0	0	0	0	0	0	0	0	0	0	0	0	0	0
Roman et al. 2019	1549	Bird	Albatross	Buller's Albatross	Diomedeidae	Adult	NA	2.77	NA	79	M	bycatch	KND	-43	175	no	NA	KND	KND	KND	KND	KND	KND	KND	NA	NA	NA	0	0	0	0	0	0	0	0	0	0	0	0	0	0	0	0	0	0	0	0	0	0
Roman et al. 2019	1550	Bird	Albatross	Buller's Albatross	Diomedeidae	Adult	NA	2.77	NA	79	M	bycatch	KND	-47	168	no	NA	KND	KND	KND	KND	KND	KND	KND	NA	NA	NA	0	0	0	0	0	0	0	0	0	0	0	0	0	0	0	0	0	0	0	0	0	0
Roman et al. 2019	1551	Bird	Albatross	Salvin's Albatross	Diomedeidae	Adult	NA	3.9	NA	90	F	bycatch	KND	-44	178	no	NA	KND	KND	KND	KND	KND	KND	KND	NA	NA	NA	0	0	0	0	0	0	0	0	0	0	0	0	0	0	0	0	0	0	0	0	0	0
Roman et al. 2019	1552	Bird	Albatross	New Zealand White-capped Albatross	Diomedeidae	Adult	NA	3.9	NA	94.5	M	bycatch	KND	-44	180	no	NA	KND	KND	KND	KND	KND	KND	KND	NA	NA	NA	0	0	0	0	0	0	0	0	0	0	0	0	0	0	0	0	0	0	0	0	0	0
Roman et al. 2019	1553	Bird	Albatross	New Zealand White-capped Albatross	Diomedeidae	Adult	NA	3.9	NA	94.5	F	bycatch	KND	-45	177	no	NA	KND	KND	KND	KND	KND	KND	KND	NA	NA	NA	0	0	0	0	0	0	0	0	0	0	0	0	0	0	0	0	0	0	0	0	0	0
Roman et al. 2019	1554	Bird	Albatross	Buller's Albatross	Diomedeidae	Adult	NA	2.77	NA	79	F	bycatch	KND	-44	180	no	NA	KND	KND	KND	KND	KND	KND	KND	NA	NA	NA	0	0	0	0	0	0	0	0	0	0	0	0	0	0	0	0	0	0	0	0	0	0
Roman et al. 2019	1558	Bird	Albatross	New Zealand White-capped Albatross	Diomedeidae	Adult	NA	3.9	NA	94.5	M	bycatch	KND	-47	167	no	NA	KND	KND	KND	KND	KND	KND	KND	NA	NA	NA	0	0	0	0	0	0	0	0	0	0	0	0	0	0	0	0	0	0	0	0	0	0
Roman et al. 2019	1559	Bird	Albatross	New Zealand White-capped Albatross	Diomedeidae	Adult	NA	3.9	NA	94.5	M	bycatch	KND	-44	173	no	NA	KND	KND	KND	KND	KND	KND	KND	NA	NA	NA	0	0	0	0	0	0	0	0	0	0	0	0	0	0	0	0	0	0	0	0	0	0
Roman et al. 2019	1560	Bird	Albatross	Buller's Albatross	Diomedeidae	Adult	NA	2.77	NA	79	M	bycatch	KND	-44	180	no	NA	KND	KND	KND	KND	KND	KND	KND	NA	NA	NA	0	0	0	0	0	0	0	0	0	0	0	0	0	0	0	0	0	0	0	0	0	0
Roman et al. 2019	1561	Bird	Albatross	Buller's Albatross	Diomedeidae	Adult	NA	2.77	NA	79	F	bycatch	KND	-44	176	no	NA	KND	KND	KND	KND	KND	KND	KND	NA	NA	NA	0	0	0	0	0	0	0	0	0	0	0	0	0	0	0	0	0	0	0	0	0	0
Roman et al. 2019	1562	Bird	Albatross	Buller's Albatross	Diomedeidae	Adult	NA	2.77	NA	79	F	bycatch	KND	-44	180	no	NA	KND	KND	KND	KND	KND	KND	KND	NA	NA	NA	0	0	0	0	0	0	0	0	0	0	0	0	0	0	0	0	0	0	0	0	0	0
Roman et al. 2019	1563	Bird	Albatross	Buller's Albatross	Diomedeidae	Adult	NA	2.77	NA	79	M	bycatch	KND	-48	179	no	NA	KND	KND	KND	KND	KND	KND	KND	NA	NA	NA	0	0	0	0	0	0	0	0	0	0	0	0	0	0	0	0	0	0	0	0	0	0
Roman et al. 2019	1564	Bird	Albatross	Buller's Albatross	Diomedeidae	Adult	NA	2.77	NA	79	M	bycatch	KND	-47	167	no	NA	KND	KND	KND	KND	KND	KND	KND	NA	NA	NA	0	0	0	0	0	0	0	0	0	0	0	0	0	0	0	0	0	0	0	0	0	0
Roman et al. 2019	1565	Bird	Albatross	Buller's Albatross	Diomedeidae	Adult	NA	2.77	NA	79	M	bycatch	KND	-39	174	no	NA	KND	KND	KND	KND	KND	KND	KND	NA	NA	NA	0	0	0	0	0	0	0	0	0	0	0	0	0	0	0	0	0	0	0	0	0	0
Roman et al. 2019	1566	Bird	Albatross	Buller's Albatross	Diomedeidae	Adult	NA	2.77	NA	79	M	bycatch	KND	-44	180	no	NA	KND	KND	KND	KND	KND	KND	KND	NA	NA	NA	0	0	0	0	0	0	0	0	0	0	0	0	0	0	0	0	0	0	0	0	0	0
Roman et al. 2019	1567	Bird	Albatross	Buller's Albatross	Diomedeidae	Adult	NA	2.77	NA	79	F	bycatch	KND	-47	167	no	NA	KND	KND	KND	KND	KND	KND	KND	NA	NA	NA	0	0	0	0	0	0	0	0	0	0	0	0	0	0	0	0	0	0	0	0	0	0
Roman et al. 2019	1568	Bird	Albatross	Buller's Albatross	Diomedeidae	Adult	NA	2.77	NA	79	F	bycatch	KND	-48	167	no	NA	KND	KND	KND	KND	KND	KND	KND	NA	NA	NA	0	0	0	0	0	0	0	0	0	0	0	0	0	0	0	0	0	0	0	0	0	0
Roman et al. 2019	1569	Bird	Albatross	Buller's Albatross	Diomedeidae	Adult	NA	2.77	NA	79	F	bycatch	KND	-48	167	no	NA	KND	KND	KND	KND	KND	KND	KND	NA	NA	NA	0	0	0	0	0	0	0	0	0	0	0	0	0	0	0	0	0	0	0	0	0	0
Roman et al. 2019	1570	Bird	Albatross	Buller's Albatross	Diomedeidae	Adult	NA	2.77	NA	79	F	bycatch	KND	-48	167	no	NA	KND	KND	KND	KND	KND	KND	KND	NA	NA	NA	0	0	0	0	0	0	0	0	0	0	0	0	0	0	0	0	0	0	0	0	0	0
Roman et al. 2019	1571	Bird	Albatross	Buller's Albatross	Diomedeidae	Adult	NA	2.77	NA	79	F	bycatch	KND	-44	177	no	NA	KND	KND	KND	KND	KND	KND	KND	NA	NA	NA	0	0	0	0	0	0	0	0	0	0	0	0	0	0	0	0	0	0	0	0	0	0
Roman et al. 2019	1572	Bird	Albatross	Buller's Albatross	Diomedeidae	Adult	NA	2.77	NA	79	M	bycatch	KND	-48	167	no	NA	KND	KND	KND	KND	KND	KND	KND	NA	NA	NA	0	0	0	0	0	0	0	0	0	0	0	0	0	0	0	0	0	0	0	0	0	0
Roman et al. 2019	1573	Bird	Albatross	Buller's Albatross	Diomedeidae	Adult	NA	2.77	NA	79	F	bycatch	KND	-48	167	no	NA	KND	KND	KND	KND	KND	KND	KND	NA	NA	NA	0	0	0	0	0	0	0	0	0	0	0	0	0	0	0	0	0	0	0	0	0	0
Roman et al. 2019	1574	Bird	Albatross	Buller's Albatross	Diomedeidae	Adult	NA	2.77	NA	79	F	bycatch	KND	-48	167	no	NA	KND	KND	KND	KND	KND	KND	KND	NA	NA	NA	0	0	0	0	0	0	0	0	0	0	0	0	0	0	0	0	0	0	0	0	0	0
Roman et al. 2019	1575	Bird	Albatross	Buller's Albatross	Diomedeidae	Adult	NA	2.77	NA	79	F	bycatch	KND	NA	NA	no	NA	KND	KND	KND	KND	KND	KND	KND	NA	NA	NA	0	0	0	0	0	0	0	0	0	0	0	0	0	0	0	0	0	0	0	0	0	0
Roman et al. 2019	1576	Bird	Albatross	Buller's Albatross	Diomedeidae	Adult	NA	2.77	NA	79	F	bycatch	KND	-48	167	no	NA	KND	KND	KND	KND	KND	KND	KND	NA	NA	NA	0	0	0	0	0	0	0	0	0	0	0	0	0	0	0	0	0	0	0	0	0	0
Roman et al. 2019	1578	Bird	Albatross	Buller's Albatross	Diomedeidae	Adult	NA	2.77	NA	79	F	bycatch	KND	-48	167	no	NA	KND	KND	KND	KND	KND	KND	KND	NA	NA	NA	0	0	0	0	0	0	0	0	0	0	0	0	0	0	0	0	0	0	0	0	0	0
Roman et al. 2019	1579	Bird	Albatross	Buller's Albatross	Diomedeidae	Adult	NA	2.77	NA	79	M	bycatch	KND	-48	167	no	NA	KND	KND	KND	KND	KND	KND	KND	NA	NA	NA	0	0	0	0	0	0	0	0	0	0	0	0	0	0	0	0	0	0	0	0	0	0
Roman et al. 2019	1580	Bird	Albatross	New Zealand White-capped Albatross	Diomedeidae	Adult	NA	3.9	NA	94.5	M	bycatch	KND	-51	166	no	NA	KND	KND	KND	KND	KND	KND	KND	NA	NA	NA	0	0	0	0	0	0	0	0	0	0	0	0	0	0	0	0	0	0	0	0	0	0
Roman et al. 2019	1581	Bird	Albatross	New Zealand White-capped Albatross	Diomedeidae	Adult	NA	3.9	NA	94.5	M	bycatch	KND	-48	167	no	NA	KND	KND	KND	KND	KND	KND	KND	NA	NA	NA	0	0	0	0	0	0	0	0	0	0	0	0	0	0	0	0	0	0	0	0	0	0
Roman et al. 2019	1582	Bird	Albatross	New Zealand White-capped Albatross	Diomedeidae	Adult	NA	3.9	NA	94.5	F	bycatch	KND	-48	167	no	NA	KND	KND	KND	KND	KND	KND	KND	NA	NA	NA	0	0	0	0	0	0	0	0	0	0	0	0	0	0	0	0	0	0	0	0	0	0
Roman et al. 2019	1583	Bird	Albatross	New Zealand White-capped Albatross	Diomedeidae	Adult	NA	3.9	NA	94.5	M	bycatch	KND	-44	173	no	NA	KND	KND	KND	KND	KND	KND	KND	NA	NA	NA	0	0	0	0	0	0	0	0	0	0	0	0	0	0	0	0	0	0	0	0	0	0
Roman et al. 2019	1584	Bird	Albatross	New Zealand White-capped Albatross	Diomedeidae	Adult	NA	3.9	NA	94.5	M	bycatch	KND	-48	167	no	NA	KND	KND	KND	KND	KND	KND	KND	NA	NA	NA	0	0	0	0	0	0	0	0	0	0	0	0	0	0	0	0	0	0	0	0	0	0
Roman et al. 2019	1585	Bird	Albatross	New Zealand White-capped Albatross	Diomedeidae	Adult	NA	3.9	NA	94.5	F	bycatch	KND	-48	167	no	NA	KND	KND	KND	KND	KND	KND	KND	NA	NA	NA	0	0	0	0	0	0	0	0	0	0	0	0	0	0	0	0	0	0	0	0	0	0
Roman et al. 2019	1586	Bird	Albatross	New Zealand White-capped Albatross	Diomedeidae	Adult	NA	3.9	NA	94.5	F	bycatch	KND	-48	167	no	NA	KND	KND	KND	KND	KND	KND	KND	NA	NA	NA	0	0	0	0	0	0	0	0	0	0	0	0	0	0	0	0	0	0	0	0	0	0
Roman et al. 2019	1587	Bird	Albatross	New Zealand White-capped Albatross	Diomedeidae	Adult	NA	3.9	NA	94.5	F	bycatch	KND	-48	167	no	NA	KND	KND	KND	KND	KND	KND	KND	NA	NA	NA	0	0	0	0	0	0	0	0	0	0	0	0	0	0	0	0	0	0	0	0	0	0
Roman et al. 2019	1588	Bird	Albatross	New Zealand White-capped Albatross	Diomedeidae	Adult	NA	3.9	NA	94.5	M	bycatch	KND	-44	180	no	NA	KND	KND	KND	KND	KND	KND	KND	NA	NA	NA	0	0	0	0	0	0	0	0	0	0	0	0	0	0	0	0	0	0	0	0	0	0
Roman et al. 2019	1589	Bird	Albatross	New Zealand White-capped Albatross	Diomedeidae	Adult	NA	3.9	NA	94.5	M	bycatch	KND	-48	167	no	NA	KND	KND	KND	KND	KND	KND	KND	NA	NA	NA	0	0	0	0	0	0	0	0	0	0	0	0	0	0	0	0	0	0	0	0	0	0
Roman et al. 2019	1590	Bird	Albatross	New Zealand White-capped Albatross	Diomedeidae	Adult	NA	3.9	NA	94.5	F	bycatch	KND	-48	167	no	NA	KND	KND	KND	KND	KND	KND	KND	NA	NA	NA	0	0	0	0	0	0	0	0	0	0	0	0	0	0	0	0	0	0	0	0	0	0
Roman et al. 2019	1591	Bird	Albatross	New Zealand White-capped Albatross	Diomedeidae	Adult	NA	3.9	NA	94.5	M	bycatch	KND	-48	167	no	NA	KND	KND	KND	KND	KND	KND	KND	NA	NA	NA	0	0	0	0	0	0	0	0	0	0	0	0	0	0	0	0	0	0	0	0	0	0
Roman et al. 2019	1593	Bird	Albatross	Grey-headed Albatross	Diomedeidae	Adult	NA	3.75	NA	81	F	bycatch	KND	-51	166	no	NA	KND	KND	KND	KND	KND	KND	KND	NA	NA	NA	0	0	0	0	0	0	0	0	0	0	0	0	0	0	0	0	0	0	0	0	0	0
Roman et al. 2019	1612	Bird	Albatross	Buller's Albatross	Diomedeidae	Adult	NA	2.77	NA	79	M	bycatch	KND	-48	167	no	NA	KND	KND	KND	KND	KND	KND	KND	NA	NA	NA	0	0	0	0	0	0	0	0	0	0	0	0	0	0	0	0	0	0	0	0	0	0
Roman et al. 2019	1613	Bird	Albatross	Buller's Albatross	Diomedeidae	Adult	NA	2.77	NA	79	F	bycatch	KND	-51	166	no	NA	KND	KND	KND	KND	KND	KND	KND	NA	NA	NA	0	0	0	0	0	0	0	0	0	0	0	0	0	0	0	0	0	0	0	0	0	0
Roman et al. 2019	1614	Bird	Albatross	Buller's Albatross	Diomedeidae	Adult	NA	2.77	NA	79	M	bycatch	KND	-48	167	no	NA	KND	KND	KND	KND	KND	KND	KND	NA	NA	NA	0	0	0	0	0	0	0	0	0	0	0	0	0	0	0	0	0	0	0	0	0	0
Roman et al. 2019	1615	Bird	Albatross	Buller's Albatross	Diomedeidae	Adult	NA	2.77	NA	79	M	bycatch	KND	-48	167	no	NA	KND	KND	KND	KND	KND	KND	KND	NA	NA	NA	0	0	0	0	0	0	0	0	0	0	0	0	0	0	0	0	0	0	0	0	0	0
Roman et al. 2019	1616	Bird	Albatross	Buller's Albatross	Diomedeidae	Adult	NA	2.77	NA	79	M	bycatch	KND	-43	170	no	NA	KND	KND	KND	KND	KND	KND	KND	NA	NA	NA	0	0	0	0	0	0	0	0	0	0	0	0	0	0	0	0	0	0	0	0	0	0
Roman et al. 2019	1617	Bird	Albatross	Buller's Albatross	Diomedeidae	Adult	NA	2.77	NA	79	M	bycatch	KND	-44	169	no	NA	KND	KND	KND	KND	KND	KND	KND	NA	NA	NA	0	0	0	0	0	0	0	0	0	0	0	0	0	0	0	0	0	0	0	0	0	0
Roman et al. 2019	1618	Bird	Albatross	Buller's Albatross	Diomedeidae	Adult	NA	2.77	NA	79	F	bycatch	KND	-48	167	no	NA	KND	KND	KND	KND	KND	KND	KND	NA	NA	NA	0	0	0	0	0	0	0	0	0	0	0	0	0	0	0	0	0	0	0	0	0	0
Roman et al. 2019	1619	Bird	Albatross	Buller's Albatross	Diomedeidae	Adult	NA	2.77	NA	79	F	bycatch	KND	-44	173	no	NA	KND	KND	KND	KND	KND	KND	KND	NA	NA	NA	0	0	0	0	0	0	0	0	0	0	0	0	0	0	0	0	0	0	0	0	0	0
Roman et al. 2019	1620	Bird	Albatross	Buller's Albatross	Diomedeidae	Adult	NA	2.77	NA	79	F	bycatch	KND	-51	166	no	NA	KND	KND	KND	KND	KND	KND	KND	NA	NA	NA	0	0	0	0	0	0	0	0	0	0	0	0	0	0	0	0	0	0	0	0	0	0
Roman et al. 2019	1621	Bird	Albatross	Buller's Albatross	Diomedeidae	Adult	NA	2.77	NA	79	F	bycatch	KND	-48	167	no	NA	KND	KND	KND	KND	KND	KND	KND	NA	NA	NA	0	0	0	0	0	0	0	0	0	0	0	0	0	0	0	0	0	0	0	0	0	0
Roman et al. 2019	1622	Bird	Albatross	Buller's Albatross	Diomedeidae	Adult	NA	2.77	NA	79	F	bycatch	KND	-44	169	no	NA	KND	KND	KND	KND	KND	KND	KND	NA	NA	NA	0	0	0	0	0	0	0	0	0	0	0	0	0	0	0	0	0	0	0	0	0	0
Roman et al. 2019	1623	Bird	Albatross	Buller's Albatross	Diomedeidae	Adult	NA	2.77	NA	79	F	bycatch	KND	-48	167	no	NA	KND	KND	KND	KND	KND	KND	KND	NA	NA	NA	0	0	0	0	0	0	0	0	0	0	0	0	0	0	0	0	0	0	0	0	0	0
Roman et al. 2019	1624	Bird	Albatross	Buller's Albatross	Diomedeidae	Adult	NA	2.77	NA	79	M	bycatch	KND	-48	167	no	NA	KND	KND	KND	KND	KND	KND	KND	NA	NA	NA	0	0	0	0	0	0	0	0	0	0	0	0	0	0	0	0	0	0	0	0	0	0
Roman et al. 2019	1625	Bird	Albatross	Buller's Albatross	Diomedeidae	Adult	NA	2.77	NA	79	M	bycatch	KND	-39	178	no	NA	KND	KND	KND	KND	KND	KND	KND	NA	NA	NA	0	0	0	0	0	0	0	0	0	0	0	0	0	0	0	0	0	0	0	0	0	0
Roman et al. 2019	1626	Bird	Albatross	Buller's Albatross	Diomedeidae	Adult	NA	2.77	NA	79	M	bycatch	KND	-43	171	no	NA	KND	KND	KND	KND	KND	KND	KND	NA	NA	NA	0	0	0	0	0	0	0	0	0	0	0	0	0	0	0	0	0	0	0	0	0	0
Roman et al. 2019	1627	Bird	Albatross	Buller's Albatross	Diomedeidae	Adult	NA	2.77	NA	79	M	bycatch	KND	-51	166	no	NA	KND	KND	KND	KND	KND	KND	KND	NA	NA	NA	0	0	0	0	0	0	0	0	0	0	0	0	0	0	0	0	0	0	0	0	0	0
Roman et al. 2019	1628	Bird	Albatross	Buller's Albatross	Diomedeidae	Adult	NA	2.77	NA	79	F	bycatch	KND	-43	171	no	NA	KND	KND	KND	KND	KND	KND	KND	NA	NA	NA	0	0	0	0	0	0	0	0	0	0	0	0	0	0	0	0	0	0	0	0	0	0
Roman et al. 2019	1629	Bird	Albatross	Buller's Albatross	Diomedeidae	Adult	NA	2.77	NA	79	F	bycatch	KND	-43	171	no	NA	KND	KND	KND	KND	KND	KND	KND	NA	NA	NA	0	0	0	0	0	0	0	0	0	0	0	0	0	0	0	0	0	0	0	0	0	0
Roman et al. 2019	1630	Bird	Albatross	Buller's Albatross	Diomedeidae	Adult	NA	2.77	NA	79	F	bycatch	KND	NA	NA	no	NA	KND	KND	KND	KND	KND	KND	KND	NA	NA	NA	0	0	0	0	0	0	0	0	0	0	0	0	0	0	0	0	0	0	0	0	0	0
Roman et al. 2019	1631	Bird	Albatross	Buller's Albatross	Diomedeidae	Adult	NA	2.77	NA	79	M	bycatch	KND	-43	171	no	NA	KND	KND	KND	KND	KND	KND	KND	NA	NA	NA	0	0	0	0	0	0	0	0	0	0	0	0	0	0	0	0	0	0	0	0	0	0
Roman et al. 2019	1632	Bird	Albatross	Buller's Albatross	Diomedeidae	Adult	NA	2.77	NA	79	M	bycatch	KND	-43	171	no	NA	KND	KND	KND	KND	KND	KND	KND	NA	NA	NA	0	0	0	0	0	0	0	0	0	0	0	0	0	0	0	0	0	0	0	0	0	0
Roman et al. 2019	1633	Bird	Albatross	New Zealand White-capped Albatross	Diomedeidae	Adult	NA	3.9	NA	94.5	F	bycatch	KND	-39	178	no	NA	KND	KND	KND	KND	KND	KND	KND	NA	NA	NA	0	0	0	0	0	0	0	0	0	0	0	0	0	0	0	0	0	0	0	0	0	0
Roman et al. 2019	1634	Bird	Albatross	New Zealand White-capped Albatross	Diomedeidae	Adult	NA	3.9	NA	94.5	F	bycatch	KND	-43	171	no	NA	KND	KND	KND	KND	KND	KND	KND	NA	NA	NA	0	0	0	0	0	0	0	0	0	0	0	0	0	0	0	0	0	0	0	0	0	0
Roman et al. 2019	1635	Bird	Albatross	New Zealand White-capped Albatross	Diomedeidae	Adult	NA	3.9	NA	94.5	F	bycatch	KND	-47	167	no	NA	KND	KND	KND	KND	KND	KND	KND	NA	NA	NA	0	0	0	0	0	0	0	0	0	0	0	0	0	0	0	0	0	0	0	0	0	0
Roman et al. 2019	1636	Bird	Albatross	New Zealand White-capped Albatross	Diomedeidae	Adult	NA	3.9	NA	94.5	M	bycatch	KND	-44	173	no	NA	KND	KND	KND	KND	KND	KND	KND	NA	NA	NA	0	0	0	0	0	0	0	0	0	0	0	0	0	0	0	0	0	0	0	0	0	0
Roman et al. 2019	1637	Bird	Albatross	New Zealand White-capped Albatross	Diomedeidae	Adult	NA	3.9	NA	94.5	F	bycatch	KND	-48	167	no	NA	KND	KND	KND	KND	KND	KND	KND	NA	NA	NA	0	0	0	0	0	0	0	0	0	0	0	0	0	0	0	0	0	0	0	0	0	0
Roman et al. 2019	1638	Bird	Albatross	New Zealand White-capped Albatross	Diomedeidae	Adult	NA	3.9	NA	94.5	M	bycatch	KND	-48	167	no	NA	KND	KND	KND	KND	KND	KND	KND	NA	NA	NA	0	0	0	0	0	0	0	0	0	0	0	0	0	0	0	0	0	0	0	0	0	0
Roman et al. 2019	1639	Bird	Albatross	New Zealand White-capped Albatross	Diomedeidae	Adult	NA	3.9	NA	94.5	F	bycatch	KND	-43	171	no	NA	KND	KND	KND	KND	KND	KND	KND	NA	NA	NA	0	0	0	0	0	0	0	0	0	0	0	0	0	0	0	0	0	0	0	0	0	0
Roman et al. 2019	1640	Bird	Albatross	New Zealand White-capped Albatross	Diomedeidae	Adult	NA	3.9	NA	94.5	M	bycatch	KND	-43	171	no	NA	KND	KND	KND	KND	KND	KND	KND	NA	NA	NA	0	0	0	0	0	0	0	0	0	0	0	0	0	0	0	0	0	0	0	0	0	0
Roman et al. 2019	1641	Bird	Albatross	New Zealand White-capped Albatross	Diomedeidae	Adult	NA	3.9	NA	94.5	F	bycatch	KND	-51	166	no	NA	KND	KND	KND	KND	KND	KND	KND	NA	NA	NA	0	0	0	0	0	0	0	0	0	0	0	0	0	0	0	0	0	0	0	0	0	0
Roman et al. 2019	1642	Bird	Albatross	New Zealand White-capped Albatross	Diomedeidae	Adult	NA	3.9	NA	94.5	F	bycatch	KND	-43	171	no	NA	KND	KND	KND	KND	KND	KND	KND	NA	NA	NA	0	0	0	0	0	0	0	0	0	0	0	0	0	0	0	0	0	0	0	0	0	0
Roman et al. 2019	1643	Bird	Albatross	New Zealand White-capped Albatross	Diomedeidae	Adult	NA	3.9	NA	94.5	M	bycatch	KND	-43	171	no	NA	KND	KND	KND	KND	KND	KND	KND	NA	NA	NA	0	0	0	0	0	0	0	0	0	0	0	0	0	0	0	0	0	0	0	0	0	0
Roman et al. 2019	1644	Bird	Albatross	New Zealand White-capped Albatross	Diomedeidae	Adult	NA	3.9	NA	94.5	F	bycatch	KND	-43	171	no	NA	KND	KND	KND	KND	KND	KND	KND	NA	NA	NA	0	0	0	0	0	0	0	0	0	0	0	0	0	0	0	0	0	0	0	0	0	0
Roman et al. 2019	1646	Bird	Albatross	New Zealand White-capped Albatross	Diomedeidae	Adult	NA	3.9	NA	94.5	F	bycatch	KND	-43	171	no	NA	KND	KND	KND	KND	KND	KND	KND	NA	NA	NA	0	0	0	0	0	0	0	0	0	0	0	0	0	0	0	0	0	0	0	0	0	0
Roman et al. 2019	1647	Bird	Albatross	New Zealand White-capped Albatross	Diomedeidae	Adult	NA	3.9	NA	94.5	F	bycatch	KND	-43	171	no	NA	KND	KND	KND	KND	KND	KND	KND	NA	NA	NA	0	0	0	0	0	0	0	0	0	0	0	0	0	0	0	0	0	0	0	0	0	0
Roman et al. 2019	1648	Bird	Albatross	New Zealand White-capped Albatross	Diomedeidae	Adult	NA	3.9	NA	94.5	F	bycatch	KND	-47	167	no	NA	KND	KND	KND	KND	KND	KND	KND	NA	NA	NA	0	0	0	0	0	0	0	0	0	0	0	0	0	0	0	0	0	0	0	0	0	0
Roman et al. 2019	1650	Bird	Albatross	New Zealand White-capped Albatross	Diomedeidae	Adult	NA	3.9	NA	94.5	NA	bycatch	KND	-51	166	no	NA	KND	KND	KND	KND	KND	KND	KND	NA	NA	NA	0	0	0	0	0	0	0	0	0	0	0	0	0	0	0	0	0	0	0	0	0	0
Roman et al. 2019	1651	Bird	Albatross	New Zealand White-capped Albatross	Diomedeidae	Adult	NA	3.9	NA	94.5	NA	bycatch	KND	-42	172	no	NA	KND	KND	KND	KND	KND	KND	KND	NA	NA	NA	0	0	0	0	0	0	0	0	0	0	0	0	0	0	0	0	0	0	0	0	0	0
Roman et al. 2019	1652	Bird	Albatross	New Zealand White-capped Albatross	Diomedeidae	Adult	NA	3.9	NA	94.5	NA	bycatch	KND	-44	168	no	NA	KND	KND	KND	KND	KND	KND	KND	NA	NA	NA	0	0	0	0	0	0	0	0	0	0	0	0	0	0	0	0	0	0	0	0	0	0
Roman et al. 2019	1653	Bird	Albatross	Buller's Albatross	Diomedeidae	Adult	NA	2.77	NA	79	NA	bycatch	KND	-44	168	no	NA	KND	KND	KND	KND	KND	KND	KND	NA	NA	NA	0	0	0	0	0	0	0	0	0	0	0	0	0	0	0	0	0	0	0	0	0	0
Roman et al. 2019	1654	Bird	Albatross	Buller's Albatross	Diomedeidae	Adult	NA	2.77	NA	79	NA	bycatch	KND	-51	166	no	NA	KND	KND	KND	KND	KND	KND	KND	NA	NA	NA	0	0	0	0	0	0	0	0	0	0	0	0	0	0	0	0	0	0	0	0	0	0
Roman et al. 2019	1655	Bird	Albatross	Buller's Albatross	Diomedeidae	Adult	NA	2.77	NA	79	NA	bycatch	KND	-51	166	no	NA	KND	KND	KND	KND	KND	KND	KND	NA	NA	NA	0	0	0	0	0	0	0	0	0	0	0	0	0	0	0	0	0	0	0	0	0	0
Roman et al. 2019	1656	Bird	Albatross	Buller's Albatross	Diomedeidae	Adult	NA	2.77	NA	79	NA	bycatch	KND	-48	167	no	NA	KND	KND	KND	KND	KND	KND	KND	NA	NA	NA	0	0	0	0	0	0	0	0	0	0	0	0	0	0	0	0	0	0	0	0	0	0
Roman et al. 2019	1688	Bird	Albatross	Salvin's Albatross	Diomedeidae	Adult	NA	3.9	NA	90	M	bycatch	KND	-43	171	no	NA	KND	KND	KND	KND	KND	KND	KND	NA	NA	NA	0	0	0	0	0	0	0	0	0	0	0	0	0	0	0	0	0	0	0	0	0	0
Roman et al. 2019	1689	Bird	Albatross	New Zealand White-capped Albatross	Diomedeidae	Adult	NA	3.9	NA	94.5	F	bycatch	KND	-44	168	no	NA	KND	KND	KND	KND	KND	KND	KND	NA	NA	NA	0	0	0	0	0	0	0	0	0	0	0	0	0	0	0	0	0	0	0	0	0	0
Roman et al. 2019	1690	Bird	Albatross	Black-browed Albatross	Diomedeidae	Subadult	NA	3.22	NA	88	F	bycatch	KND	-43	171	no	NA	KND	KND	KND	KND	KND	KND	KND	NA	NA	NA	0	0	0	0	0	0	0	0	0	0	0	0	0	0	0	0	0	0	0	0	0	0
Roman et al. 2019	1691	Bird	Albatross	Buller's Albatross	Diomedeidae	Adult	NA	2.77	NA	79	F	bycatch	KND	-43	171	no	NA	KND	KND	KND	KND	KND	KND	KND	NA	NA	NA	0	0	0	0	0	0	0	0	0	0	0	0	0	0	0	0	0	0	0	0	0	0
Roman et al. 2019	1692	Bird	Albatross	New Zealand White-capped Albatross	Diomedeidae	Adult	NA	3.9	NA	94.5	M	bycatch	KND	-43	171	no	NA	KND	KND	KND	KND	KND	KND	KND	NA	NA	NA	0	0	0	0	0	0	0	0	0	0	0	0	0	0	0	0	0	0	0	0	0	0
Roman et al. 2019	1693	Bird	Albatross	Salvin's Albatross	Diomedeidae	Adult	NA	3.9	NA	90	M	bycatch	KND	-44	168	no	NA	KND	KND	KND	KND	KND	KND	KND	NA	NA	NA	0	0	0	0	0	0	0	0	0	0	0	0	0	0	0	0	0	0	0	0	0	0
Roman et al. 2019	1694	Bird	Albatross	New Zealand White-capped Albatross	Diomedeidae	Adult	NA	3.9	NA	94.5	F	bycatch	KND	-44	169	no	NA	KND	KND	KND	KND	KND	KND	KND	NA	NA	NA	0	0	0	0	0	0	0	0	0	0	0	0	0	0	0	0	0	0	0	0	0	0
Roman et al. 2019	1695	Bird	Albatross	Black-browed Albatross	Diomedeidae	Subadult	NA	3.22	NA	88	F	bycatch	KND	-44	168	no	NA	KND	KND	KND	KND	KND	KND	KND	NA	NA	NA	0	0	0	0	0	0	0	0	0	0	0	0	0	0	0	0	0	0	0	0	0	0
Roman et al. 2019	1699	Bird	Albatross	Salvin's Albatross	Diomedeidae	Adult	NA	3.9	NA	90	M	bycatch	KND	-51	166	no	NA	KND	KND	KND	KND	KND	KND	KND	NA	NA	NA	0	0	0	0	0	0	0	0	0	0	0	0	0	0	0	0	0	0	0	0	0	0
Roman et al. 2019	1702	Bird	Albatross	Salvin's Albatross	Diomedeidae	Adult	NA	3.9	NA	90	M	bycatch	KND	-44	168	no	NA	KND	KND	KND	KND	KND	KND	KND	NA	NA	NA	0	0	0	0	0	0	0	0	0	0	0	0	0	0	0	0	0	0	0	0	0	0
Roman et al. 2019	1703	Bird	Albatross	New Zealand White-capped Albatross	Diomedeidae	Adult	NA	3.9	NA	94.5	M	bycatch	KND	-44	168	no	NA	KND	KND	KND	KND	KND	KND	KND	NA	NA	NA	0	0	0	0	0	0	0	0	0	0	0	0	0	0	0	0	0	0	0	0	0	0
Roman et al. 2019	1704	Bird	Albatross	Salvin's Albatross	Diomedeidae	Adult	NA	3.9	NA	90	M	bycatch	KND	-44	169	no	NA	KND	KND	KND	KND	KND	KND	KND	NA	NA	NA	0	0	0	0	0	0	0	0	0	0	0	0	0	0	0	0	0	0	0	0	0	0
Roman et al. 2019	1705	Bird	Albatross	Salvin's Albatross	Diomedeidae	Adult	NA	3.9	NA	90	M	bycatch	KND	-43	171	no	NA	KND	KND	KND	KND	KND	KND	KND	NA	NA	NA	0	0	0	0	0	0	0	0	0	0	0	0	0	0	0	0	0	0	0	0	0	0
Roman et al. 2019	1718	Bird	Albatross	Salvin's Albatross	Diomedeidae	Adult	NA	3.9	NA	90	F	bycatch	KND	-43	171	no	NA	KND	KND	KND	KND	KND	KND	KND	NA	NA	NA	0	0	0	0	0	0	0	0	0	0	0	0	0	0	0	0	0	0	0	0	0	0
Roman et al. 2019	1719	Bird	Albatross	Buller's Albatross	Diomedeidae	Adult	NA	2.77	NA	79	M	bycatch	KND	-43	171	no	NA	KND	KND	KND	KND	KND	KND	KND	NA	NA	NA	0	0	0	0	0	0	0	0	0	0	0	0	0	0	0	0	0	0	0	0	0	0
Santos et al.	AN-299/11	Turtle	Turtle	Green	Cheloniidae	Juvenile	37	147	37	37	F	bycatch	KND	-25.17	153.2	no	NA	KND	KND	KND	KND	KND	KND	KND	NA	NA	NA	0	0	0	0	0	0	1	0.0529875	27	0	0	0	0	0	0	0	0	0	0	0	0	0
Santos et al.	AN-303/11	Turtle	Turtle	Green	Cheloniidae	Juvenile	32.8	147	32.8	32.8	F	bycatch	KND	-25.17	153.2	no	NA	KND	KND	KND	KND	KND	KND	KND	NA	NA	NA	0	0	0	0	0	0	5	0.3034025	13.6	0	0	0	0	0	0	0	0	0	0	0	0	0
Santos et al.	AN-307/11	Turtle	Turtle	Green	Cheloniidae	Juvenile	37.4	147	37.4	37.4	F	bycatch	KND	-25.17	153.2	no	NA	KND	KND	KND	KND	KND	KND	KND	NA	NA	NA	0	0	0	0	0	0	2	0.05495	2.8	0	0	0	0	0	0	0	0	0	0	0	0	0
Santos et al.	AN-319/11	Turtle	Turtle	Green	Cheloniidae	Juvenile	35.9	147	35.9	35.9	F	bycatch	KND	-25.17	153.2	no	NA	KND	KND	KND	KND	KND	KND	KND	NA	NA	NA	0	0	0	0	0	0	0	0	0	0	0	0	0	0	0	0	0	0	0	0	0	0
Santos et al.	AN-326/11	Turtle	Turtle	Green	Cheloniidae	Juvenile	35.8	147	35.8	35.8	F	bycatch	KND	-25.17	153.2	no	NA	KND	KND	KND	KND	KND	KND	KND	NA	NA	NA	0	0	0	0	0	0	0	0	0	0	0	0	0	0	0	0	0	0	0	0	0	0
Santos et al.	CB-12/10	Turtle	Turtle	Green	Cheloniidae	Juvenile	40	147	40	40	M	bycatch	KND	-25.17	153.2	no	NA	KND	KND	KND	KND	KND	KND	KND	NA	NA	NA	7	1	342	20.2	3	1	8	1	101.1	0	0	0	0	0	0	7	1	0	0	1	0.5	3
Santos et al.	CB-13/10	Turtle	Turtle	Green	Cheloniidae	Juvenile	40.7	147	40.7	40.7	F	bycatch	KND	-25.17	153.2	no	NA	KND	KND	KND	KND	KND	KND	KND	NA	NA	NA	0	0	9	1.2	0	0	4	0.1	32.9	0	0	0	0	1	0.1	0	0	0	0	0	0	0
Santos et al.	CB-15/10	Turtle	Turtle	Green	Cheloniidae	Juvenile	30.1	147	30.1	30.1	F	bycatch	KND	-25.17	153.2	no	NA	KND	KND	KND	KND	KND	KND	KND	NA	NA	NA	1	0.2	22	0.4	0	0	3	0.02139125	10.9	0	0	0	0	0	0	1	0.2	0	0	0	0	0
Santos et al.	CB-16/10	Turtle	Turtle	Green	Cheloniidae	Juvenile	34.1	147	34.1	34.1	F	bycatch	KND	-25.17	153.2	no	NA	KND	KND	KND	KND	KND	KND	KND	NA	NA	NA	0	0	22	1.2	0	0	0	0	0	0	0	0	0	0	0	0	0	0	0	0	0	0
Santos et al.	CB-18/10	Turtle	Turtle	Green	Cheloniidae	Juvenile	34.5	147	34.5	34.5	F	bycatch	KND	-25.17	153.2	no	NA	KND	KND	KND	KND	KND	KND	KND	NA	NA	NA	2	0.2	11	0.5	0	0	1	0.0058875	1.4	0	0	0	0	0	0	2	0.2	0	0	0	0	0
Santos et al.	CB-20/10	Turtle	Turtle	Green	Cheloniidae	Juvenile	35.6	147	35.6	35.6	M	bycatch	KND	-25.17	153.2	no	NA	KND	KND	KND	KND	KND	KND	KND	NA	NA	NA	20	0.6	51	1.3	0	0	2	0.4	56	0	0	0	0	0	0	20	0.6	0	0	0	0	0
Santos et al.	CB-27/10	Turtle	Turtle	Green	Cheloniidae	Juvenile	34.5	147	34.5	34.5	NA	bycatch	KND	NA	NA	no	NA	KND	KND	KND	KND	KND	KND	KND	NA	NA	NA	6	2.2	14	1.5	0	0	6	0.1	38	0	0	0	0	0	0	6	2.2	0	0	0	0	0
Santos et al.	CB-29/10	Turtle	Turtle	Green	Cheloniidae	Juvenile	42.8	147	42.8	42.8	M	bycatch	KND	-34.8	20.1	no	NA	KND	KND	KND	KND	KND	KND	KND	NA	NA	NA	0	0	4	0.2	0	0	2	0.0231575	11.8	0	0	0	0	0	0	0	0	0	0	0	0	0
Santos et al.	CB-42/10	Turtle	Turtle	Green	Cheloniidae	Juvenile	32.4	147	32.4	32.4	F	bycatch	KND	-34.7	20.2	no	NA	KND	KND	KND	KND	KND	KND	KND	NA	NA	NA	8	1.8	21	1	0	0	6	0.058875	23	0	0	0	0	0	0	8	1.8	0	0	0	0	0
Santos et al.	CB-56/10	Turtle	Turtle	Green	Cheloniidae	Juvenile	34.5	147	34.5	34.5	F	bycatch	KND	-34.8	20.1	no	NA	KND	KND	KND	KND	KND	KND	KND	NA	NA	NA	46	3.8	49	1	0	0	13	0.4	95.7	1	NA	0	0	0	0	46	3.8	0	0	0	0	0
Santos et al.	CB-65/10	Turtle	Turtle	Green	Cheloniidae	Juvenile	37.2	147	37.2	37.2	F	bycatch	KND	-34.8	20.1	no	NA	KND	KND	KND	KND	KND	KND	KND	NA	NA	NA	0	0	19	2	0	0	4	0.4800275	18.1	0	0	0	0	0	0	0	0	0	0	0	0	0
Santos et al.	CB-66/10	Turtle	Turtle	Green	Cheloniidae	Juvenile	33.5	147	33.5	33.5	M	bycatch	KND	-34.8	20.1	no	NA	KND	KND	KND	KND	KND	KND	KND	NA	NA	NA	2	0.3	1	0.1	0	0	3	0.6652	46.7	0	0	0	0	0	0	2	0.3	0	0	0	0	0
Santos et al.	CB-78/10	Turtle	Turtle	Green	Cheloniidae	Juvenile	37.2	147	37.2	37.2	M	bycatch	KND	-34.8	20.1	no	NA	KND	KND	KND	KND	KND	KND	KND	NA	NA	NA	0	0	5	0.3	0	0	2	0.2	46.5	0	0	0	0	0	0	0	0	0	0	0	0	0
Santos et al.	NQ 001/11	Turtle	Turtle	Green	Cheloniidae	Juvenile	35	147	35	35	M	bycatch	KND	-34.7	20.2	no	NA	KND	KND	KND	KND	KND	KND	KND	NA	NA	NA	0	0	0	0	0	0	1	0.0043175	2.2	0	0	0	0	0	0	0	0	0	0	0	0	0
Santos et al.	NQ 070/11	Turtle	Turtle	Green	Cheloniidae	Juvenile	33.2	147	33.2	33.2	F	bycatch	KND	NA	NA	no	NA	KND	KND	KND	KND	KND	KND	KND	NA	NA	NA	0	0	4	0.2	0	0	0	0	0	0	0	0	0	0	0	0	0	0	0	0	0	0
Santos et al.	NQ 074/11	Turtle	Turtle	Green	Cheloniidae	Juvenile	38.2	147	38.2	38.2	F	bycatch	KND	-34.8	20.1	no	NA	KND	KND	KND	KND	KND	KND	KND	NA	NA	NA	7	0.4	25	1	1	0.2	11	1.6	62.2	10	1.2	0	0	0	0	7	0.4	0	0	0	0	1
Santos et al.	NQ 079/11	Turtle	Turtle	Green	Cheloniidae	Juvenile	36.5	147	36.5	36.5	F	bycatch	KND	-34.8	20.1	no	NA	KND	KND	KND	KND	KND	KND	KND	NA	NA	NA	0	0	8	0.2	0	0	0	0	0	0	0	0	0	0	0	0	0	0	0	0	0	0
Santos et al.	RN 002/10	Turtle	Turtle	Green	Cheloniidae	Juvenile	31	147	31	31	F	bycatch	KND	-19.67	-39.88	no	NA	KND	KND	KND	KND	KND	KND	KND	NA	NA	NA	0	0	1	0.004371795	0	0	2	0.080855	6.7	0	0	0	0	0	0	0	0	0	0	0	0	0
Santos et al.	RN 006/10	Turtle	Turtle	Green	Cheloniidae	Juvenile	50.5	147	50.5	50.5	M	bycatch	KND	-20.03	-40.16	no	NA	KND	KND	KND	KND	KND	KND	KND	NA	NA	NA	0	0	0	0	0	0	0	0	0	0	0	0	0	0	0	0	0	0	0	0	0	0
Santos et al.	RN 014/10	Turtle	Turtle	Green	Cheloniidae	Juvenile	38.4	147	38.4	38.4	M	bycatch	KND	-19.67	-39.88	no	NA	KND	KND	KND	KND	KND	KND	KND	NA	NA	NA	0	0	1	NA	0	0	0	0	0	0	0	0	0	1	1.034	0	0	0	0	0	0	0
Santos et al.	RN 015/10	Turtle	Turtle	Green	Cheloniidae	Juvenile	33.3	147	33.3	33.3	F	bycatch	KND	-19.67	-39.88	no	NA	KND	KND	KND	KND	KND	KND	KND	NA	NA	NA	0	0	0	0	0	0	0	0	0	0	0	0	0	0	0	0	0	0	0	0	0	0
Santos et al.	RN 016/10	Turtle	Turtle	Green	Cheloniidae	Juvenile	35.3	147	35.3	35.3	M	bycatch	KND	-19.3	-39.69	no	NA	KND	KND	KND	KND	KND	KND	KND	NA	NA	NA	0	0	0	0	0	0	0	0	0	0	0	0	0	0	0	0	0	0	0	0	0	0
Santos et al.	RN 017/10	Turtle	Turtle	Green	Cheloniidae	Juvenile	37.3	147	37.3	37.3	F	bycatch	KND	-19.84	-40.06	no	NA	KND	KND	KND	KND	KND	KND	KND	NA	NA	NA	0	0	2	NA	0	0	2	0.01825125	9.3	0	0	0	0	0	0	0	0	0	0	0	0	0
Santos et al.	RN 018/10	Turtle	Turtle	Green	Cheloniidae	Juvenile	42.4	147	42.4	42.4	F	bycatch	KND	-18.75	-39.75	no	NA	KND	KND	KND	KND	KND	KND	KND	NA	NA	NA	0	0	2	0.006410256	0	0	7	0.8566	31.6	0	0	0	0	0	0	0	0	0	0	0	0	0
Santos et al.	RN 019/10	Turtle	Turtle	Green	Cheloniidae	Juvenile	39.9	147	39.9	39.9	M	bycatch	KND	-19.67	-39.88	no	NA	KND	KND	KND	KND	KND	KND	KND	NA	NA	NA	214	20	0	0	1	0.2	3	2.4106	45.7	0	0	0	0	0	0	214	20	0	0	0	0	1
Santos et al.	RN 020/10	Turtle	Turtle	Green	Cheloniidae	Juvenile	33.2	147	33.2	33.2	F	bycatch	KND	-22.92	-42.04	no	NA	KND	KND	KND	KND	KND	KND	KND	NA	NA	NA	0	0	1	0.005	0	0	0	0	0	0	0	0	0	0	0	0	0	0	0	0	0	0
Santos et al.	RN 021/10	Turtle	Turtle	Green	Cheloniidae	Juvenile	34	147	34	34	F	bycatch	KND	-22.87	-41.98	no	NA	KND	KND	KND	KND	KND	KND	KND	NA	NA	NA	0	0	3	0.008410256	0	0	1	0.00686875	3.5	0	0	0	0	0	0	0	0	0	0	0	0	0
Santos et al.	RN 035/11	Turtle	Turtle	Green	Cheloniidae	Juvenile	58.9	147	58.9	58.9	M	bycatch	KND	-18.4	-39.7	no	NA	KND	KND	KND	KND	KND	KND	KND	NA	NA	NA	0	0	0	0	0	0	0	0	0	0	0	0	0	0	0	0	0	0	0	0	0	0
Santos et al.	RN 048/11	Turtle	Turtle	Green	Cheloniidae	Juvenile	37	147	37	37	M	bycatch	KND	-20.31	-40.28	no	NA	KND	KND	KND	KND	KND	KND	KND	NA	NA	NA	5	0.532	0	0	0	0	0	0	0	0	0	0	0	0	0	5	0.532	0	0	0	0	0
Santos et al.	RN 050/11	Turtle	Turtle	Green	Cheloniidae	Juvenile	36	147	36	36	F	bycatch	KND	-20.31	-40.29	no	NA	KND	KND	KND	KND	KND	KND	KND	NA	NA	NA	0	0	0	0	0	0	0	0	0	0	0	0	0	0	0	0	0	0	0	0	0	0
Santos et al.	RN 051/11	Turtle	Turtle	Green	Cheloniidae	Juvenile	32.9	147	32.9	32.9	M	bycatch	KND	-20.31	-40.29	no	NA	KND	KND	KND	KND	KND	KND	KND	NA	NA	NA	0	0	0	0	0	0	0	0	0	0	0	0	0	0	0	0	0	0	0	0	0	0
Santos et al.	RN 058/11	Turtle	Turtle	Green	Cheloniidae	Juvenile	32.8	147	32.8	32.8	M	bycatch	KND	-20.31	-40.28	no	NA	KND	KND	KND	KND	KND	KND	KND	NA	NA	NA	0	0	0	0	0	0	0	0	0	0	0	0	0	0	0	0	0	0	0	0	0	0
Santos et al.	RN 068/11	Turtle	Turtle	Green	Cheloniidae	Juvenile	48	147	48	48	M	bycatch	KND	-20.31	-40.28	no	NA	KND	KND	KND	KND	KND	KND	KND	NA	NA	NA	0	0	0	0	0	0	0	0	0	0	0	0	0	0	0	0	0	0	0	0	0	0
Santos et al.	RN 070/11	Turtle	Turtle	Green	Cheloniidae	Juvenile	37.3	147	37.3	37.3	F	bycatch	KND	-20.43	-40.32	no	NA	KND	KND	KND	KND	KND	KND	KND	NA	NA	NA	0	0	0	0	0	0	0	0	0	0	0	0	0	0	0	0	0	0	0	0	0	0
Santos et al.	RN 072/11	Turtle	Turtle	Green	Cheloniidae	Juvenile	31	147	31	31	F	bycatch	KND	-20.31	-40.29	no	NA	KND	KND	KND	KND	KND	KND	KND	NA	NA	NA	0	0	2	0.015307692	0	0	0	0	0	0	0	0	0	0	0	0	0	0	0	0	0	0
Santos et al.	RN 073/11	Turtle	Turtle	Green	Cheloniidae	Juvenile	41.1	147	41.1	41.1	F	bycatch	KND	-20.31	-40.29	no	NA	KND	KND	KND	KND	KND	KND	KND	NA	NA	NA	0	0	2	0.004358974	0	0	0	0	0	0	0	0	0	0	0	0	0	0	0	0	0	0
Santos et al.	RN 079/11	Turtle	Turtle	Green	Cheloniidae	Juvenile	35	147	35	35	M	bycatch	KND	-20.31	-40.29	no	NA	KND	KND	KND	KND	KND	KND	KND	NA	NA	NA	0	0	1	NA	0	0	3	0.062015	31.6	0	0	0	0	0	0	0	0	0	0	0	0	0
Santos et al.	RN 080/11	Turtle	Turtle	Green	Cheloniidae	Juvenile	37	147	37	37	F	bycatch	KND	-20.31	-40.29	no	NA	KND	KND	KND	KND	KND	KND	KND	NA	NA	NA	0	0	0	0	0	0	0	0	0	0	0	0	0	0	0	0	0	0	0	0	0	0
Santos et al.	RN 085/11	Turtle	Turtle	Green	Cheloniidae	Juvenile	31.5	147	31.5	31.5	F	bycatch	KND	-20.3	-40.29	no	NA	KND	KND	KND	KND	KND	KND	KND	NA	NA	NA	0	0	1	0.002102564	0	0	0	0	0	0	0	0	0	0	0	0	0	0	0	0	0	0
Santos et al.	RN 087/11	Turtle	Turtle	Green	Cheloniidae	Juvenile	36.1	147	36.1	36.1	F	bycatch	KND	-20.31	-40.29	no	NA	KND	KND	KND	KND	KND	KND	KND	NA	NA	NA	0	0	1	0.007	0	0	0	0	0	0	0	0	0	0	0	0	0	0	0	0	0	0
Santos et al.	RN 088/11	Turtle	Turtle	Green	Cheloniidae	Juvenile	39.8	147	39.8	39.8	F	bycatch	KND	-20.3	-40.3	no	NA	KND	KND	KND	KND	KND	KND	KND	NA	NA	NA	0	0	1	0.015923077	0	0	5	0.13600125	56.2	0	0	0	0	0	0	0	0	0	0	0	0	0
Santos et al.	RN 089/11	Turtle	Turtle	Green	Cheloniidae	Juvenile	35.2	147	35.2	35.2	F	bycatch	KND	-20.3	-40.3	no	NA	KND	KND	KND	KND	KND	KND	KND	NA	NA	NA	0	0	0	0	0	0	0	0	0	0	0	0	0	0	0	0	0	0	0	0	0	0
Santos et al.	RN 092/11	Turtle	Turtle	Green	Cheloniidae	Juvenile	37.1	147	37.1	37.1	F	bycatch	KND	-20.31	-40.29	no	NA	KND	KND	KND	KND	KND	KND	KND	NA	NA	NA	0	0	12	0.067525641	0	0	2	0.18212	5.8	0	0	0	0	0	0	0	0	0	0	0	0	0
Santos et al.	RN 095/11	Turtle	Turtle	Green	Cheloniidae	Juvenile	31.3	147	31.3	31.3	F	bycatch	KND	-20.31	-40.29	no	NA	KND	KND	KND	KND	KND	KND	KND	NA	NA	NA	0	0	1	0.005833333	0	0	4	0.0522025	22.6	0	0	0	0	0	0	0	0	0	0	0	0	0
Santos et al.	RN 097/11	Turtle	Turtle	Green	Cheloniidae	Juvenile	47.6	147	47.6	47.6	F	bycatch	KND	-20.31	-40.29	no	NA	KND	KND	KND	KND	KND	KND	KND	NA	NA	NA	0	0	0	0	0	0	0	0	0	0	0	0	0	0	0	0	0	0	0	0	0	0
Santos et al.	RN 098/11	Turtle	Turtle	Green	Cheloniidae	Juvenile	37.8	147	37.8	37.8	F	bycatch	KND	-23.78	-45.65	no	NA	KND	KND	KND	KND	KND	KND	KND	NA	NA	NA	0	0	0	0	0	0	0	0	0	0	0	0	0	0	0	0	0	0	0	0	0	0
Santos et al.	RN 101/11	Turtle	Turtle	Green	Cheloniidae	Juvenile	35	147	35	35	M	bycatch	KND	-20.31	-40.29	no	NA	KND	KND	KND	KND	KND	KND	KND	NA	NA	NA	58	2.2	26	0.8	0	0	0	0	0	0	0	0	0	0	0	58	2.2	0	0	0	0	0
Santos et al.	RN 102/11	Turtle	Turtle	Green	Cheloniidae	Juvenile	35.9	147	35.9	35.9	M	bycatch	KND	-23.78	-45.65	no	NA	KND	KND	KND	KND	KND	KND	KND	NA	NA	NA	0	0	2	0.009897436	0	0	0	0	0	0	0	0	0	0	0	0	0	0	0	0	0	0
Santos et al.	RN 105/11	Turtle	Turtle	Green	Cheloniidae	Juvenile	29	147	29	29	F	bycatch	KND	-20.31	-40.29	no	NA	KND	KND	KND	KND	KND	KND	KND	NA	NA	NA	0	0	0	0	0	0	0	0	0	0	0	0	0	0	0	0	0	0	0	0	0	0
Santos et al.	RN 122/11	Turtle	Turtle	Green	Cheloniidae	Juvenile	36	147	36	36	F	bycatch	KND	-20.31	-40.29	no	NA	KND	KND	KND	KND	KND	KND	KND	NA	NA	NA	0	0	0	0	0	0	7	0.0796775	25.5	0	0	0	0	0	0	0	0	0	0	0	0	0
Santos et al.	RN 124/11	Turtle	Turtle	Green	Cheloniidae	Juvenile	33.4	147	33.4	33.4	F	bycatch	KND	-20.31	-40.29	no	NA	KND	KND	KND	KND	KND	KND	KND	NA	NA	NA	0	0	0	0	0	0	1	0.0035325	1.8	0	0	0	0	0	0	0	0	0	0	0	0	0
Santos et al.	RN 145/11	Turtle	Turtle	Green	Cheloniidae	Juvenile	37.5	147	37.5	37.5	F	bycatch	KND	-20.31	-40.29	no	NA	KND	KND	KND	KND	KND	KND	KND	NA	NA	NA	0	0	0	0	0	0	3	0.26474125	19.4	0	0	0	0	0	0	0	0	0	0	0	0	0
Santos et al.	RN 165/11	Turtle	Turtle	Green	Cheloniidae	Juvenile	34.2	147	34.2	34.2	F	bycatch	KND	-20.2	-40.2	no	NA	KND	KND	KND	KND	KND	KND	KND	NA	NA	NA	0	0	0	0	0	0	0	0	0	0	0	0	0	0	0	0	0	0	0	0	0	0
Santos et al.	RN 166/11	Turtle	Turtle	Green	Cheloniidae	Juvenile	39.6	147	39.6	39.6	F	bycatch	KND	-20.03	-40.16	no	NA	KND	KND	KND	KND	KND	KND	KND	NA	NA	NA	5	1	73	3.32	0	0	63	3	116.3	0	0	0	0	0	0	5	1	0	0	0	0	0
Santos et al.	RN 174/11	Turtle	Turtle	Green	Cheloniidae	Juvenile	42.4	147	42.4	42.4	F	bycatch	KND	-20.3	-40.29	no	NA	KND	KND	KND	KND	KND	KND	KND	NA	NA	NA	0	0	0	0	0	0	2	0.01904	9.7	0	0	0	0	0	0	0	0	0	0	0	0	0
Santos et al.	RN 175/11	Turtle	Turtle	Green	Cheloniidae	Juvenile	38.3	147	38.3	38.3	F	bycatch	KND	-20.04	-40.19	no	NA	KND	KND	KND	KND	KND	KND	KND	NA	NA	NA	0	0	0	0	0	0	0	0	0	0	0	0	0	0	0	0	0	0	0	0	0	0
Santos et al.	RN 176/11	Turtle	Turtle	Green	Cheloniidae	Juvenile	38.8	147	38.8	38.8	F	bycatch	KND	-20.31	-40.28	no	NA	KND	KND	KND	KND	KND	KND	KND	NA	NA	NA	0	0	0	0	0	0	1	0.0051	2.6	0	0	0	0	0	0	0	0	0	0	0	0	0
Santos et al.	RN 185/11	Turtle	Turtle	Green	Cheloniidae	Juvenile	34.6	147	34.6	34.6	M	bycatch	KND	-20.04	-40.17	no	NA	KND	KND	KND	KND	KND	KND	KND	NA	NA	NA	9	0.4	22	0.5	0	0	1	0.2	6	4	0.2	0	0	0	0	9	0.4	0	0	0	0	0
Santos et al.	RN 187/11	Turtle	Turtle	Green	Cheloniidae	Juvenile	35.8	147	35.8	35.8	M	bycatch	KND	-20.01	-40.15	no	NA	KND	KND	KND	KND	KND	KND	KND	NA	NA	NA	17	1.4	31	1.3	1	0.2	1	0.00942	4.8	0	0	0	0	1	NA	17	1.4	0	0	0	0	1
Santos et al.	RN 191/11	Turtle	Turtle	Green	Cheloniidae	Juvenile	38.2	147	38.2	38.2	F	bycatch	KND	-23.78	-45.65	no	NA	KND	KND	KND	KND	KND	KND	KND	NA	NA	NA	0	0	0	0	0	0	0	0	0	0	0	0	0	0	0	0	0	0	0	0	0	0
Santos et al.	RN 192/11	Turtle	Turtle	Green	Cheloniidae	Juvenile	45.2	147	45.2	45.2	F	bycatch	KND	-23.78	-45.65	no	NA	KND	KND	KND	KND	KND	KND	KND	NA	NA	NA	0	0	0	0	0	0	0	0	0	0	0	0	0	0	0	0	0	0	0	0	0	0
Santos et al.	RN 194/11	Turtle	Turtle	Green	Cheloniidae	Juvenile	62.8	147	62.8	62.8	M	bycatch	KND	-20.21	-40.2	no	NA	KND	KND	KND	KND	KND	KND	KND	NA	NA	NA	0	0	0	0	0	0	2	0.38759	17.5	0	0	0	0	0	0	0	0	0	0	0	0	0
Santos et al.	RN 196/11	Turtle	Turtle	Green	Cheloniidae	Juvenile	47.7	147	47.7	47.7	F	bycatch	KND	-20.04	-40.19	no	NA	KND	KND	KND	KND	KND	KND	KND	NA	NA	NA	0	0	0	0	0	0	1	0.01295	6.6	0	0	0	0	0	0	0	0	0	0	0	0	0
Santos et al.	RN 199/11	Turtle	Turtle	Green	Cheloniidae	Juvenile	37.7	147	37.7	37.7	F	bycatch	KND	-20.03	-40.16	no	NA	KND	KND	KND	KND	KND	KND	KND	NA	NA	NA	6	1	70	4	1	0.8	6	1.89303	75.1	0	0	0	0	0	0	6	1	0	0	0	0	1
Santos et al.	RN 206/11	Turtle	Turtle	Green	Cheloniidae	Juvenile	31.5	147	31.5	31.5	M	bycatch	KND	-20.32	-40.27	no	NA	KND	KND	KND	KND	KND	KND	KND	NA	NA	NA	5	0.1	2	0.1	0	0	0	0	0	0	0	0	0	0	0	5	0.1	0	0	0	0	0
Santos et al.	RN 208/11	Turtle	Turtle	Green	Cheloniidae	Juvenile	44.2	147	44.2	44.2	M	bycatch	KND	-20.31	-40.29	no	NA	KND	KND	KND	KND	KND	KND	KND	NA	NA	NA	0	0	1	0.002820513	0	0	0	0	0	0	0	0	0	0	0	0	0	0	0	0	0	0
Santos et al.	RN 210/11	Turtle	Turtle	Green	Cheloniidae	Juvenile	31.1	147	31.1	31.1	F	bycatch	KND	-20.03	-40.16	no	NA	KND	KND	KND	KND	KND	KND	KND	NA	NA	NA	0	0	0	0	0	0	0	0	0	0	0	0	0	0	0	0	0	0	0	0	0	0
Santos et al.	RN 211/11	Turtle	Turtle	Green	Cheloniidae	Juvenile	42.9	147	42.9	42.9	F	bycatch	KND	-19.95	-40.15	no	NA	KND	KND	KND	KND	KND	KND	KND	NA	NA	NA	0	0	0	0	1	0.09	0	0	0	0	0	0	0	0	0	0	0	0	0	0	0	1
Santos et al.	RN 225/11	Turtle	Turtle	Green	Cheloniidae	Juvenile	37.6	147	37.6	37.6	F	bycatch	KND	-20.04	-40.17	no	NA	KND	KND	KND	KND	KND	KND	KND	NA	NA	NA	0	0	0	0	0	0	1	0.03101	15.8	0	0	0	0	0	0	0	0	0	0	0	0	0
Santos et al.	RN 229/12	Turtle	Turtle	Green	Cheloniidae	Juvenile	28	147	28	28	F	bycatch	KND	-19.95	-40.15	no	NA	KND	KND	KND	KND	KND	KND	KND	NA	NA	NA	0	0	0	0	0	0	1	0.01374	7	0	0	0	0	0	0	0	0	0	0	0	0	0
Santos et al.	RN 230/12	Turtle	Turtle	Green	Cheloniidae	Juvenile	40.9	147	40.9	40.9	F	bycatch	KND	-20.33	-40.28	no	NA	KND	KND	KND	KND	KND	KND	KND	NA	NA	NA	0	0	0	0	0	0	0	0	0	0	0	0	0	0	0	0	0	0	0	0	0	0
Santos et al.	RN 231/12	Turtle	Turtle	Green	Cheloniidae	Juvenile	34.3	147	34.3	34.3	F	bycatch	KND	-20.31	-40.29	no	NA	KND	KND	KND	KND	KND	KND	KND	NA	NA	NA	0	0	0	0	0	0	0	0	0	0	0	0	0	0	0	0	0	0	0	0	0	0
Santos et al.	RN 232/12	Turtle	Turtle	Green	Cheloniidae	Juvenile	35.7	147	35.7	35.7	F	bycatch	KND	-20.31	-40.29	no	NA	KND	KND	KND	KND	KND	KND	KND	NA	NA	NA	0	0	2	0.066769231	0	0	0	0	0	0	0	0	0	0	0	0	0	0	0	0	0	0
Santos et al.	RN 237/12	Turtle	Turtle	Green	Cheloniidae	Juvenile	38.8	147	38.8	38.8	F	bycatch	KND	-20.51	-40.36	no	NA	KND	KND	KND	KND	KND	KND	KND	NA	NA	NA	0	0	0	0	0	0	0	0	0	0	0	0	0	0	0	0	0	0	0	0	0	0
Santos et al.	RN 239/12	Turtle	Turtle	Green	Cheloniidae	Juvenile	34.6	147	34.6	34.6	F	bycatch	KND	-23.78	-45.65	no	NA	KND	KND	KND	KND	KND	KND	KND	NA	NA	NA	0	0	0	0	0	0	0	0	0	0	0	0	0	0	0	0	0	0	0	0	0	0
Santos et al.	RN 240/12	Turtle	Turtle	Green	Cheloniidae	Juvenile	39.4	147	39.4	39.4	M	bycatch	KND	-20.31	-40.29	no	NA	KND	KND	KND	KND	KND	KND	KND	NA	NA	NA	0	0	0	0	0	0	0	0	0	0	0	0	0	0	0	0	0	0	0	0	0	0
Santos et al.	RN 241/12	Turtle	Turtle	Green	Cheloniidae	Juvenile	36.6	147	36.6	36.6	F	bycatch	KND	-19.95	-40.15	no	NA	KND	KND	KND	KND	KND	KND	KND	NA	NA	NA	0	0	1	0.0003556	0	0	0	0	0	0	0	0	0	0	0	0	0	0	0	0	0	0
Santos et al.	RN 242/12	Turtle	Turtle	Green	Cheloniidae	Juvenile	37.6	147	37.6	37.6	M	bycatch	KND	-19.93	-40.11	no	NA	KND	KND	KND	KND	KND	KND	KND	NA	NA	NA	0	0	1	0.034461538	0	0	8	0.04298	13.1	0	0	0	0	0	0	0	0	0	0	0	0	0
Santos et al.	RN 243/12	Turtle	Turtle	Green	Cheloniidae	Juvenile	38.4	147	38.4	38.4	F	bycatch	KND	-20.01	-40.15	no	NA	KND	KND	KND	KND	KND	KND	KND	NA	NA	NA	0	0	1	0.003589744	0	0	3	0.03199	16.3	0	0	0	0	0	0	0	0	0	0	0	0	0
Santos et al.	RN 245/12	Turtle	Turtle	Green	Cheloniidae	Juvenile	46.3	147	46.3	46.3	F	bycatch	KND	-20.31	-40.29	no	NA	KND	KND	KND	KND	KND	KND	KND	NA	NA	NA	0	0	1	0.001230769	0	0	0	0	0	0	0	0	0	0	0	0	0	0	0	0	0	0
Santos et al.	RN 248/12	Turtle	Turtle	Green	Cheloniidae	Juvenile	36.9	147	36.9	36.9	F	bycatch	KND	-20.31	-40.29	no	NA	KND	KND	KND	KND	KND	KND	KND	NA	NA	NA	0	0	0	0	0	0	0	0	0	0	0	0	0	0	0	0	0	0	0	0	0	0
Santos et al.	RN 252/12	Turtle	Turtle	Green	Cheloniidae	Juvenile	43.3	147	43.3	43.3	M	bycatch	KND	-20.31	-40.29	no	NA	KND	KND	KND	KND	KND	KND	KND	NA	NA	NA	0	0	2	0.027923077	0	0	1	0.00785	4	0	0	0	0	0	0	0	0	0	0	0	0	0
Santos et al.	RN 253/12	Turtle	Turtle	Green	Cheloniidae	Juvenile	44.2	147	44.2	44.2	F	bycatch	KND	-20.31	-40.29	no	NA	KND	KND	KND	KND	KND	KND	KND	NA	NA	NA	0	0	0	0	0	0	0	0	0	0	0	0	0	0	0	0	0	0	0	0	0	0
Santos et al.	RN 255/12	Turtle	Turtle	Green	Cheloniidae	Juvenile	34.1	147	34.1	34.1	F	bycatch	KND	-19.9	-40.1	no	NA	KND	KND	KND	KND	KND	KND	KND	NA	NA	NA	0	0	0	0	0	0	0	0	0	0	0	0	0	0	0	0	0	0	0	0	0	0
Santos et al.	RN 256/12	Turtle	Turtle	Green	Cheloniidae	Juvenile	39.2	147	39.2	39.2	F	bycatch	KND	-20.04	-40.17	no	NA	KND	KND	KND	KND	KND	KND	KND	NA	NA	NA	0	0	0	0	2	0.232	0	0	0	0	0	0	0	0	0	0	0	0	0	0	0	2
Santos et al.	RN 258/12	Turtle	Turtle	Green	Cheloniidae	Juvenile	37.8	147	37.8	37.8	F	bycatch	KND	-20.04	-40.17	no	NA	KND	KND	KND	KND	KND	KND	KND	NA	NA	NA	1	0.5	4	0.4	0	0	0	0	0	0	0	0	0	0	0	1	0.5	0	0	0	0	0
Santos et al.	RN 264/12	Turtle	Turtle	Green	Cheloniidae	Juvenile	46.9	147	46.9	46.9	F	bycatch	KND	-20.04	-40.17	no	NA	KND	KND	KND	KND	KND	KND	KND	NA	NA	NA	0	0	3	0.027576923	0	0	1	0.51182	16.3	0	0	0	0	0	0	0	0	0	0	0	0	0
Santos et al.	RN 265/12	Turtle	Turtle	Green	Cheloniidae	Juvenile	39.3	147	39.3	39.3	F	bycatch	KND	-20.04	-40.17	no	NA	KND	KND	KND	KND	KND	KND	KND	NA	NA	NA	0	0	0	0	0	0	1	0.00824	4.2	0	0	0	0	0	0	0	0	0	0	0	0	0
Santos et al.	RN 266/12	Turtle	Turtle	Green	Cheloniidae	Juvenile	44.5	147	44.5	44.5	F	bycatch	KND	-20.36	-40.3	no	NA	KND	KND	KND	KND	KND	KND	KND	NA	NA	NA	0	0	0	0	0	0	0	0	0	0	0	0	0	0	0	0	0	0	0	0	0	0
Santos et al.	RN 268/12	Turtle	Turtle	Green	Cheloniidae	Juvenile	36.2	147	36.2	36.2	M	bycatch	KND	-20.28	-40.34	no	NA	KND	KND	KND	KND	KND	KND	KND	NA	NA	NA	0	0	0	0	0	0	0	0	0	0	0	0	0	0	0	0	0	0	0	0	0	0
Santos et al.	RN 269/12	Turtle	Turtle	Green	Cheloniidae	Juvenile	42.7	147	42.7	42.7	F	bycatch	KND	-20.31	-40.29	no	NA	KND	KND	KND	KND	KND	KND	KND	NA	NA	NA	0	0	0	0	0	0	0	0	0	0	0	0	0	0	0	0	0	0	0	0	0	0
Santos et al.	RN 271/12	Turtle	Turtle	Green	Cheloniidae	Juvenile	43.6	147	43.6	43.6	F	bycatch	KND	-20.43	-40.32	no	NA	KND	KND	KND	KND	KND	KND	KND	NA	NA	NA	0	0	0	0	0	0	0	0	0	0	0	0	0	0	0	0	0	0	0	0	0	0
Santos et al.	RN 272/12	Turtle	Turtle	Green	Cheloniidae	Juvenile	38.6	147	38.6	38.6	F	bycatch	KND	-20.31	-40.29	no	NA	KND	KND	KND	KND	KND	KND	KND	NA	NA	NA	0	0	0	0	0	0	0	0	0	0	0	0	0	0	0	0	0	0	0	0	0	0
Santos et al.	RN 273/12	Turtle	Turtle	Green	Cheloniidae	Juvenile	37.4	147	37.4	37.4	F	bycatch	KND	-20.04	-40.17	no	NA	KND	KND	KND	KND	KND	KND	KND	NA	NA	NA	0	0	0	0	0	0	0	0	0	0	0	0	0	0	0	0	0	0	0	0	0	0
Santos et al.	RN 274/12	Turtle	Turtle	Green	Cheloniidae	Juvenile	39	147	39	39	F	bycatch	KND	-20.04	-40.17	no	NA	KND	KND	KND	KND	KND	KND	KND	NA	NA	NA	0	0	0	0	0	0	0	0	0	0	0	0	0	0	0	0	0	0	0	0	0	0
Santos et al.	RN 275/12	Turtle	Turtle	Green	Cheloniidae	Juvenile	39.1	147	39.1	39.1	M	bycatch	KND	-20.31	-40.28	no	NA	KND	KND	KND	KND	KND	KND	KND	NA	NA	NA	0	0	0	0	0	0	0	0	0	0	0	0	0	0	0	0	0	0	0	0	0	0
Santos et al.	RN 276/12	Turtle	Turtle	Green	Cheloniidae	Juvenile	51	147	51	51	M	bycatch	KND	-20.04	-40.19	no	NA	KND	KND	KND	KND	KND	KND	KND	NA	NA	NA	0	0	0	0	0	0	2	2.512	8	0	0	0	0	0	0	0	0	0	0	0	0	0
Santos et al.	RN 282/12	Turtle	Turtle	Green	Cheloniidae	Juvenile	44.6	147	44.6	44.6	F	bycatch	KND	-20.31	-40.28	no	NA	KND	KND	KND	KND	KND	KND	KND	NA	NA	NA	0	0	0	0	0	0	0	0	0	0	0	0	0	0	0	0	0	0	0	0	0	0
Santos et al.	RN 289/12	Turtle	Turtle	Green	Cheloniidae	Juvenile	50.8	147	50.8	50.8	F	bycatch	KND	-20.3	-40.3	no	NA	KND	KND	KND	KND	KND	KND	KND	NA	NA	NA	0	0	1	0.009692308	0	0	0	0	0	0	0	0	0	0	0	0	0	0	0	0	0	0
Santos et al.	RN 290/12	Turtle	Turtle	Green	Cheloniidae	Juvenile	37.7	147	37.7	37.7	F	bycatch	KND	-20.31	-40.28	no	NA	KND	KND	KND	KND	KND	KND	KND	NA	NA	NA	0	0	0	0	0	0	0	0	0	0	0	0	0	0	0	0	0	0	0	0	0	0
Santos et al.	RN 301/12	Turtle	Turtle	Green	Cheloniidae	Juvenile	37.2	147	37.2	37.2	M	bycatch	KND	-23.78	-45.65	no	NA	KND	KND	KND	KND	KND	KND	KND	NA	NA	NA	0	0	0	0	0	0	2	0.28888	9.2	0	0	0	0	0	0	0	0	0	0	0	0	0
Santos et al.	RN 302/12	Turtle	Turtle	Green	Cheloniidae	Juvenile	42	147	42	42	M	bycatch	KND	-20.21	-40.2	no	NA	KND	KND	KND	KND	KND	KND	KND	NA	NA	NA	0	0	0	0	0	0	5	0.7065	22.5	0	0	0	0	0	0	0	0	0	0	0	0	0
Santos et al.	RN 304/12	Turtle	Turtle	Green	Cheloniidae	Juvenile	37.7	147	37.7	37.7	M	bycatch	KND	-20.21	-40.2	no	NA	KND	KND	KND	KND	KND	KND	KND	NA	NA	NA	0	0	2	0.001653846	0	0	0	0	0	0	0	0	0	0	0	0	0	0	0	0	0	0
Santos et al.	RN 306/12	Turtle	Turtle	Green	Cheloniidae	Juvenile	52.7	147	52.7	52.7	F	bycatch	KND	-20.31	-40.29	no	NA	KND	KND	KND	KND	KND	KND	KND	NA	NA	NA	0	0	0	0	0	0	5	1.29996	88.3	0	0	0	0	0	0	0	0	0	0	0	0	0
Santos et al.	RN 307/12	Turtle	Turtle	Green	Cheloniidae	Juvenile	34.5	147	34.5	34.5	M	bycatch	KND	-19.95	-40.15	no	NA	KND	KND	KND	KND	KND	KND	KND	NA	NA	NA	0	0	0	0	0	0	0	0	0	0	0	0	0	0	0	0	0	0	0	0	0	0
Santos et al.	RN 309/12	Turtle	Turtle	Green	Cheloniidae	Juvenile	36.1	147	36.1	36.1	F	bycatch	KND	-20.2	-40.2	no	NA	KND	KND	KND	KND	KND	KND	KND	NA	NA	NA	0	0	3	0.15	0	0	3	0.29045	25	0	0	0	0	0	0	0	0	0	0	0	0	0
Santos et al.	RN 310/12	Turtle	Turtle	Green	Cheloniidae	Juvenile	34.7	147	34.7	34.7	F	bycatch	KND	-20.3	-40.3	no	NA	KND	KND	KND	KND	KND	KND	KND	NA	NA	NA	0	0	8	0.052666667	0	0	0	0	0	0	0	0	0	0	0	0	0	0	0	0	0	0
Santos et al.	RN 311/12	Turtle	Turtle	Green	Cheloniidae	Juvenile	32.1	147	32.1	32.1	F	bycatch	KND	-20.31	-40.29	no	NA	KND	KND	KND	KND	KND	KND	KND	NA	NA	NA	5	0.02	0	0	0	0	0	0	0	0	0	0	0	0	0	5	0.02	0	0	0	0	0
Santos et al.	RN 314/12	Turtle	Turtle	Green	Cheloniidae	Juvenile	35.6	147	35.6	35.6	F	bycatch	KND	-19.95	-40.15	no	NA	KND	KND	KND	KND	KND	KND	KND	NA	NA	NA	0	0	0	0	0	0	6	0.7536	28.8	0	0	0	0	0	0	0	0	0	0	0	0	0
Santos et al.	RN 315/12	Turtle	Turtle	Green	Cheloniidae	Juvenile	35.1	147	35.1	35.1	F	bycatch	KND	-20.22	-40.21	no	NA	KND	KND	KND	KND	KND	KND	KND	NA	NA	NA	0	0	0	0	0	0	0	0	0	0	0	0	0	0	0	0	0	0	0	0	0	0
Santos et al.	RN 316/12	Turtle	Turtle	Green	Cheloniidae	Juvenile	38	147	38	38	F	bycatch	KND	-20.31	-40.29	no	NA	KND	KND	KND	KND	KND	KND	KND	NA	NA	NA	0	0	0	0	0	0	3	0.45785	26.3	0	0	0	0	0	0	0	0	0	0	0	0	0
Santos et al.	RN 321/12	Turtle	Turtle	Green	Cheloniidae	Juvenile	38.6	147	38.6	38.6	M	bycatch	KND	-20.31	-40.29	no	NA	KND	KND	KND	KND	KND	KND	KND	NA	NA	NA	0	0	0	0	0	0	1	0.00687	3.5	0	0	0	0	0	0	0	0	0	0	0	0	0
Santos et al.	RN 353/12	Turtle	Turtle	Green	Cheloniidae	Juvenile	38.4	147	38.4	38.4	F	bycatch	KND	-20.2	-40.2	no	NA	KND	KND	KND	KND	KND	KND	KND	NA	NA	NA	5	0.2	16	0.3	0	0	2	0.38288	156.1	0	0	0	0	0	0	5	0.2	0	0	0	0	0
Santos et al.	RN 358/12	Turtle	Turtle	Green	Cheloniidae	Juvenile	31.5	147	31.5	31.5	F	bycatch	KND	-20.31	-40.29	no	NA	KND	KND	KND	KND	KND	KND	KND	NA	NA	NA	0	0	0	0	0	0	1	0.18212	5.8	0	0	0	0	0	0	0	0	0	0	0	0	0
Santos et al.	RN 360/12	Turtle	Turtle	Green	Cheloniidae	Juvenile	38.2	147	38.2	38.2	F	bycatch	KND	-23.78	-45.65	no	NA	KND	KND	KND	KND	KND	KND	KND	NA	NA	NA	0	0	0	0	0	0	0	0	0	0	0	0	0	0	0	0	0	0	0	0	0	0
Santos et al.	RN 362/12	Turtle	Turtle	Green	Cheloniidae	Juvenile	26.1	147	26.1	26.1	M	bycatch	KND	-20.31	-40.29	no	NA	KND	KND	KND	KND	KND	KND	KND	NA	NA	NA	0	0	0	0	0	0	1	0.19154	6.1	0	0	0	0	0	0	0	0	0	0	0	0	0
Santos et al.	RN 363/12	Turtle	Turtle	Green	Cheloniidae	Juvenile	38.3	147	38.3	38.3	F	bycatch	KND	-20.31	-40.29	no	NA	KND	KND	KND	KND	KND	KND	KND	NA	NA	NA	0	0	0	0	0	0	2	0.36758	13.3	0	0	0	0	0	0	0	0	0	0	0	0	0
Santos et al.	T-01	Turtle	Turtle	Green	Cheloniidae	Juvenile	37	147	37	37	F	bycatch	KND	-20.31	-40.29	no	NA	KND	KND	KND	KND	KND	KND	KND	NA	NA	NA	14	0.5	0	0	0	0	0	0	0	0	0	0	0	0	0	14	0.5	0	0	0	0	0
Santos et al.	T-02	Turtle	Turtle	Green	Cheloniidae	Juvenile	40.5	147	40.5	40.5	F	bycatch	KND	-20.2	-40.2	no	NA	KND	KND	KND	KND	KND	KND	KND	NA	NA	NA	0	0	0	0	0	0	4	0.27809	85	0	0	0	0	0	0	0	0	0	0	0	0	0
Santos et al.	T-03	Turtle	Turtle	Green	Cheloniidae	Juvenile	43	147	43	43	F	bycatch	KND	-20.31	-40.29	no	NA	KND	KND	KND	KND	KND	KND	KND	NA	NA	NA	79	12.8	156	7.5	1	0.2	19	1.4	206.1	6	0.8	0	0	0	0	79	12.8	0	0	0	0	1
Santos et al.	T-06	Turtle	Turtle	Green	Cheloniidae	Juvenile	35.5	147	35.5	35.5	F	bycatch	KND	-19.95	-40.15	no	NA	KND	KND	KND	KND	KND	KND	KND	NA	NA	NA	0	0	0	0	0	0	4	0.25161	40.5	0	0	0	0	0	0	0	0	0	0	0	0	0
Santos et al.	T-07	Turtle	Turtle	Green	Cheloniidae	Juvenile	37	147	37	37	F	bycatch	KND	-20	-40.1	no	NA	KND	KND	KND	KND	KND	KND	KND	NA	NA	NA	0	0	0	0	0	0	8	1.79608	106.7	0	0	0	0	0	0	0	0	0	0	0	0	0
Santos et al.	T-10	Turtle	Turtle	Green	Cheloniidae	Juvenile	32	147	32	32	F	bycatch	KND	-20	-40.1	no	NA	KND	KND	KND	KND	KND	KND	KND	NA	NA	NA	0	0	0	0	0	0	2	0.02669	13.9	0	0	0	0	0	0	0	0	0	0	0	0	0
Santos et al.	T-12	Turtle	Turtle	Green	Cheloniidae	Juvenile	32.5	147	32.5	32.5	F	bycatch	Ind	-20.03	-40.16	possible	NA	KND	KND	Ind	KND	KND	KND	KND	NA	NA	NA	0	0	0	0	0	0	1	0.51496	4.1	0	0	0	0	0	0	0	0	0	0	0	0	0
Santos et al.	T-13	Turtle	Turtle	Green	Cheloniidae	Juvenile	32.2	147	32.2	32.2	F	bycatch	KND	-20.1	-40.2	no	NA	KND	KND	KND	KND	KND	KND	KND	NA	NA	NA	0	0	0	0	0	0	3	1.96152	35.9	0	0	0	0	0	0	0	0	0	0	0	0	0
Santos et al.	T-14	Turtle	Turtle	Green	Cheloniidae	Juvenile	39	147	39	39	F	bycatch	KND	-20.3	-40.29	no	NA	KND	KND	KND	KND	KND	KND	KND	NA	NA	NA	1	0.15	17	0.4	0	0	11	0.40441	136.7	0	0	0	0	0	0	1	0.15	0	0	0	0	0
Santos et al.	T-15	Turtle	Turtle	Green	Cheloniidae	Juvenile	37.5	147	37.5	37.5	F	bycatch	KND	-20.31	-40.28	no	NA	KND	KND	KND	KND	KND	KND	KND	NA	NA	NA	0	0	0	0	0	0	0	0	0	0	0	0	0	0	0	0	0	0	0	0	0	0
Santos et al.	T-17	Turtle	Turtle	Green	Cheloniidae	Juvenile	32.5	147	32.5	32.5	F	bycatch	KND	-20.03	-40.16	no	NA	KND	KND	KND	KND	KND	KND	KND	NA	NA	NA	0	0	0	0	0	0	0	0	0	0	0	0	0	0	0	0	0	0	0	0	0	0
Brentano and Petry et al. 2020		Mammal	Toothed Whale	Pygmy Sperm Whale	Kogiidae	NA	350	386	350	350	NA	bycatch/entanglement	KND	-30.67	-50.43	no	no	KND	KND	KND	KND	KND	KND	KND	bags	stomach	obstruction	0	0	4	25.44102564	0	0	0	0	0	0	0	0	0	0	0	0	0	0	0	0	0	0
Reinert et al. 2017	MEC10213	Mammal	Manatee	Florida Manatee	Trichechidae	Adult	328	453.6	328	328	M	canal lock	KND	28.07805	-80.59901	no	NA	KND	KND	KND	KND	KND	KND	KND	NA	NA	NA	0	0	0	0	0	0	0	0	0	0	0	0	0	0	0	0	0	0	0	0	0	0
Reinert et al. 2017	MEC1194	Mammal	Manatee	Florida Manatee	Trichechidae	Adult	280	453.6	280	280	M	canal lock	KND	27.83216	-80.50768	no	NA	KND	KND	KND	KND	KND	KND	KND	NA	NA	NA	0	0	0	0	0	0	0	0	0	0	0	0	0	0	0	0	0	0	0	0	0	0
Reinert et al. 2017	MEC1275	Mammal	Manatee	Florida Manatee	Trichechidae	Adult	295	453.6	295	295	F	canal lock	KND	28.31452	-80.61667	no	NA	KND	KND	KND	KND	KND	KND	KND	NA	NA	NA	0	0	0	0	0	0	1	NA	NA	0	NA	0	NA	0	0	0	0	0	0	0	0	0
Reinert et al. 2017	MNE16038	Mammal	Manatee	Florida Manatee	Trichechidae	Adult	303	453.6	303	303	M	canal lock	KND	29.33489	-81.70138	no	NA	KND	KND	KND	KND	KND	KND	KND	NA	NA	NA	0	0	0	0	0	0	3	NA	NA	0	NA	0	NA	0	0	0	0	0	0	0	0	0
Reinert et al. 2017	MNE19026	Mammal	Manatee	Florida Manatee	Trichechidae	Subadult	254	453.6	254	254	M	canal lock	KND	29.20402	-81.01141	no	NA	KND	KND	KND	KND	KND	KND	KND	NA	NA	NA	0	0	0	0	0	0	1	NA	NA	0	0	0	0	0	0	0	0	0	0	0	0	0
Reinert et al. 2017	MSE1219	Mammal	Manatee	Florida Manatee	Trichechidae	Adult	350	453.6	350	350	F	canal lock	KND	27.32021	-80.33998	no	NA	KND	KND	KND	KND	KND	KND	KND	NA	NA	NA	0	0	0	0	0	0	0	0	0	0	0	0	0	0	0	0	0	0	0	0	0	0
Reinert et al. 2017	MSE1222	Mammal	Manatee	Florida Manatee	Trichechidae	Adult	337	453.6	337	337	M	canal lock	KND	27.20023	-80.292	no	NA	KND	KND	KND	KND	KND	KND	KND	NA	NA	NA	0	0	0	0	0	0	0	0	0	0	0	0	0	0	0	0	0	0	0	0	0	0
Reinert et al. 2017	MSE1226	Mammal	Manatee	Florida Manatee	Trichechidae	Adult	314	453.6	314	314	F	canal lock	KND	27.47093	-80.32853	no	NA	KND	KND	KND	KND	KND	KND	KND	NA	NA	NA	0	0	0	0	0	0	0	0	0	0	0	0	0	0	0	0	0	0	0	0	0	0
Reinert et al. 2017	MSE1241	Mammal	Manatee	Florida Manatee	Trichechidae	Adult	306	453.6	306	306	M	canal lock	KND	26.66344	-80.0364	no	NA	KND	KND	KND	KND	KND	KND	KND	NA	NA	NA	0	0	0	0	0	0	0	0	0	0	0	0	0	0	0	0	0	0	0	0	0	0
Reinert et al. 2017	MSE1328	Mammal	Manatee	Florida Manatee	Trichechidae	Adult	339	453.6	339	339	M	canal lock	KND	27.22569	-80.96256	no	NA	KND	KND	KND	KND	KND	KND	KND	NA	NA	NA	0	0	0	0	0	0	1	NA	NA	0	NA	1	NA	0	0	0	0	0	0	2	NA	0
Reinert et al. 2017	MSE1332	Mammal	Manatee	Florida Manatee	Trichechidae	Subadult	232	453.6	232	232	M	canal lock	KND	25.57395	-80.30345	no	NA	KND	KND	KND	KND	KND	KND	KND	NA	NA	NA	0	0	0	0	0	0	0	0	0	0	0	0	0	0	0	0	0	0	0	0	0	0
Reinert et al. 2017	MSE1352	Mammal	Manatee	Florida Manatee	Trichechidae	Adult	272	453.6	272	272	F	canal lock	KND	25.35238	-80.34784	no	NA	KND	KND	KND	KND	KND	KND	KND	NA	NA	NA	0	0	0	0	0	0	1	NA	NA	0	0	0	0	0	0	0	0	0	0	0	0	0
Reinert et al. 2017	MSE1357	Mammal	Manatee	Florida Manatee	Trichechidae	Subadult	259	453.6	259	259	M	canal lock	KND	27.28641	-80.2168	no	NA	KND	KND	KND	KND	KND	KND	KND	NA	NA	NA	0	0	0	0	0	0	0	0	0	0	0	0	0	0	0	0	0	0	0	0	0	0
Reinert et al. 2017	MSE14020	Mammal	Manatee	Florida Manatee	Trichechidae	Subadult	246	453.6	246	246	M	canal lock	KND	27.516	-80.32652	no	NA	KND	KND	KND	KND	KND	KND	KND	NA	NA	NA	0	0	0	0	0	0	0	0	0	0	0	0	0	0	0	0	0	0	0	0	0	0
Reinert et al. 2017	MSE14042	Mammal	Manatee	Florida Manatee	Trichechidae	Subadult	248	453.6	248	248	F	canal lock	KND	25.82294	-80.17759	no	NA	KND	KND	KND	KND	KND	KND	KND	NA	NA	NA	0	0	0	0	0	0	0	0	0	0	0	0	0	0	0	0	0	0	0	0	0	0
Reinert et al. 2017	MSE15038	Mammal	Manatee	Florida Manatee	Trichechidae	Subadult	241	453.6	241	241	M	canal lock	KND	27.4701	-80.28286	no	NA	KND	KND	KND	KND	KND	KND	KND	NA	NA	NA	0	0	0	0	0	0	0	0	0	0	0	0	0	0	0	0	0	0	0	0	0	0
Reinert et al. 2017	MSE15053	Mammal	Manatee	Florida Manatee	Trichechidae	Adult	290	453.6	290	290	F	canal lock	KND	26.77476	-80.05209	no	NA	KND	KND	KND	KND	KND	KND	KND	NA	NA	NA	0	0	0	0	0	0	3	NA	NA	0	NA	1	NA	0	0	0	0	0	0	0	0	0
Reinert et al. 2017	MSE16009	Mammal	Manatee	Florida Manatee	Trichechidae	Subadult	251	453.6	251	251	M	canal lock	KND	25.88032	-80.1616	no	NA	KND	KND	KND	KND	KND	KND	KND	NA	NA	NA	0	0	0	0	0	0	0	0	0	0	0	0	0	0	0	0	0	0	0	0	0	0
Reinert et al. 2017	MSE17042	Mammal	Manatee	Florida Manatee	Trichechidae	Juvenile	226	453.6	226	226	F	canal lock	KND	26.78833	-80.02	no	NA	KND	KND	KND	KND	KND	KND	KND	NA	NA	NA	0	0	0	0	0	0	1	NA	NA	0	NA	0	NA	0	0	0	0	0	0	0	0	0
Reinert et al. 2017	MSE17044	Mammal	Manatee	Florida Manatee	Trichechidae	Adult	293	453.6	293	293	M	canal lock	KND	27.3096	-80.25958	no	NA	KND	KND	KND	KND	KND	KND	KND	NA	NA	NA	0	0	0	0	0	0	0	0	0	0	0	0	0	0	0	0	0	0	0	0	0	0
Reinert et al. 2017	MSE17056	Mammal	Manatee	Florida Manatee	Trichechidae	Adult	333	453.6	333	333	M	canal lock	KND	26.3256	-80.12656	no	NA	KND	KND	KND	KND	KND	KND	KND	NA	NA	NA	0	0	0	0	0	0	0	0	0	0	0	0	0	0	0	0	0	0	0	0	0	0
Reinert et al. 2017	MSE18002	Mammal	Manatee	Florida Manatee	Trichechidae	Subadult	231	453.6	231	231	M	canal lock	KND	27.53038	-80.32595	no	NA	KND	KND	KND	KND	KND	KND	KND	NA	NA	NA	0	0	0	0	0	0	1	NA	NA	0	0	0	0	0	0	0	0	0	0	0	0	0
Reinert et al. 2017	MSE18067	Mammal	Manatee	Florida Manatee	Trichechidae	Adult	345	453.6	345	345	M	canal lock	KND	26.09644	-80.10455	no	NA	KND	KND	KND	KND	KND	KND	KND	NA	NA	NA	0	0	0	0	0	0	0	0	0	0	0	0	0	0	0	0	0	0	0	0	0	0
Reinert et al. 2017	MSE18068	Mammal	Manatee	Florida Manatee	Trichechidae	Adult	332	453.6	332	332	F	canal lock	KND	27.11658	-80.1483	no	NA	KND	KND	KND	KND	KND	KND	KND	NA	NA	NA	0	0	0	0	0	0	0	0	0	0	0	0	0	0	0	0	0	0	0	0	0	0
Reinert et al. 2017	MSE18078	Mammal	Manatee	Florida Manatee	Trichechidae	Juvenile	229	453.6	229	229	F	canal lock	KND	25.72611	-80.2308	no	NA	KND	KND	KND	KND	KND	KND	KND	NA	NA	NA	0	0	0	0	0	0	0	0	0	0	0	0	0	0	0	0	0	0	0	0	0	0
Reinert et al. 2017	MSE18085	Mammal	Manatee	Florida Manatee	Trichechidae	Adult	360	453.6	360	360	F	canal lock	KND	25.84901	-80.14227	no	NA	KND	KND	KND	KND	KND	KND	KND	NA	NA	NA	0	0	0	0	0	0	1	NA	NA	0	NA	0	NA	0	0	0	0	0	0	0	0	0
Reinert et al. 2017	MSE19024	Mammal	Manatee	Florida Manatee	Trichechidae	Juvenile	226	453.6	226	226	F	canal lock	KND	24.56	-81.81	no	NA	KND	KND	KND	KND	KND	KND	KND	NA	NA	NA	0	0	0	0	0	0	1	NA	NA	0	0	0	0	0	0	0	0	0	0	0	0	0
Reinert et al. 2017	MSW1172	Mammal	Manatee	Florida Manatee	Trichechidae	Juvenile	228	453.6	228	228	M	canal lock	KND	26.61073	-81.91302	no	NA	KND	KND	KND	KND	KND	KND	KND	NA	NA	NA	0	0	0	0	0	0	0	0	0	0	0	0	0	0	0	0	0	0	0	0	0	0
Reinert et al. 2017	MSW12102	Mammal	Manatee	Florida Manatee	Trichechidae	Adult	325	453.6	325	325	M	canal lock	KND	26.66252	-82.15408	no	NA	KND	KND	KND	KND	KND	KND	KND	NA	NA	NA	0	0	0	0	0	0	0	0	0	0	0	0	0	0	0	0	0	0	0	0	0	0
Reinert et al. 2017	MSW1279	Mammal	Manatee	Florida Manatee	Trichechidae	Adult	283	453.6	283	283	M	canal lock	KND	26.95833	-81.01852	no	NA	KND	KND	KND	KND	KND	KND	KND	NA	NA	NA	0	0	0	0	0	0	1	NA	NA	0	NA	0	NA	0	0	0	0	0	0	0	0	0
Reinert et al. 2017	MSW1290	Mammal	Manatee	Florida Manatee	Trichechidae	Adult	311	453.6	311	311	F	canal lock	KND	26.66989	-82.05865	no	NA	KND	KND	KND	KND	KND	KND	KND	NA	NA	NA	0	0	0	0	0	0	0	0	0	0	0	0	0	0	0	0	0	0	0	0	0	0
Reinert et al. 2017	MSW1291	Mammal	Manatee	Florida Manatee	Trichechidae	Adult	295	453.6	295	295	M	canal lock	KND	26.78373	-82.15618	no	NA	KND	KND	KND	KND	KND	KND	KND	NA	NA	NA	0	0	0	0	0	0	0	0	0	0	0	0	0	0	0	0	0	0	0	0	0	0
Reinert et al. 2017	MSW1293	Mammal	Manatee	Florida Manatee	Trichechidae	Adult	290	453.6	290	290	F	canal lock	KND	26.50029	-82.08363	no	NA	KND	KND	KND	KND	KND	KND	KND	NA	NA	NA	0	0	0	0	0	0	0	0	0	0	0	0	0	0	0	0	0	0	0	0	0	0
Reinert et al. 2017	MSW1297	Mammal	Manatee	Florida Manatee	Trichechidae	Juvenile	191	453.6	191	191	M	canal lock	KND	25.95624	-81.71294	no	NA	KND	KND	KND	KND	KND	KND	KND	NA	NA	NA	0	0	0	0	0	0	0	0	0	0	0	0	0	0	0	0	0	0	0	0	0	0
Reinert et al. 2017	MSW1298	Mammal	Manatee	Florida Manatee	Trichechidae	Adult	283	453.6	283	283	M	canal lock	KND	27.28472	-82.54885	no	NA	KND	KND	KND	KND	KND	KND	KND	NA	NA	NA	0	0	0	0	0	0	0	0	0	0	0	0	0	0	0	0	0	0	0	0	0	0
Reinert et al. 2017	MSW13330	Mammal	Manatee	Florida Manatee	Trichechidae	Adult	362	453.6	362	362	F	canal lock	KND	26.47273	-82.15484	no	NA	KND	KND	KND	KND	KND	KND	KND	NA	NA	NA	0	0	0	0	0	0	0	0	0	0	0	0	0	0	0	0	0	0	0	0	0	0
Reinert et al. 2017	MSW14086	Mammal	Manatee	Florida Manatee	Trichechidae	Subadult	259	453.6	259	259	F	canal lock	KND	26.69638	-82.17056	no	NA	KND	KND	KND	KND	KND	KND	KND	NA	NA	NA	0	0	0	0	0	0	0	0	0	0	0	0	0	0	0	0	0	0	0	0	0	0
Reinert et al. 2017	MSW15008	Mammal	Manatee	Florida Manatee	Trichechidae	Adult	300	453.6	300	300	F	canal lock	KND	26.61887	-82.01007	no	NA	KND	KND	KND	KND	KND	KND	KND	NA	NA	NA	0	0	0	0	0	0	0	0	0	0	0	0	0	0	0	0	0	0	0	0	0	0
Reinert et al. 2017	MSW15028	Mammal	Manatee	Florida Manatee	Trichechidae	Adult	315	453.6	315	315	M	canal lock	KND	26.64846	-82.0464	no	NA	KND	KND	KND	KND	KND	KND	KND	NA	NA	NA	0	0	0	0	0	0	1	NA	NA	0	NA	0	NA	0	0	0	0	0	0	0	0	0
Reinert et al. 2017	MSW15064	Mammal	Manatee	Florida Manatee	Trichechidae	Subadult	268	453.6	268	268	M	canal lock	KND	26.77958	-82.19584	no	NA	KND	KND	KND	KND	KND	KND	KND	NA	NA	NA	0	0	0	0	0	0	0	0	0	0	0	0	0	0	0	0	0	0	0	0	0	0
Reinert et al. 2017	MSW18158	Mammal	Manatee	Florida Manatee	Trichechidae	Subadult	255	453.6	255	255	M	canal lock	KND	25.87523	-81.48859	no	NA	KND	KND	KND	KND	KND	KND	KND	NA	NA	NA	0	0	0	0	0	0	2	NA	NA	0	NA	0	NA	0	0	0	0	0	0	0	0	0
Reinert et al. 2017	MSW19098	Mammal	Manatee	Florida Manatee	Trichechidae	Adult	330	453.6	330	330	M	canal lock	KND	26.98988	-81.06567	no	NA	KND	KND	KND	KND	KND	KND	KND	NA	NA	NA	0	0	0	0	0	0	1	NA	NA	0	NA	0	NA	0	0	0	0	0	0	0	0	0
Reinert et al. 2017	MSW19162	Mammal	Manatee	Florida Manatee	Trichechidae	Juvenile	203	453.6	203	203	M	canal lock	KND	27.21266	-82.50228	no	NA	KND	KND	KND	KND	KND	KND	KND	NA	NA	NA	0	0	0	0	0	0	0	0	0	0	0	0	0	0	0	0	0	0	0	0	0	0
Reinert et al. 2017	MSW19163	Mammal	Manatee	Florida Manatee	Trichechidae	Adult	279	453.6	279	279	M	canal lock	KND	27.28289	-82.54958	no	NA	KND	KND	KND	KND	KND	KND	KND	NA	NA	NA	0	0	0	0	0	0	0	0	0	0	0	0	0	0	0	0	0	0	0	0	0	0
Reinert et al. 2017	LPZ102879	Mammal	Manatee	Florida Manatee	Trichechidae	Adult	271	453.6	271	271	M	cold stress	KND	28	-16	no	NA	KND	KND	KND	KND	KND	KND	KND	NA	NA	NA	0	0	0	0	0	0	0	0	0	0	0	0	0	0	0	0	0	0	0	0	0	0
Reinert et al. 2017	LPZ102880	Mammal	Manatee	Florida Manatee	Trichechidae	Juvenile	200	453.6	200	200	F	cold stress	KND	28	-16	no	NA	KND	KND	KND	KND	KND	KND	KND	NA	NA	NA	0	0	0	0	0	0	0	0	0	0	0	0	0	0	0	0	0	0	0	0	0	0
Reinert et al. 2017	LPZ102885	Mammal	Manatee	Florida Manatee	Trichechidae	Juvenile	156	453.6	156	156	F	cold stress	KND	28	-16	no	NA	KND	KND	KND	KND	KND	KND	KND	NA	NA	NA	0	0	0	0	0	0	0	0	0	0	0	0	0	0	0	0	0	0	0	0	0	0
Reinert et al. 2017	LPZ102893	Mammal	Manatee	Florida Manatee	Trichechidae	Infant	144	453.6	144	144	M	cold stress	KND	28	-16	no	NA	KND	KND	KND	KND	KND	KND	KND	NA	NA	NA	0	0	0	0	0	0	2	NA	NA	0	NA	0	NA	0	0	0	0	0	0	0	0	0
Reinert et al. 2017	LPZ102974	Mammal	Manatee	Florida Manatee	Trichechidae	Juvenile	211	453.6	211	211	M	cold stress	KND	28	-16	no	NA	KND	KND	KND	KND	KND	KND	KND	NA	NA	NA	0	0	0	0	0	0	0	0	0	0	0	0	0	0	0	0	0	0	0	0	0	0
Reinert et al. 2017	LPZ103076	Mammal	Manatee	Florida Manatee	Trichechidae	Infant	133	453.6	133	133	M	cold stress	KND	28	-16	no	NA	KND	KND	KND	KND	KND	KND	KND	NA	NA	NA	0	0	0	0	0	0	0	0	0	0	0	0	0	0	0	0	0	0	0	0	0	0
Reinert et al. 2017	LPZ103313	Mammal	Manatee	Florida Manatee	Trichechidae	Subadult	256	453.6	256	256	M	cold stress	KND	28.88219	-82.59489	no	NA	KND	KND	KND	KND	KND	KND	KND	NA	NA	NA	0	0	0	0	0	0	0	0	0	0	0	0	0	0	0	0	0	0	0	0	0	0
Reinert et al. 2017	MEC1001	Mammal	Manatee	Florida Manatee	Trichechidae	Juvenile	206	453.6	206	206	F	cold stress	KND	26.82921	-82.26199	no	NA	KND	KND	KND	KND	KND	KND	KND	NA	NA	NA	0	0	0	0	0	0	0	0	0	0	0	0	0	0	0	0	0	0	0	0	0	0
Reinert et al. 2017	MEC1003	Mammal	Manatee	Florida Manatee	Trichechidae	Juvenile	185	453.6	185	185	M	cold stress	KND	28.23376	-82.75295	no	NA	KND	KND	KND	KND	KND	KND	KND	NA	NA	NA	0	0	0	0	0	0	1	NA	NA	0	NA	0	NA	0	0	0	0	0	0	0	0	0
Reinert et al. 2017	MEC1004	Mammal	Manatee	Florida Manatee	Trichechidae	Adult	312	453.6	312	312	F	cold stress	KND	26.88441	-82.02417	no	NA	KND	KND	KND	KND	KND	KND	KND	NA	NA	NA	0	0	0	0	1	NA	1	NA	NA	0	NA	0	NA	0	0	0	0	0	0	0	0	1
Reinert et al. 2017	MEC1005	Mammal	Manatee	Florida Manatee	Trichechidae	Subadult	242	453.6	242	242	M	cold stress	KND	25.97054	-81.72675	no	NA	KND	KND	KND	KND	KND	KND	KND	NA	NA	NA	0	0	0	0	0	0	0	0	0	0	0	0	0	0	0	0	0	0	0	0	0	0
Reinert et al. 2017	MEC1006	Mammal	Manatee	Florida Manatee	Trichechidae	Adult	324	453.6	324	324	F	cold stress	KND	26.48912	-81.85426	no	NA	KND	KND	KND	KND	KND	KND	KND	NA	NA	NA	0	0	0	0	0	0	0	0	0	0	0	0	0	0	0	0	0	0	0	0	0	0
Reinert et al. 2017	MEC1007	Mammal	Manatee	Florida Manatee	Trichechidae	Adult	271	453.6	271	271	F	cold stress	KND	27.79326	-82.40083	no	NA	KND	KND	KND	KND	KND	KND	KND	NA	NA	NA	0	0	0	0	0	0	0	0	0	0	0	0	0	0	0	0	0	0	0	0	0	0
Reinert et al. 2017	MEC1008	Mammal	Manatee	Florida Manatee	Trichechidae	Infant	139	453.6	139	139	F	cold stress	KND	26.68954	-81.79737	no	NA	KND	KND	KND	KND	KND	KND	KND	NA	NA	NA	0	0	0	0	0	0	0	0	0	0	0	0	0	0	0	0	0	0	0	0	0	0
Reinert et al. 2017	MEC1009	Mammal	Manatee	Florida Manatee	Trichechidae	Juvenile	199	453.6	199	199	M	cold stress	KND	26.76173	-82.05591	no	NA	KND	KND	KND	KND	KND	KND	KND	NA	NA	NA	0	0	0	0	0	0	0	0	0	0	0	0	0	0	0	0	0	0	0	0	0	0
Reinert et al. 2017	MEC1010	Mammal	Manatee	Florida Manatee	Trichechidae	Adult	290	453.6	290	290	F	cold stress	KND	26.90346	-82.32661	no	NA	KND	KND	KND	KND	KND	KND	KND	NA	NA	NA	0	0	0	0	0	0	0	0	0	0	0	0	0	0	0	0	0	0	0	0	0	0
Reinert et al. 2017	MEC10101	Mammal	Manatee	Florida Manatee	Trichechidae	Subadult	240	453.6	240	240	M	cold stress	KND	28.88813	-82.58927	no	NA	KND	KND	KND	KND	KND	KND	KND	NA	NA	NA	0	0	0	0	0	0	0	0	0	0	0	0	0	0	0	0	0	0	0	0	0	0
Reinert et al. 2017	MEC10104	Mammal	Manatee	Florida Manatee	Trichechidae	Juvenile	224	453.6	224	224	F	cold stress	KND	26.71156	-81.75307	no	NA	KND	KND	KND	KND	KND	KND	KND	NA	NA	NA	0	0	0	0	0	0	0	0	0	0	0	0	0	0	0	0	0	0	0	0	0	0
Reinert et al. 2017	MEC10105	Mammal	Manatee	Florida Manatee	Trichechidae	Subadult	238	453.6	238	238	M	cold stress	KND	26.67287	-82.05917	no	NA	KND	KND	KND	KND	KND	KND	KND	NA	NA	NA	0	0	0	0	0	0	0	0	0	0	0	0	0	0	0	0	0	0	0	0	0	0
Reinert et al. 2017	MEC10106	Mammal	Manatee	Florida Manatee	Trichechidae	Subadult	244	453.6	244	244	F	cold stress	KND	26.5065	-82.10017	no	NA	KND	KND	KND	KND	KND	KND	KND	NA	NA	NA	0	0	0	0	0	0	0	0	0	0	0	0	0	0	0	0	0	0	0	0	0	0
Reinert et al. 2017	MEC10108	Mammal	Manatee	Florida Manatee	Trichechidae	Subadult	230	453.6	230	230	M	cold stress	KND	27.97854	-82.78278	no	NA	KND	KND	KND	KND	KND	KND	KND	NA	NA	NA	0	0	0	0	0	0	0	0	0	0	0	0	0	0	0	0	0	0	0	0	0	0
Reinert et al. 2017	MEC10110	Mammal	Manatee	Florida Manatee	Trichechidae	Subadult	230	453.6	230	230	F	cold stress	KND	26.94515	-82.3525	no	NA	KND	KND	KND	KND	KND	KND	KND	NA	NA	NA	0	0	0	0	0	0	0	0	0	0	NA	0	NA	0	0	0	0	0	0	1	NA	0
Reinert et al. 2017	MEC10113	Mammal	Manatee	Florida Manatee	Trichechidae	Juvenile	163	453.6	163	163	M	cold stress	KND	27.52616	-82.60793	no	NA	KND	KND	KND	KND	KND	KND	KND	NA	NA	NA	0	0	0	0	0	0	0	0	0	0	0	0	0	0	0	0	0	0	0	0	0	0
Reinert et al. 2017	MEC10114	Mammal	Manatee	Florida Manatee	Trichechidae	Juvenile	212	453.6	212	212	M	cold stress	KND	27.79318	-82.41713	no	NA	KND	KND	KND	KND	KND	KND	KND	NA	NA	NA	0	0	0	0	0	0	0	0	0	0	0	0	0	0	0	0	0	0	0	0	0	0
Reinert et al. 2017	MEC10115	Mammal	Manatee	Florida Manatee	Trichechidae	Juvenile	159	453.6	159	159	F	cold stress	KND	25.95921	-81.50925	no	NA	KND	KND	KND	KND	KND	KND	KND	NA	NA	NA	0	0	0	0	0	0	0	0	0	0	0	0	0	0	0	0	0	0	0	0	0	0
Reinert et al. 2017	MEC10117	Mammal	Manatee	Florida Manatee	Trichechidae	Juvenile	209	453.6	209	209	F	cold stress	KND	27.38339	-82.56474	no	NA	KND	KND	KND	KND	KND	KND	KND	NA	NA	NA	0	0	0	0	0	0	0	0	0	0	0	0	0	0	0	0	0	0	0	0	0	0
Reinert et al. 2017	MEC10118	Mammal	Manatee	Florida Manatee	Trichechidae	Juvenile	207	453.6	207	207	M	cold stress	KND	28.90724	-82.63007	no	NA	KND	KND	KND	KND	KND	KND	KND	NA	NA	NA	0	0	0	0	0	0	0	0	0	0	0	0	0	0	0	0	0	0	0	0	0	0
Reinert et al. 2017	MEC10119	Mammal	Manatee	Florida Manatee	Trichechidae	Infant	146	453.6	146	146	M	cold stress	KND	27.98437	-82.78851	no	NA	KND	KND	KND	KND	KND	KND	KND	NA	NA	NA	0	0	0	0	0	0	0	0	0	0	0	0	0	0	0	0	0	0	0	0	0	0
Reinert et al. 2017	MEC1012	Mammal	Manatee	Florida Manatee	Trichechidae	Adult	287	453.6	287	287	F	cold stress	KND	27.50709	-82.71404	no	NA	KND	KND	KND	KND	KND	KND	KND	NA	NA	NA	0	0	0	0	0	0	1	NA	NA	0	NA	0	NA	0	0	0	0	0	0	0	0	0
Reinert et al. 2017	MEC10121	Mammal	Manatee	Florida Manatee	Trichechidae	Subadult	255	453.6	255	255	M	cold stress	KND	26.91744	-82.33186	no	NA	KND	KND	KND	KND	KND	KND	KND	NA	NA	NA	0	0	0	0	0	0	0	0	0	0	0	0	0	0	0	0	0	0	0	0	0	0
Reinert et al. 2017	MEC10122	Mammal	Manatee	Florida Manatee	Trichechidae	Juvenile	173	453.6	173	173	F	cold stress	KND	25.94231	-81.50977	no	NA	KND	KND	KND	KND	KND	KND	KND	NA	NA	NA	0	0	0	0	0	0	0	0	0	0	0	0	0	0	0	0	0	0	0	0	0	0
Reinert et al. 2017	MEC10123	Mammal	Manatee	Florida Manatee	Trichechidae	Juvenile	223	453.6	223	223	M	cold stress	KND	25.97086	-81.74154	no	NA	KND	KND	KND	KND	KND	KND	KND	NA	NA	NA	0	0	0	0	0	0	0	0	0	0	0	0	0	0	0	0	0	0	0	0	0	0
Reinert et al. 2017	MEC10124	Mammal	Manatee	Florida Manatee	Trichechidae	Subadult	235	453.6	235	235	F	cold stress	KND	26.49602	-82.08572	no	NA	KND	KND	KND	KND	KND	KND	KND	NA	NA	NA	0	0	0	0	0	0	0	0	0	0	0	0	0	0	0	0	0	0	0	0	0	0
Reinert et al. 2017	MEC10125	Mammal	Manatee	Florida Manatee	Trichechidae	Juvenile	213	453.6	213	213	M	cold stress	KND	28.88443	-82.59885	no	NA	KND	KND	KND	KND	KND	KND	KND	NA	NA	NA	0	0	0	0	0	0	0	0	0	0	0	0	0	0	0	0	0	0	0	0	0	0
Reinert et al. 2017	MEC10126	Mammal	Manatee	Florida Manatee	Trichechidae	Juvenile	221	453.6	221	221	M	cold stress	KND	28.03199	-80.57947	no	NA	KND	KND	KND	KND	KND	KND	KND	NA	NA	NA	0	0	1	NA	0	0	0	0	0	0	NA	0	NA	0	0	0	0	0	0	2	NA	0
Reinert et al. 2017	MEC10128	Mammal	Manatee	Florida Manatee	Trichechidae	Subadult	258	453.6	258	258	M	cold stress	KND	28.3946	-80.74391	no	NA	KND	KND	KND	KND	KND	KND	KND	NA	NA	NA	0	0	0	0	0	0	0	0	0	0	0	0	0	0	0	0	0	0	0	0	0	0
Reinert et al. 2017	MEC10129	Mammal	Manatee	Florida Manatee	Trichechidae	Subadult	264	453.6	264	264	M	cold stress	KND	28.38662	-80.719	no	NA	KND	KND	KND	KND	KND	KND	KND	NA	NA	NA	0	0	0	0	0	0	0	0	0	0	0	0	0	0	0	0	0	0	0	0	0	0
Reinert et al. 2017	MEC1013	Mammal	Manatee	Florida Manatee	Trichechidae	Juvenile	209	453.6	209	209	F	cold stress	KND	28.28607	-80.69326	no	NA	KND	KND	KND	KND	KND	KND	KND	NA	NA	NA	0	0	0	0	0	0	0	0	0	0	0	0	0	0	0	0	0	0	0	0	0	0
Reinert et al. 2017	MEC10131	Mammal	Manatee	Florida Manatee	Trichechidae	Subadult	254	453.6	254	254	M	cold stress	KND	28.4689	-80.75842	no	NA	KND	KND	KND	KND	KND	KND	KND	NA	NA	NA	0	0	0	0	0	0	0	0	0	0	0	0	0	0	0	0	0	0	0	0	0	0
Reinert et al. 2017	MEC10132	Mammal	Manatee	Florida Manatee	Trichechidae	Juvenile	209	453.6	209	209	F	cold stress	KND	27.81798	-80.4679	no	NA	KND	KND	KND	KND	KND	KND	KND	NA	NA	NA	0	0	0	0	0	0	0	0	0	0	0	0	0	0	0	0	0	0	0	0	0	0
Reinert et al. 2017	MEC10133	Mammal	Manatee	Florida Manatee	Trichechidae	Juvenile	225	453.6	225	225	M	cold stress	KND	28.26331	-80.68451	no	NA	KND	KND	KND	KND	KND	KND	KND	NA	NA	NA	0	0	0	0	0	0	0	0	0	0	0	0	0	0	0	0	0	0	0	0	0	0
Reinert et al. 2017	MEC1014	Mammal	Manatee	Florida Manatee	Trichechidae	Infant	138	453.6	138	138	M	cold stress	KND	27.80359	-80.50607	no	NA	KND	KND	KND	KND	KND	KND	KND	NA	NA	NA	0	0	0	0	0	0	1	NA	NA	1	NA	0	NA	0	0	0	0	0	0	0	0	0
Reinert et al. 2017	MEC10141	Mammal	Manatee	Florida Manatee	Trichechidae	Juvenile	212	453.6	212	212	M	cold stress	KND	27.9306	-80.52113	no	NA	KND	KND	KND	KND	KND	KND	KND	NA	NA	NA	0	0	0	0	0	0	0	0	0	0	0	0	0	0	0	0	0	0	0	0	0	0
Reinert et al. 2017	MEC10142	Mammal	Manatee	Florida Manatee	Trichechidae	Juvenile	190	453.6	190	190	F	cold stress	KND	27.856939	-80.445558	no	NA	KND	KND	KND	KND	KND	KND	KND	NA	NA	NA	0	0	0	0	0	0	1	NA	NA	0	NA	0	NA	0	0	0	0	0	0	0	0	0
Reinert et al. 2017	MEC10143	Mammal	Manatee	Florida Manatee	Trichechidae	Juvenile	208	453.6	208	208	M	cold stress	KND	29.2458	-81.64338	no	NA	KND	KND	KND	KND	KND	KND	KND	NA	NA	NA	0	0	0	0	0	0	0	0	0	0	0	0	0	0	0	0	0	0	0	0	0	0
Reinert et al. 2017	MEC10144	Mammal	Manatee	Florida Manatee	Trichechidae	Subadult	259	453.6	259	259	M	cold stress	KND	28.94699	-81.33958	no	NA	KND	KND	KND	KND	KND	KND	KND	NA	NA	NA	0	0	0	0	0	0	0	0	0	0	0	0	0	0	0	0	0	0	0	0	0	0
Reinert et al. 2017	MEC10147	Mammal	Manatee	Florida Manatee	Trichechidae	Juvenile	169	453.6	169	169	F	cold stress	KND	28.35828	-80.62515	no	NA	KND	KND	KND	KND	KND	KND	KND	NA	NA	NA	0	0	0	0	0	0	1	NA	NA	0	NA	0	NA	0	0	0	0	0	0	0	0	0
Reinert et al. 2017	MEC10148	Mammal	Manatee	Florida Manatee	Trichechidae	Subadult	238	453.6	238	238	F	cold stress	KND	28.40368	-80.74606	no	NA	KND	KND	KND	KND	KND	KND	KND	NA	NA	NA	0	0	0	0	0	0	0	0	0	0	0	0	0	0	0	0	0	0	0	0	0	0
Reinert et al. 2017	MEC10149	Mammal	Manatee	Florida Manatee	Trichechidae	Juvenile	165	453.6	165	165	M	cold stress	KND	27.79622	-80.50773	no	NA	KND	KND	KND	KND	KND	KND	KND	NA	NA	NA	0	0	0	0	0	0	0	0	0	0	0	0	0	0	0	0	0	0	0	0	0	0
Reinert et al. 2017	MEC1015	Mammal	Manatee	Florida Manatee	Trichechidae	Infant	132	453.6	132	132	M	cold stress	KND	27.82903	-80.50453	no	NA	KND	KND	KND	KND	KND	KND	KND	NA	NA	NA	0	0	0	0	0	0	0	0	0	0	0	0	0	0	0	0	0	0	0	0	0	0
Reinert et al. 2017	MEC10153	Mammal	Manatee	Florida Manatee	Trichechidae	Juvenile	170	453.6	170	170	M	cold stress	KND	28.49092	-80.77405	no	NA	KND	KND	KND	KND	KND	KND	KND	NA	NA	NA	0	0	0	0	0	0	0	0	0	0	0	0	0	0	0	0	0	0	0	0	0	0
Reinert et al. 2017	MEC10158	Mammal	Manatee	Florida Manatee	Trichechidae	Juvenile	192	453.6	192	192	M	cold stress	KND	27.82902	-80.46957	no	NA	KND	KND	KND	KND	KND	KND	KND	NA	NA	NA	0	0	0	0	0	0	1	NA	NA	0	NA	0	NA	0	0	0	0	0	0	1	NA	0
Reinert et al. 2017	MEC1016	Mammal	Manatee	Florida Manatee	Trichechidae	Juvenile	158	453.6	158	158	F	cold stress	KND	28.04215	-80.58172	no	NA	KND	KND	KND	KND	KND	KND	KND	NA	NA	NA	0	0	0	0	0	0	0	0	0	0	0	0	0	0	0	0	0	0	0	0	0	0
Reinert et al. 2017	MEC1017	Mammal	Manatee	Florida Manatee	Trichechidae	Subadult	265	453.6	265	265	M	cold stress	KND	28.49684	-80.73241	no	NA	KND	KND	KND	KND	KND	KND	KND	NA	NA	NA	0	0	0	0	0	0	0	0	0	0	0	0	0	0	0	0	0	0	0	0	0	0
Reinert et al. 2017	MEC1018	Mammal	Manatee	Florida Manatee	Trichechidae	Subadult	238	453.6	238	238	M	cold stress	KND	27.85284	-80.49616	no	NA	KND	KND	KND	KND	KND	KND	KND	NA	NA	NA	0	0	0	0	0	0	0	0	0	0	0	0	0	0	0	0	0	0	0	0	0	0
Reinert et al. 2017	MEC1019	Mammal	Manatee	Florida Manatee	Trichechidae	Subadult	230	453.6	230	230	M	cold stress	KND	28.39323	-80.67524	no	NA	KND	KND	KND	KND	KND	KND	KND	NA	NA	NA	0	0	0	0	0	0	1	NA	NA	0	NA	0	NA	0	0	0	0	0	0	0	0	0
Reinert et al. 2017	MEC1020	Mammal	Manatee	Florida Manatee	Trichechidae	Juvenile	170	453.6	170	170	M	cold stress	KND	28.18005	-80.60868	no	NA	KND	KND	KND	KND	KND	KND	KND	NA	NA	NA	0	0	0	0	0	0	0	0	0	0	0	0	0	0	0	0	0	0	0	0	0	0
Reinert et al. 2017	MEC1021	Mammal	Manatee	Florida Manatee	Trichechidae	Adult	272	453.6	272	272	F	cold stress	KND	28.31631	-80.61778	no	NA	KND	KND	KND	KND	KND	KND	KND	NA	NA	NA	0	0	0	0	0	0	1	NA	NA	0	NA	0	NA	0	0	0	0	0	0	0	0	0
Reinert et al. 2017	MEC1022	Mammal	Manatee	Florida Manatee	Trichechidae	Infant	136	453.6	136	136	M	cold stress	KND	28.36165	-80.66342	no	NA	KND	KND	KND	KND	KND	KND	KND	NA	NA	NA	0	0	0	0	0	0	0	0	0	0	0	0	0	0	0	0	0	0	0	0	0	0
Reinert et al. 2017	MEC10220	Mammal	Manatee	Florida Manatee	Trichechidae	Infant	132	453.6	132	132	F	cold stress	KND	28.37882	-80.66963	no	NA	KND	KND	KND	KND	KND	KND	KND	NA	NA	NA	0	0	0	0	0	0	0	0	0	0	0	0	0	0	0	0	0	0	0	0	0	0
Reinert et al. 2017	MEC10221	Mammal	Manatee	Florida Manatee	Trichechidae	Adult	275	453.6	275	275	F	cold stress	KND	27.65029	-80.38599	no	NA	KND	KND	KND	KND	KND	KND	KND	NA	NA	NA	0	0	0	0	0	0	0	0	0	0	0	0	0	0	0	0	0	0	0	0	0	0
Reinert et al. 2017	MEC10222	Mammal	Manatee	Florida Manatee	Trichechidae	Juvenile	201	453.6	201	201	M	cold stress	KND	28.35802	-80.63347	no	NA	KND	KND	KND	KND	KND	KND	KND	NA	NA	NA	0	0	0	0	0	0	0	0	0	0	0	0	0	0	0	0	0	0	0	0	0	0
Reinert et al. 2017	MEC10223	Mammal	Manatee	Florida Manatee	Trichechidae	Subadult	256	453.6	256	256	M	cold stress	KND	28.28007	-80.67422	no	NA	KND	KND	KND	KND	KND	KND	KND	NA	NA	NA	0	0	0	0	0	0	1	NA	NA	0	NA	0	NA	0	0	0	0	0	0	0	0	0
Reinert et al. 2017	MEC10224	Mammal	Manatee	Florida Manatee	Trichechidae	Infant	126	453.6	126	126	M	cold stress	KND	28.07679	-80.6001	no	NA	KND	KND	KND	KND	KND	KND	KND	NA	NA	NA	0	0	0	0	0	0	0	0	0	0	0	0	0	0	0	0	0	0	0	0	0	0
Reinert et al. 2017	MEC10225	Mammal	Manatee	Florida Manatee	Trichechidae	Infant	139	453.6	139	139	M	cold stress	KND	28.94273	-80.85359	no	NA	KND	KND	KND	KND	KND	KND	KND	NA	NA	NA	0	0	0	0	0	0	0	0	0	0	0	0	0	0	0	0	0	0	0	0	0	0
Reinert et al. 2017	MEC10226	Mammal	Manatee	Florida Manatee	Trichechidae	Infant	141	453.6	141	141	F	cold stress	KND	28.35804	-80.68211	no	NA	KND	KND	KND	KND	KND	KND	KND	NA	NA	NA	0	0	0	0	0	0	0	0	0	0	0	0	0	0	0	0	0	0	0	0	0	0
Reinert et al. 2017	MEC10227	Mammal	Manatee	Florida Manatee	Trichechidae	Infant	119	453.6	119	119	F	cold stress	KND	28.3603	-80.67854	no	NA	KND	KND	KND	KND	KND	KND	KND	NA	NA	NA	0	0	0	0	0	0	0	0	0	0	0	0	0	0	0	0	0	0	0	0	0	0
Reinert et al. 2017	MEC10228	Mammal	Manatee	Florida Manatee	Trichechidae	Juvenile	179	453.6	179	179	M	cold stress	KND	28.38108	-80.69056	no	NA	KND	KND	KND	KND	KND	KND	KND	NA	NA	NA	0	0	0	0	0	0	0	0	0	0	0	0	0	0	0	0	0	0	0	0	0	0
Reinert et al. 2017	MEC10229	Mammal	Manatee	Florida Manatee	Trichechidae	Subadult	238	453.6	238	238	M	cold stress	KND	28.35891	-80.65362	no	NA	KND	KND	KND	KND	KND	KND	KND	NA	NA	NA	0	0	0	0	0	0	0	0	0	0	0	0	0	0	0	0	0	0	0	0	0	0
Reinert et al. 2017	MEC1023	Mammal	Manatee	Florida Manatee	Trichechidae	Subadult	258	453.6	258	258	F	cold stress	KND	28.39788	-80.63223	no	NA	KND	KND	KND	KND	KND	KND	KND	NA	NA	NA	0	0	0	0	0	0	0	0	0	0	0	0	0	0	0	0	0	0	0	0	0	0
Reinert et al. 2017	MEC10230	Mammal	Manatee	Florida Manatee	Trichechidae	Adult	309	453.6	309	309	M	cold stress	KND	28.32334	-80.617	no	NA	KND	KND	KND	KND	KND	KND	KND	NA	NA	NA	0	0	0	0	0	0	0	0	0	0	0	0	0	0	0	0	0	0	0	0	0	0
Reinert et al. 2017	MEC10231	Mammal	Manatee	Florida Manatee	Trichechidae	Juvenile	166	453.6	166	166	F	cold stress	KND	28.40894	-80.63823	no	NA	KND	KND	KND	KND	KND	KND	KND	NA	NA	NA	0	0	0	0	0	0	0	0	0	0	0	0	0	0	0	0	0	0	0	0	0	0
Reinert et al. 2017	MEC10232	Mammal	Manatee	Florida Manatee	Trichechidae	Juvenile	225	453.6	225	225	M	cold stress	KND	28.37999	-80.69484	no	NA	KND	KND	KND	KND	KND	KND	KND	NA	NA	NA	0	0	0	0	0	0	0	0	0	0	0	0	0	0	0	0	0	0	0	0	0	0
Reinert et al. 2017	MEC10233	Mammal	Manatee	Florida Manatee	Trichechidae	Infant	121	453.6	121	121	M	cold stress	KND	28.03155	-80.57942	no	NA	KND	KND	KND	KND	KND	KND	KND	NA	NA	NA	0	0	0	0	0	0	0	0	0	0	0	0	0	0	0	0	0	0	0	0	0	0
Reinert et al. 2017	MEC10234	Mammal	Manatee	Florida Manatee	Trichechidae	Infant	138	453.6	138	138	F	cold stress	KND	28.00727	-80.56513	no	NA	KND	KND	KND	KND	KND	KND	KND	NA	NA	NA	0	0	0	0	0	0	0	0	0	0	NA	0	NA	0	0	0	0	0	0	1	NA	0
Reinert et al. 2017	MEC10235	Mammal	Manatee	Florida Manatee	Trichechidae	Infant	152	453.6	152	152	M	cold stress	KND	28.32209	-80.61936	no	NA	KND	KND	KND	KND	KND	KND	KND	NA	NA	NA	0	0	1	NA	0	0	0	0	0	0	NA	0	NA	0	0	0	0	0	0	1	NA	0
Reinert et al. 2017	MEC10236	Mammal	Manatee	Florida Manatee	Trichechidae	Adult	287	453.6	287	287	F	cold stress	KND	27.93124	-80.49797	no	NA	KND	KND	KND	KND	KND	KND	KND	NA	NA	NA	0	0	0	0	0	0	0	0	0	0	0	0	0	0	0	0	0	0	0	0	0	0
Reinert et al. 2017	MEC10237	Mammal	Manatee	Florida Manatee	Trichechidae	Infant	143	453.6	143	143	M	cold stress	KND	28.36786	-80.67263	no	NA	KND	KND	KND	KND	KND	KND	KND	NA	NA	NA	0	0	0	0	0	0	0	0	0	0	0	0	0	0	0	0	0	0	0	0	0	0
Reinert et al. 2017	MEC10239	Mammal	Manatee	Florida Manatee	Trichechidae	Juvenile	196	453.6	196	196	F	cold stress	KND	28.07459	-80.61793	no	NA	KND	KND	KND	KND	KND	KND	KND	NA	NA	NA	0	0	0	0	0	0	0	0	0	0	0	0	0	0	0	0	0	0	0	0	0	0
Reinert et al. 2017	MEC1024	Mammal	Manatee	Florida Manatee	Trichechidae	Subadult	250	453.6	250	250	M	cold stress	KND	28.73103	-80.75892	no	NA	KND	KND	KND	KND	KND	KND	KND	NA	NA	NA	0	0	0	0	0	0	0	0	0	0	0	0	0	0	0	0	0	0	0	0	0	0
Reinert et al. 2017	MEC10240	Mammal	Manatee	Florida Manatee	Trichechidae	Juvenile	192	453.6	192	192	M	cold stress	KND	28.17969	-80.61163	no	NA	KND	KND	KND	KND	KND	KND	KND	NA	NA	NA	0	0	0	0	0	0	0	0	0	0	NA	1	NA	0	0	0	0	0	0	0	0	0
Reinert et al. 2017	MEC10241	Mammal	Manatee	Florida Manatee	Trichechidae	Adult	304	453.6	304	304	M	cold stress	KND	28.89083	-80.84007	no	NA	KND	KND	KND	KND	KND	KND	KND	NA	NA	NA	0	0	0	0	0	0	0	0	0	0	0	0	0	0	0	0	0	0	0	0	0	0
Reinert et al. 2017	MEC10242	Mammal	Manatee	Florida Manatee	Trichechidae	Subadult	244	453.6	244	244	F	cold stress	KND	28.37882	-80.67241	no	NA	KND	KND	KND	KND	KND	KND	KND	NA	NA	NA	0	0	0	0	0	0	0	0	0	0	0	0	0	0	0	0	0	0	0	0	0	0
Reinert et al. 2017	MEC10243	Mammal	Manatee	Florida Manatee	Trichechidae	Juvenile	203	453.6	203	203	F	cold stress	KND	28.90002	-80.85768	no	NA	KND	KND	KND	KND	KND	KND	KND	NA	NA	NA	0	0	0	0	0	0	0	0	0	0	0	0	0	0	0	0	0	0	0	0	0	0
Reinert et al. 2017	MEC10244	Mammal	Manatee	Florida Manatee	Trichechidae	Infant	145	453.6	145	145	M	cold stress	KND	27.65209	-80.37089	no	NA	KND	KND	KND	KND	KND	KND	KND	NA	NA	NA	0	0	0	0	0	0	0	0	0	0	0	0	0	0	0	0	0	0	0	0	0	0
Reinert et al. 2017	MEC10245	Mammal	Manatee	Florida Manatee	Trichechidae	Infant	137	453.6	137	137	F	cold stress	KND	28.50926	-80.78131	no	NA	KND	KND	KND	KND	KND	KND	KND	NA	NA	NA	0	0	0	0	0	0	0	0	0	0	0	0	0	0	0	0	0	0	0	0	0	0
Reinert et al. 2017	MEC1025	Mammal	Manatee	Florida Manatee	Trichechidae	Subadult	243	453.6	243	243	M	cold stress	KND	28.40939	-80.64025	no	NA	KND	KND	KND	KND	KND	KND	KND	NA	NA	NA	0	0	0	0	0	0	0	0	0	0	NA	0	NA	0	0	0	0	0	0	1	NA	0
Reinert et al. 2017	MEC1026	Mammal	Manatee	Florida Manatee	Trichechidae	Juvenile	174	453.6	174	174	M	cold stress	KND	28.40928	-80.67323	no	NA	KND	KND	KND	KND	KND	KND	KND	NA	NA	NA	0	0	0	0	0	0	1	NA	NA	0	NA	0	NA	0	0	0	0	0	0	0	0	0
Reinert et al. 2017	MEC1027	Mammal	Manatee	Florida Manatee	Trichechidae	Infant	154	453.6	154	154	M	cold stress	KND	28.35717	-80.62849	no	NA	KND	KND	KND	KND	KND	KND	KND	NA	NA	NA	0	0	0	0	0	0	0	0	0	0	0	0	0	0	0	0	0	0	0	0	0	0
Reinert et al. 2017	MEC1028	Mammal	Manatee	Florida Manatee	Trichechidae	Juvenile	221	453.6	221	221	M	cold stress	KND	28.31618	-80.6192	no	NA	KND	KND	KND	KND	KND	KND	KND	NA	NA	NA	0	0	0	0	0	0	0	0	0	0	0	0	0	0	0	0	0	0	0	0	0	0
Reinert et al. 2017	MEC1029	Mammal	Manatee	Florida Manatee	Trichechidae	Adult	274	453.6	274	274	M	cold stress	KND	28.30684	-80.70374	no	NA	KND	KND	KND	KND	KND	KND	KND	NA	NA	NA	0	0	0	0	0	0	0	0	0	0	0	0	0	0	0	0	0	0	0	0	0	0
Reinert et al. 2017	MEC1030	Mammal	Manatee	Florida Manatee	Trichechidae	Subadult	256	453.6	256	256	F	cold stress	KND	28.40965	-80.66274	no	NA	KND	KND	KND	KND	KND	KND	KND	NA	NA	NA	0	0	0	0	0	0	4	NA	NA	0	NA	0	NA	0	0	0	0	0	0	0	0	0
Reinert et al. 2017	MEC1031	Mammal	Manatee	Florida Manatee	Trichechidae	Juvenile	171	453.6	171	171	F	cold stress	KND	27.85318	-80.4928	no	NA	KND	KND	KND	KND	KND	KND	KND	NA	NA	NA	0	0	0	0	0	0	0	0	0	0	0	0	0	0	0	0	0	0	0	0	0	0
Reinert et al. 2017	MEC1032	Mammal	Manatee	Florida Manatee	Trichechidae	Subadult	257	453.6	257	257	F	cold stress	KND	27.71482	-80.39553	no	NA	KND	KND	KND	KND	KND	KND	KND	NA	NA	NA	0	0	0	0	0	0	0	0	0	0	0	0	0	0	0	0	0	0	0	0	0	0
Reinert et al. 2017	MEC1033	Mammal	Manatee	Florida Manatee	Trichechidae	Subadult	269	453.6	269	269	F	cold stress	KND	28.32012	-80.61467	no	NA	KND	KND	KND	KND	KND	KND	KND	NA	NA	NA	0	0	0	0	0	0	0	0	0	0	0	0	0	0	0	0	0	0	0	0	0	0
Reinert et al. 2017	MEC1034	Mammal	Manatee	Florida Manatee	Trichechidae	Adult	322	453.6	322	322	M	cold stress	KND	27.84187	-80.4935	no	NA	KND	KND	KND	KND	KND	KND	KND	NA	NA	NA	0	0	0	0	0	0	0	0	0	0	0	0	0	0	0	0	0	0	0	0	0	0
Reinert et al. 2017	MEC1035	Mammal	Manatee	Florida Manatee	Trichechidae	Juvenile	201	453.6	201	201	F	cold stress	KND	28.42489	-80.64051	no	NA	KND	KND	KND	KND	KND	KND	KND	NA	NA	NA	0	0	0	0	0	0	1	NA	NA	0	NA	0	NA	0	0	0	0	0	0	0	0	0
Reinert et al. 2017	MEC1036	Mammal	Manatee	Florida Manatee	Trichechidae	Subadult	247	453.6	247	247	M	cold stress	KND	28.45903	-80.7212	no	NA	KND	KND	KND	KND	KND	KND	KND	NA	NA	NA	0	0	0	0	0	0	0	0	0	0	0	0	0	0	0	0	0	0	0	0	0	0
Reinert et al. 2017	MEC1037	Mammal	Manatee	Florida Manatee	Trichechidae	Adult	303	453.6	303	303	F	cold stress	KND	28.467845	-80.763669	no	NA	KND	KND	KND	KND	KND	KND	KND	NA	NA	NA	0	0	0	0	0	0	0	0	0	0	0	0	0	0	0	0	0	0	0	0	0	0
Reinert et al. 2017	MEC1038	Mammal	Manatee	Florida Manatee	Trichechidae	Juvenile	183	453.6	183	183	F	cold stress	KND	28.40852	-80.6802	no	NA	KND	KND	KND	KND	KND	KND	KND	NA	NA	NA	0	0	0	0	0	0	0	0	0	0	0	0	0	0	0	0	0	0	0	0	0	0
Reinert et al. 2017	MEC1039	Mammal	Manatee	Florida Manatee	Trichechidae	Subadult	239	453.6	239	239	M	cold stress	KND	27.81413	-80.45588	no	NA	KND	KND	KND	KND	KND	KND	KND	NA	NA	NA	0	0	0	0	0	0	0	0	0	0	0	0	0	0	0	0	0	0	0	0	0	0
Reinert et al. 2017	MEC1040	Mammal	Manatee	Florida Manatee	Trichechidae	Subadult	239	453.6	239	239	M	cold stress	KND	27.8552	-80.45201	no	NA	KND	KND	KND	KND	KND	KND	KND	NA	NA	NA	0	0	0	0	0	0	0	0	0	0	0	0	0	0	0	0	0	0	0	0	0	0
Reinert et al. 2017	MEC1041	Mammal	Manatee	Florida Manatee	Trichechidae	Juvenile	213	453.6	213	213	M	cold stress	KND	28.3954	-80.67079	no	NA	KND	KND	KND	KND	KND	KND	KND	NA	NA	NA	0	0	0	0	0	0	0	0	0	0	0	0	0	0	0	0	0	0	0	0	0	0
Reinert et al. 2017	MEC1042	Mammal	Manatee	Florida Manatee	Trichechidae	Adult	318	453.6	318	318	F	cold stress	KND	28.65025	-80.81027	no	NA	KND	KND	KND	KND	KND	KND	KND	NA	NA	NA	0	0	0	0	0	0	0	0	0	0	0	0	0	0	0	0	0	0	0	0	0	0
Reinert et al. 2017	MEC1043	Mammal	Manatee	Florida Manatee	Trichechidae	Subadult	264	453.6	264	264	M	cold stress	KND	28.09204	-80.60812	no	NA	KND	KND	KND	KND	KND	KND	KND	NA	NA	NA	0	0	0	0	0	0	0	0	0	0	0	0	0	0	0	0	0	0	0	0	0	0
Reinert et al. 2017	MEC1044	Mammal	Manatee	Florida Manatee	Trichechidae	Juvenile	213	453.6	213	213	M	cold stress	KND	28.4758	-80.7317	no	NA	KND	KND	KND	KND	KND	KND	KND	NA	NA	NA	0	0	0	0	0	0	0	0	0	0	0	0	0	0	0	0	0	0	0	0	0	0
Reinert et al. 2017	MEC1045	Mammal	Manatee	Florida Manatee	Trichechidae	Juvenile	189	453.6	189	189	M	cold stress	KND	28.39486	-80.69272	no	NA	KND	KND	KND	KND	KND	KND	KND	NA	NA	NA	0	0	0	0	0	0	2	NA	NA	0	NA	1	NA	0	0	0	0	0	0	0	0	0
Reinert et al. 2017	MEC1046	Mammal	Manatee	Florida Manatee	Trichechidae	Juvenile	183	453.6	183	183	M	cold stress	KND	28.6008	-80.80402	no	NA	KND	KND	KND	KND	KND	KND	KND	NA	NA	NA	0	0	0	0	0	0	0	0	0	0	0	0	0	0	0	0	0	0	0	0	0	0
Reinert et al. 2017	MEC1047	Mammal	Manatee	Florida Manatee	Trichechidae	Subadult	269	453.6	269	269	M	cold stress	KND	27.80295	-80.50535	no	NA	KND	KND	KND	KND	KND	KND	KND	NA	NA	NA	0	0	0	0	0	0	0	0	0	0	0	0	0	0	0	0	0	0	0	0	0	0
Reinert et al. 2017	MEC1048	Mammal	Manatee	Florida Manatee	Trichechidae	Juvenile	182	453.6	182	182	M	cold stress	KND	28.46863	-80.75631	no	NA	KND	KND	KND	KND	KND	KND	KND	NA	NA	NA	0	0	0	0	0	0	0	0	0	0	0	0	0	0	0	0	0	0	0	0	0	0
Reinert et al. 2017	MEC1049	Mammal	Manatee	Florida Manatee	Trichechidae	Adult	300	453.6	300	300	M	cold stress	KND	28.49431	-80.77728	no	NA	KND	KND	KND	KND	KND	KND	KND	NA	NA	NA	0	0	0	0	0	0	0	0	0	0	0	0	0	0	0	0	0	0	0	0	0	0
Reinert et al. 2017	MEC1050	Mammal	Manatee	Florida Manatee	Trichechidae	Juvenile	197	453.6	197	197	F	cold stress	KND	28.6193	-80.80426	no	NA	KND	KND	KND	KND	KND	KND	KND	NA	NA	NA	0	0	0	0	0	0	0	0	0	0	0	0	0	0	0	0	0	0	0	0	0	0
Reinert et al. 2017	MEC1052	Mammal	Manatee	Florida Manatee	Trichechidae	Juvenile	200	453.6	200	200	F	cold stress	KND	27.65589	-80.37359	no	NA	KND	KND	KND	KND	KND	KND	KND	NA	NA	NA	0	0	0	0	0	0	0	0	0	0	NA	0	NA	0	0	0	0	0	0	1	NA	0
Reinert et al. 2017	MEC1054	Mammal	Manatee	Florida Manatee	Trichechidae	Subadult	265	453.6	265	265	F	cold stress	KND	28.39832	-80.71948	no	NA	KND	KND	KND	KND	KND	KND	KND	NA	NA	NA	0	0	0	0	0	0	0	0	0	0	0	0	0	0	0	0	0	0	0	0	0	0
Reinert et al. 2017	MEC1055	Mammal	Manatee	Florida Manatee	Trichechidae	Subadult	242	453.6	242	242	F	cold stress	KND	28.40799	-80.66105	no	NA	KND	KND	KND	KND	KND	KND	KND	NA	NA	NA	0	0	0	0	0	0	0	0	0	0	0	0	0	0	0	0	0	0	0	0	0	0
Reinert et al. 2017	MEC1056	Mammal	Manatee	Florida Manatee	Trichechidae	Subadult	243	453.6	243	243	M	cold stress	KND	28.46819	-80.76243	no	NA	KND	KND	KND	KND	KND	KND	KND	NA	NA	NA	0	0	0	0	0	0	0	0	0	0	0	0	0	0	0	0	0	0	0	0	0	0
Reinert et al. 2017	MEC1058	Mammal	Manatee	Florida Manatee	Trichechidae	Juvenile	212	453.6	212	212	F	cold stress	KND	28.44631	-80.7244	no	NA	KND	KND	KND	KND	KND	KND	KND	NA	NA	NA	0	0	1	NA	0	0	0	0	0	0	NA	0	NA	0	0	0	0	0	0	1	NA	0
Reinert et al. 2017	MEC1059	Mammal	Manatee	Florida Manatee	Trichechidae	Subadult	243	453.6	243	243	F	cold stress	KND	28.07681	-80.60045	no	NA	KND	KND	KND	KND	KND	KND	KND	NA	NA	NA	0	0	0	0	0	0	1	NA	NA	0	NA	0	NA	0	0	0	0	0	0	0	0	0
Reinert et al. 2017	MEC1061	Mammal	Manatee	Florida Manatee	Trichechidae	Subadult	267	453.6	267	267	F	cold stress	KND	27.88634	-80.50406	no	NA	KND	KND	KND	KND	KND	KND	KND	NA	NA	NA	0	0	0	0	0	0	0	0	0	0	0	0	0	0	0	0	0	0	0	0	0	0
Reinert et al. 2017	MEC1062	Mammal	Manatee	Florida Manatee	Trichechidae	Adult	285	453.6	285	285	F	cold stress	KND	27.87922	-80.47334	no	NA	KND	KND	KND	KND	KND	KND	KND	NA	NA	NA	0	0	0	0	0	0	0	0	0	0	0	0	0	0	0	0	0	0	0	0	0	0
Reinert et al. 2017	MEC1063	Mammal	Manatee	Florida Manatee	Trichechidae	Juvenile	209	453.6	209	209	M	cold stress	KND	28.08582	-80.57537	no	NA	KND	KND	KND	KND	KND	KND	KND	NA	NA	NA	0	0	0	0	0	0	0	0	0	0	0	0	0	0	0	0	0	0	0	0	0	0
Reinert et al. 2017	MEC1064	Mammal	Manatee	Florida Manatee	Trichechidae	Adult	293	453.6	293	293	M	cold stress	KND	27.79722	-80.42739	no	NA	KND	KND	KND	KND	KND	KND	KND	NA	NA	NA	0	0	0	0	0	0	1	NA	NA	0	NA	0	NA	0	0	0	0	0	0	1	NA	0
Reinert et al. 2017	MEC1065	Mammal	Manatee	Florida Manatee	Trichechidae	Infant	134	453.6	134	134	M	cold stress	KND	27.58109	-80.35706	no	NA	KND	KND	KND	KND	KND	KND	KND	NA	NA	NA	0	0	0	0	0	0	0	0	0	0	0	0	0	0	0	0	0	0	0	0	0	0
Reinert et al. 2017	MEC1066	Mammal	Manatee	Florida Manatee	Trichechidae	Juvenile	222	453.6	222	222	F	cold stress	KND	28.10058	-80.61009	no	NA	KND	KND	KND	KND	KND	KND	KND	NA	NA	NA	0	0	0	0	0	0	0	0	0	0	0	0	0	0	0	0	0	0	0	0	0	0
Reinert et al. 2017	MEC1067	Mammal	Manatee	Florida Manatee	Trichechidae	Subadult	258	453.6	258	258	M	cold stress	KND	28.18627	-80.65222	no	NA	KND	KND	KND	KND	KND	KND	KND	NA	NA	NA	0	0	0	0	0	0	0	0	0	0	NA	0	NA	0	0	0	0	0	0	1	NA	0
Reinert et al. 2017	MEC1068	Mammal	Manatee	Florida Manatee	Trichechidae	Adult	285	453.6	285	285	M	cold stress	KND	28.13558	-80.60954	no	NA	KND	KND	KND	KND	KND	KND	KND	NA	NA	NA	0	0	0	0	0	0	0	0	0	0	0	0	0	0	0	0	0	0	0	0	0	0
Reinert et al. 2017	MEC1069	Mammal	Manatee	Florida Manatee	Trichechidae	Subadult	245	453.6	245	245	F	cold stress	KND	28.47063	-80.76139	no	NA	KND	KND	KND	KND	KND	KND	KND	NA	NA	NA	0	0	0	0	0	0	0	0	0	0	0	0	0	0	0	0	0	0	0	0	0	0
Reinert et al. 2017	MEC1070	Mammal	Manatee	Florida Manatee	Trichechidae	Juvenile	225	453.6	225	225	M	cold stress	KND	27.9405	-80.52353	no	NA	KND	KND	KND	KND	KND	KND	KND	NA	NA	NA	0	0	0	0	0	0	0	0	0	0	0	0	0	0	0	0	0	0	0	0	0	0
Reinert et al. 2017	MEC1071	Mammal	Manatee	Florida Manatee	Trichechidae	Juvenile	223	453.6	223	223	M	cold stress	KND	28.35916	-80.66202	no	NA	KND	KND	KND	KND	KND	KND	KND	NA	NA	NA	0	0	0	0	0	0	0	0	0	0	0	0	0	0	0	0	0	0	0	0	0	0
Reinert et al. 2017	MEC1072	Mammal	Manatee	Florida Manatee	Trichechidae	Subadult	236	453.6	236	236	M	cold stress	KND	28.40576	-80.65619	no	NA	KND	KND	KND	KND	KND	KND	KND	NA	NA	NA	0	0	0	0	0	0	0	0	0	0	0	0	0	0	0	0	0	0	0	0	0	0
Reinert et al. 2017	MEC1073	Mammal	Manatee	Florida Manatee	Trichechidae	Juvenile	172	453.6	172	172	M	cold stress	KND	27.61505	-80.35077	no	NA	KND	KND	KND	KND	KND	KND	KND	NA	NA	NA	0	0	0	0	0	0	1	NA	NA	0	NA	0	NA	0	0	0	0	0	0	1	NA	0
Reinert et al. 2017	MEC1074	Mammal	Manatee	Florida Manatee	Trichechidae	Juvenile	211	453.6	211	211	F	cold stress	KND	27.73472	-80.41819	no	NA	KND	KND	KND	KND	KND	KND	KND	NA	NA	NA	0	0	0	0	0	0	0	0	0	0	0	0	0	0	0	0	0	0	0	0	0	0
Reinert et al. 2017	MEC1075	Mammal	Manatee	Florida Manatee	Trichechidae	Juvenile	197	453.6	197	197	F	cold stress	KND	27.74282	-80.41543	no	NA	KND	KND	KND	KND	KND	KND	KND	NA	NA	NA	0	0	0	0	0	0	0	0	0	0	0	0	0	0	0	0	0	0	0	0	0	0
Reinert et al. 2017	MEC1076	Mammal	Manatee	Florida Manatee	Trichechidae	Adult	295	453.6	295	295	M	cold stress	KND	27.79012	-80.45162	no	NA	KND	KND	KND	KND	KND	KND	KND	NA	NA	NA	0	0	0	0	0	0	0	0	0	0	0	0	0	0	0	0	0	0	0	0	0	0
Reinert et al. 2017	MEC1084	Mammal	Manatee	Florida Manatee	Trichechidae	Juvenile	203	453.6	203	203	M	cold stress	KND	28.42475	-80.75303	no	NA	KND	KND	KND	KND	KND	KND	KND	NA	NA	NA	0	0	0	0	0	0	0	0	0	0	0	0	0	0	0	0	0	0	0	0	0	0
Reinert et al. 2017	MEC1086	Mammal	Manatee	Florida Manatee	Trichechidae	Subadult	256	453.6	256	256	M	cold stress	KND	27.90939	-80.50923	no	NA	KND	KND	KND	KND	KND	KND	KND	NA	NA	NA	0	0	0	0	0	0	0	0	0	0	0	0	0	0	0	0	0	0	0	0	0	0
Reinert et al. 2017	MEC1087	Mammal	Manatee	Florida Manatee	Trichechidae	Juvenile	222	453.6	222	222	F	cold stress	KND	28.99234	-81.35129	no	NA	KND	KND	KND	KND	KND	KND	KND	NA	NA	NA	0	0	0	0	0	0	0	0	0	0	0	0	0	0	0	0	0	0	0	0	0	0
Reinert et al. 2017	MEC1089	Mammal	Manatee	Florida Manatee	Trichechidae	Juvenile	215	453.6	215	215	F	cold stress	KND	27.58919	-80.35772	no	NA	KND	KND	KND	KND	KND	KND	KND	NA	NA	NA	0	0	0	0	0	0	0	0	0	0	0	0	0	0	0	0	0	0	0	0	0	0
Reinert et al. 2017	MEC1092	Mammal	Manatee	Florida Manatee	Trichechidae	Juvenile	185	453.6	185	185	M	cold stress	KND	28.00081	-80.53014	no	NA	KND	KND	KND	KND	KND	KND	KND	NA	NA	NA	0	0	0	0	0	0	0	0	0	0	0	0	0	0	0	0	0	0	0	0	0	0
Reinert et al. 2017	MEC1093	Mammal	Manatee	Florida Manatee	Trichechidae	Infant	118	453.6	118	118	M	cold stress	KND	28.00123	-80.5299	no	NA	KND	KND	KND	KND	KND	KND	KND	NA	NA	NA	0	0	0	0	0	0	0	0	0	0	0	0	0	0	0	0	0	0	0	0	0	0
Reinert et al. 2017	MEC1094	Mammal	Manatee	Florida Manatee	Trichechidae	Juvenile	212	453.6	212	212	M	cold stress	KND	28.40945	-80.67551	no	NA	KND	KND	KND	KND	KND	KND	KND	NA	NA	NA	0	0	0	0	0	0	0	0	0	0	0	0	0	0	0	0	0	0	0	0	0	0
Reinert et al. 2017	MEC1096	Mammal	Manatee	Florida Manatee	Trichechidae	Juvenile	218	453.6	218	218	M	cold stress	KND	28.08092	-80.59859	no	NA	KND	KND	KND	KND	KND	KND	KND	NA	NA	NA	0	0	0	0	0	0	0	0	0	0	0	0	0	0	0	0	0	0	0	0	0	0
Reinert et al. 2017	MEC1099	Mammal	Manatee	Florida Manatee	Trichechidae	Juvenile	204	453.6	204	204	M	cold stress	KND	28.21212	-80.63933	no	NA	KND	KND	KND	KND	KND	KND	KND	NA	NA	NA	0	0	0	0	0	0	0	0	0	0	0	0	0	0	0	0	0	0	0	0	0	0
Reinert et al. 2017	MEC1101	Mammal	Manatee	Florida Manatee	Trichechidae	Juvenile	180	453.6	180	180	M	cold stress	KND	28.23424	-80.65058	no	NA	KND	KND	KND	KND	KND	KND	KND	NA	NA	NA	0	0	0	0	0	0	0	0	0	0	0	0	0	0	0	0	0	0	0	0	0	0
Reinert et al. 2017	MEC1103	Mammal	Manatee	Florida Manatee	Trichechidae	Juvenile	181	453.6	181	181	M	cold stress	KND	28.30503	-80.67043	no	NA	KND	KND	KND	KND	KND	KND	KND	NA	NA	NA	0	0	0	0	0	0	0	0	0	0	0	0	0	0	0	0	0	0	0	0	0	0
Reinert et al. 2017	MEC1105	Mammal	Manatee	Florida Manatee	Trichechidae	Infant	128	453.6	128	128	M	cold stress	KND	28.37898	-80.67103	no	NA	KND	KND	KND	KND	KND	KND	KND	NA	NA	NA	0	0	0	0	0	0	0	0	0	0	0	0	0	0	0	0	0	0	0	0	0	0
Reinert et al. 2017	MEC1106	Mammal	Manatee	Florida Manatee	Trichechidae	Adult	270	453.6	270	270	M	cold stress	KND	27.99859	-80.55947	no	NA	KND	KND	KND	KND	KND	KND	KND	NA	NA	NA	0	0	0	0	0	0	0	0	0	0	0	0	0	0	0	0	0	0	0	0	0	0
Reinert et al. 2017	MEC1109	Mammal	Manatee	Florida Manatee	Trichechidae	Juvenile	214	453.6	214	214	F	cold stress	KND	28.32169	-80.62001	no	NA	KND	KND	KND	KND	KND	KND	KND	NA	NA	NA	0	0	0	0	0	0	0	0	0	0	0	0	0	0	0	0	0	0	0	0	0	0
Reinert et al. 2017	MEC1111	Mammal	Manatee	Florida Manatee	Trichechidae	Subadult	264	453.6	264	264	F	cold stress	KND	27.64216	-80.37064	no	NA	KND	KND	KND	KND	KND	KND	KND	NA	NA	NA	0	0	0	0	0	0	0	0	0	0	0	0	0	0	0	0	0	0	0	0	0	0
Reinert et al. 2017	MEC1113	Mammal	Manatee	Florida Manatee	Trichechidae	Juvenile	186	453.6	186	186	F	cold stress	KND	27.80046	-80.50682	no	NA	KND	KND	KND	KND	KND	KND	KND	NA	NA	NA	0	0	0	0	0	0	0	0	0	0	0	0	0	0	0	0	0	0	0	0	0	0
Reinert et al. 2017	MEC11133	Mammal	Manatee	Florida Manatee	Trichechidae	Infant	139	453.6	139	139	F	cold stress	KND	28.91496	-81.35829	no	NA	KND	KND	KND	KND	KND	KND	KND	NA	NA	NA	0	0	0	0	0	0	0	0	0	0	0	0	0	0	0	0	0	0	0	0	0	0
Reinert et al. 2017	MEC11134	Mammal	Manatee	Florida Manatee	Trichechidae	Infant	147	453.6	147	147	M	cold stress	KND	28.48091	-80.72909	no	NA	KND	KND	KND	KND	KND	KND	KND	NA	NA	NA	0	0	0	0	0	0	0	0	0	0	0	0	0	0	0	0	0	0	0	0	0	0
Reinert et al. 2017	MEC11137	Mammal	Manatee	Florida Manatee	Trichechidae	Infant	139	453.6	139	139	F	cold stress	KND	28.40949	-80.67202	no	NA	KND	KND	KND	KND	KND	KND	KND	NA	NA	NA	0	0	0	0	0	0	0	0	0	0	0	0	0	0	0	0	0	0	0	0	0	0
Reinert et al. 2017	MEC1114	Mammal	Manatee	Florida Manatee	Trichechidae	Juvenile	180	453.6	180	180	M	cold stress	KND	28.40974	-80.74929	no	NA	KND	KND	KND	KND	KND	KND	KND	NA	NA	NA	0	0	0	0	0	0	0	0	0	0	0	0	0	0	0	0	0	0	0	0	0	0
Reinert et al. 2017	MEC1115	Mammal	Manatee	Florida Manatee	Trichechidae	Adult	329	453.6	329	329	M	cold stress	KND	28.33267	-80.62176	no	NA	KND	KND	KND	KND	KND	KND	KND	NA	NA	NA	0	0	0	0	0	0	0	0	0	0	0	0	0	0	0	0	0	0	0	0	0	0
Reinert et al. 2017	MEC1116	Mammal	Manatee	Florida Manatee	Trichechidae	Adult	280	453.6	280	280	M	cold stress	KND	28.33816	-80.68301	no	NA	KND	KND	KND	KND	KND	KND	KND	NA	NA	NA	0	0	0	0	0	0	0	0	0	0	0	0	0	0	0	0	0	0	0	0	0	0
Reinert et al. 2017	MEC1118	Mammal	Manatee	Florida Manatee	Trichechidae	Juvenile	210	453.6	210	210	M	cold stress	KND	27.64057	-80.3687	no	NA	KND	KND	KND	KND	KND	KND	KND	NA	NA	NA	0	0	0	0	0	0	0	0	0	0	0	0	0	0	0	0	0	0	0	0	0	0
Reinert et al. 2017	MEC1119	Mammal	Manatee	Florida Manatee	Trichechidae	Subadult	261	453.6	261	261	M	cold stress	KND	28.33041	-80.65978	no	NA	KND	KND	KND	KND	KND	KND	KND	NA	NA	NA	0	0	0	0	0	0	0	0	0	0	0	0	0	0	0	0	0	0	0	0	0	0
Reinert et al. 2017	MEC1120	Mammal	Manatee	Florida Manatee	Trichechidae	Juvenile	223	453.6	223	223	M	cold stress	KND	28.31216	-80.53211	no	NA	KND	KND	KND	KND	KND	KND	KND	NA	NA	NA	0	0	0	0	0	0	1	NA	NA	0	NA	0	NA	0	0	0	0	0	0	0	0	0
Reinert et al. 2017	MEC1121	Mammal	Manatee	Florida Manatee	Trichechidae	Subadult	264	453.6	264	264	F	cold stress	KND	27.68353	-80.38316	no	NA	KND	KND	KND	KND	KND	KND	KND	NA	NA	NA	0	0	0	0	0	0	0	0	0	0	0	0	0	0	0	0	0	0	0	0	0	0
Reinert et al. 2017	MEC1122	Mammal	Manatee	Florida Manatee	Trichechidae	Juvenile	206	453.6	206	206	M	cold stress	KND	28.76116	-80.81012	no	NA	KND	KND	KND	KND	KND	KND	KND	NA	NA	NA	0	0	0	0	0	0	0	0	0	0	0	0	0	0	0	0	0	0	0	0	0	0
Reinert et al. 2017	MEC1123	Mammal	Manatee	Florida Manatee	Trichechidae	Adult	277	453.6	277	277	M	cold stress	KND	28.44401	-80.54634	no	NA	KND	KND	KND	KND	KND	KND	KND	NA	NA	NA	0	0	0	0	0	0	0	0	0	0	0	0	0	0	0	0	0	0	0	0	0	0
Reinert et al. 2017	MEC1124	Mammal	Manatee	Florida Manatee	Trichechidae	Adult	274	453.6	274	274	M	cold stress	KND	28.90966	-80.85769	no	NA	KND	KND	KND	KND	KND	KND	KND	NA	NA	NA	0	0	0	0	0	0	0	0	0	0	0	0	0	0	0	0	0	0	0	0	0	0
Reinert et al. 2017	MEC1125	Mammal	Manatee	Florida Manatee	Trichechidae	Subadult	230	453.6	230	230	F	cold stress	KND	28.41002	-80.64025	no	NA	KND	KND	KND	KND	KND	KND	KND	NA	NA	NA	0	0	0	0	0	0	0	0	0	0	0	0	0	0	0	0	0	0	0	0	0	0
Reinert et al. 2017	MEC1126	Mammal	Manatee	Florida Manatee	Trichechidae	Subadult	240	453.6	240	240	M	cold stress	KND	28.36979	-80.69515	no	NA	KND	KND	KND	KND	KND	KND	KND	NA	NA	NA	0	0	0	0	0	0	0	0	0	0	0	0	0	0	0	0	0	0	0	0	0	0
Reinert et al. 2017	MEC1128	Mammal	Manatee	Florida Manatee	Trichechidae	Juvenile	186	453.6	186	186	M	cold stress	KND	28.3686	-80.66317	no	NA	KND	KND	KND	KND	KND	KND	KND	NA	NA	NA	0	0	0	0	0	0	0	0	0	0	0	0	0	0	0	0	0	0	0	0	0	0
Reinert et al. 2017	MEC1130	Mammal	Manatee	Florida Manatee	Trichechidae	Juvenile	170	453.6	170	170	F	cold stress	KND	28.41879	-80.59767	no	NA	KND	KND	KND	KND	KND	KND	KND	NA	NA	NA	0	0	0	0	0	0	0	0	0	0	0	0	0	0	0	0	0	0	0	0	0	0
Reinert et al. 2017	MEC1131	Mammal	Manatee	Florida Manatee	Trichechidae	Adult	278	453.6	278	278	F	cold stress	KND	28.86502	-81.36144	no	NA	KND	KND	KND	KND	KND	KND	KND	NA	NA	NA	0	0	0	0	0	0	1	NA	NA	0	NA	0	NA	0	0	0	0	0	0	1	NA	0
Reinert et al. 2017	MEC1133	Mammal	Manatee	Florida Manatee	Trichechidae	Subadult	250	453.6	250	250	F	cold stress	KND	28.12244	-80.62549	no	NA	KND	KND	KND	KND	KND	KND	KND	NA	NA	NA	0	0	0	0	0	0	0	0	0	0	0	0	0	0	0	0	0	0	0	0	0	0
Reinert et al. 2017	MEC1134	Mammal	Manatee	Florida Manatee	Trichechidae	Juvenile	217	453.6	217	217	M	cold stress	KND	28.33054	-80.62196	no	NA	KND	KND	KND	KND	KND	KND	KND	NA	NA	NA	0	0	0	0	0	0	0	0	0	0	0	0	0	0	0	0	0	0	0	0	0	0
Reinert et al. 2017	MEC1136	Mammal	Manatee	Florida Manatee	Trichechidae	Subadult	242	453.6	242	242	F	cold stress	KND	28.60549	-80.74067	no	NA	KND	KND	KND	KND	KND	KND	KND	NA	NA	NA	0	0	0	0	0	0	0	0	0	0	0	0	0	0	0	0	0	0	0	0	0	0
Reinert et al. 2017	MEC1137	Mammal	Manatee	Florida Manatee	Trichechidae	Juvenile	210	453.6	210	210	M	cold stress	KND	28.38808	-80.69614	no	NA	KND	KND	KND	KND	KND	KND	KND	NA	NA	NA	0	0	0	0	0	0	0	0	0	0	0	0	0	0	0	0	0	0	0	0	0	0
Reinert et al. 2017	MEC1138	Mammal	Manatee	Florida Manatee	Trichechidae	Adult	304	453.6	304	304	F	cold stress	KND	28.90362	-81.35753	no	NA	KND	KND	KND	KND	KND	KND	KND	NA	NA	NA	0	0	0	0	0	0	1	NA	NA	0	NA	0	NA	0	0	0	0	0	0	0	0	0
Reinert et al. 2017	MEC1139	Mammal	Manatee	Florida Manatee	Trichechidae	Subadult	252	453.6	252	252	M	cold stress	KND	28.5122	-80.61072	no	NA	KND	KND	KND	KND	KND	KND	KND	NA	NA	NA	0	0	0	0	0	0	0	0	0	0	0	0	0	0	0	0	0	0	0	0	0	0
Reinert et al. 2017	MEC1140	Mammal	Manatee	Florida Manatee	Trichechidae	Juvenile	174	453.6	174	174	M	cold stress	KND	28.31154	-80.6307	no	NA	KND	KND	KND	KND	KND	KND	KND	NA	NA	NA	0	0	0	0	0	0	0	0	0	0	0	0	0	0	0	0	0	0	0	0	0	0
Reinert et al. 2017	MEC1142	Mammal	Manatee	Florida Manatee	Trichechidae	Juvenile	164	453.6	164	164	F	cold stress	KND	27.58042	-80.3679	no	NA	KND	KND	KND	KND	KND	KND	KND	NA	NA	NA	0	0	0	0	0	0	0	0	0	0	0	0	0	0	0	0	0	0	0	0	0	0
Reinert et al. 2017	MEC1144	Mammal	Manatee	Florida Manatee	Trichechidae	Adult	320	453.6	320	320	M	cold stress	KND	27.5804	-80.36592	no	NA	KND	KND	KND	KND	KND	KND	KND	NA	NA	NA	0	0	0	0	0	0	0	0	0	0	0	0	0	0	0	0	0	0	0	0	0	0
Reinert et al. 2017	MEC1145	Mammal	Manatee	Florida Manatee	Trichechidae	Juvenile	219	453.6	219	219	M	cold stress	KND	28.46812	-80.76272	no	NA	KND	KND	KND	KND	KND	KND	KND	NA	NA	NA	0	0	0	0	0	0	0	0	0	0	0	0	0	0	0	0	0	0	0	0	0	0
Reinert et al. 2017	MEC1146	Mammal	Manatee	Florida Manatee	Trichechidae	Infant	132	453.6	132	132	F	cold stress	KND	28.40129	-80.69623	no	NA	KND	KND	KND	KND	KND	KND	KND	NA	NA	NA	0	0	0	0	0	0	0	0	0	0	0	0	0	0	0	0	0	0	0	0	0	0
Reinert et al. 2017	MEC1147	Mammal	Manatee	Florida Manatee	Trichechidae	Juvenile	201	453.6	201	201	F	cold stress	KND	28.89936	-80.85531	no	NA	KND	KND	KND	KND	KND	KND	KND	NA	NA	NA	0	0	0	0	1	NA	1	NA	NA	0	NA	0	NA	0	0	0	0	0	0	0	0	1
Reinert et al. 2017	MEC1148	Mammal	Manatee	Florida Manatee	Trichechidae	Subadult	233	453.6	233	233	M	cold stress	KND	28.3933	-80.66858	no	NA	KND	KND	KND	KND	KND	KND	KND	NA	NA	NA	0	0	0	0	0	0	0	0	0	0	0	0	0	0	0	0	0	0	0	0	0	0
Reinert et al. 2017	MEC1150	Mammal	Manatee	Florida Manatee	Trichechidae	Juvenile	227	453.6	227	227	M	cold stress	KND	28.96017	-81.35002	no	NA	KND	KND	KND	KND	KND	KND	KND	NA	NA	NA	0	0	0	0	0	0	0	0	0	0	0	0	0	0	0	0	0	0	0	0	0	0
Reinert et al. 2017	MEC1152	Mammal	Manatee	Florida Manatee	Trichechidae	Subadult	230	453.6	230	230	M	cold stress	KND	28.52536	-80.73206	no	NA	KND	KND	KND	KND	KND	KND	KND	NA	NA	NA	0	0	0	0	0	0	0	0	0	0	0	0	0	0	0	0	0	0	0	0	0	0
Reinert et al. 2017	MEC1154	Mammal	Manatee	Florida Manatee	Trichechidae	Juvenile	183	453.6	183	183	M	cold stress	KND	28.53038	-80.72968	no	NA	KND	KND	KND	KND	KND	KND	KND	NA	NA	NA	0	0	0	0	0	0	0	0	0	0	0	0	0	0	0	0	0	0	0	0	0	0
Reinert et al. 2017	MEC1159	Mammal	Manatee	Florida Manatee	Trichechidae	Subadult	264	453.6	264	264	M	cold stress	KND	28.62531	-80.79251	no	NA	KND	KND	KND	KND	KND	KND	KND	NA	NA	NA	0	0	0	0	0	0	0	0	0	0	0	0	0	0	0	0	0	0	0	0	0	0
Reinert et al. 2017	MEC1161	Mammal	Manatee	Florida Manatee	Trichechidae	Adult	283	453.6	283	283	M	cold stress	KND	27.82249	-80.50938	no	NA	KND	KND	KND	KND	KND	KND	KND	NA	NA	NA	0	0	0	0	0	0	0	0	0	0	0	0	0	0	0	0	0	0	0	0	0	0
Reinert et al. 2017	MEC1163	Mammal	Manatee	Florida Manatee	Trichechidae	Subadult	246	453.6	246	246	F	cold stress	KND	28.15415	-80.63814	no	NA	KND	KND	KND	KND	KND	KND	KND	NA	NA	NA	0	0	0	0	0	0	1	NA	NA	0	NA	0	NA	0	0	0	0	0	0	0	0	0
Reinert et al. 2017	MEC1165	Mammal	Manatee	Florida Manatee	Trichechidae	Juvenile	159	453.6	159	159	M	cold stress	KND	27.80742	-80.5058	no	NA	KND	KND	KND	KND	KND	KND	KND	NA	NA	NA	0	0	0	0	0	0	1	NA	NA	0	NA	0	NA	0	0	0	0	0	0	1	NA	0
Reinert et al. 2017	MEC1166	Mammal	Manatee	Florida Manatee	Trichechidae	Juvenile	206	453.6	206	206	M	cold stress	KND	28.41557	-80.6295	no	NA	KND	KND	KND	KND	KND	KND	KND	NA	NA	NA	0	0	0	0	0	0	0	0	0	0	0	0	0	0	0	0	0	0	0	0	0	0
Reinert et al. 2017	MEC1172	Mammal	Manatee	Florida Manatee	Trichechidae	Juvenile	162	453.6	162	162	M	cold stress	KND	27.82018	-80.51049	no	NA	KND	KND	KND	KND	KND	KND	KND	NA	NA	NA	0	0	0	0	0	0	0	0	0	0	0	0	0	0	0	0	0	0	0	0	0	0
Reinert et al. 2017	MEC1202	Mammal	Manatee	Florida Manatee	Trichechidae	Juvenile	160	453.6	160	160	F	cold stress	KND	27.80824	-80.50658	no	NA	KND	KND	KND	KND	KND	KND	KND	NA	NA	NA	0	0	0	0	0	0	0	0	0	0	0	0	0	0	0	0	0	0	0	0	0	0
Reinert et al. 2017	MEC12105	Mammal	Manatee	Florida Manatee	Trichechidae	Juvenile	163	453.6	163	163	M	cold stress	KND	28.36886	-80.69821	no	NA	KND	KND	KND	KND	KND	KND	KND	NA	NA	NA	0	0	0	0	0	0	1	NA	NA	0	NA	0	NA	0	0	0	0	0	0	0	0	0
Reinert et al. 2017	MEC1211	Mammal	Manatee	Florida Manatee	Trichechidae	Juvenile	180	453.6	180	180	F	cold stress	KND	28.3256	-80.68877	no	NA	KND	KND	KND	KND	KND	KND	KND	NA	NA	NA	0	0	0	0	0	0	0	0	0	0	0	0	0	0	0	0	0	0	0	0	0	0
Reinert et al. 2017	MEC1213	Mammal	Manatee	Florida Manatee	Trichechidae	Juvenile	227	453.6	227	227	F	cold stress	KND	28.38609	-80.69684	no	NA	KND	KND	KND	KND	KND	KND	KND	NA	NA	NA	0	0	0	0	0	0	1	NA	NA	0	NA	0	NA	0	0	0	0	0	0	0	0	0
Reinert et al. 2017	MEC1216	Mammal	Manatee	Florida Manatee	Trichechidae	Juvenile	195	453.6	195	195	M	cold stress	KND	28.58597	-80.6391	no	NA	KND	KND	KND	KND	KND	KND	KND	NA	NA	NA	0	0	0	0	0	0	0	0	0	0	0	0	0	0	0	0	0	0	0	0	0	0
Reinert et al. 2017	MEC1293	Mammal	Manatee	Florida Manatee	Trichechidae	Juvenile	212	453.6	212	212	F	cold stress	KND	28.20023	-80.61667	no	NA	KND	KND	KND	KND	KND	KND	KND	NA	NA	NA	0	0	0	0	0	0	0	0	0	0	0	0	0	0	0	0	0	0	0	0	0	0
Reinert et al. 2017	MEC1297	Mammal	Manatee	Florida Manatee	Trichechidae	Juvenile	189	453.6	189	189	M	cold stress	KND	28.18785	-80.62579	no	NA	KND	KND	KND	KND	KND	KND	KND	NA	NA	NA	0	0	0	0	0	0	0	0	0	0	0	0	NA	0	0	0	0	0	0	1	NA	0
Reinert et al. 2017	MEC1301	Mammal	Manatee	Florida Manatee	Trichechidae	Infant	143	453.6	143	143	F	cold stress	KND	28.31746	-80.61906	no	NA	KND	KND	KND	KND	KND	KND	KND	NA	NA	NA	0	0	0	0	0	0	0	0	0	0	0	0	0	0	0	0	0	0	0	0	0	0
Reinert et al. 2017	MEC1303	Mammal	Manatee	Florida Manatee	Trichechidae	Juvenile	180	453.6	180	180	M	cold stress	KND	28.49724	-80.77658	no	NA	KND	KND	KND	KND	KND	KND	KND	NA	NA	NA	0	0	0	0	0	0	1	NA	NA	0	NA	1	NA	0	0	0	0	0	0	1	NA	0
Reinert et al. 2017	MEC1306	Mammal	Manatee	Florida Manatee	Trichechidae	Adult	296	453.6	296	296	M	cold stress	KND	28.41554	-80.63037	no	NA	KND	KND	KND	KND	KND	KND	KND	NA	NA	NA	0	0	0	0	0	0	0	0	0	0	0	0	0	0	0	0	0	0	0	0	0	0
Reinert et al. 2017	MEC1307	Mammal	Manatee	Florida Manatee	Trichechidae	Juvenile	179	453.6	179	179	F	cold stress	KND	28.5398	-80.784	no	NA	KND	KND	KND	KND	KND	KND	KND	NA	NA	NA	0	0	0	0	0	0	0	0	0	0	0	0	0	0	0	0	0	0	0	0	0	0
Reinert et al. 2017	MEC1309	Mammal	Manatee	Florida Manatee	Trichechidae	Juvenile	222	453.6	222	222	F	cold stress	KND	28.37112	-80.69051	no	NA	KND	KND	KND	KND	KND	KND	KND	NA	NA	NA	0	0	0	0	0	0	0	0	0	0	0	0	0	0	0	0	0	0	0	0	0	0
Reinert et al. 2017	MEC1310	Mammal	Manatee	Florida Manatee	Trichechidae	Adult	293	453.6	293	293	M	cold stress	KND	28.3924	-80.74191	no	NA	KND	KND	KND	KND	KND	KND	KND	NA	NA	NA	0	0	0	0	0	0	0	0	0	0	0	0	0	0	0	0	0	0	0	0	0	0
Reinert et al. 2017	MEC13116	Mammal	Manatee	Florida Manatee	Trichechidae	Adult	300	453.6	300	300	M	cold stress	KND	28.29902	-80.6166	no	NA	KND	KND	KND	KND	KND	KND	KND	NA	NA	NA	0	0	0	0	0	0	0	0	0	0	0	0	0	0	0	0	0	0	0	0	0	0
Reinert et al. 2017	MEC13120	Mammal	Manatee	Florida Manatee	Trichechidae	Infant	147	453.6	147	147	M	cold stress	KND	28.87922	-80.79801	no	NA	KND	KND	KND	KND	KND	KND	KND	NA	NA	NA	0	0	0	0	0	0	3	NA	NA	0	NA	0	NA	1	NA	0	0	0	0	2	NA	0
Reinert et al. 2017	MEC1317	Mammal	Manatee	Florida Manatee	Trichechidae	Subadult	261	453.6	261	261	M	cold stress	KND	28.11459	-80.62811	no	NA	KND	KND	KND	KND	KND	KND	KND	NA	NA	NA	0	0	0	0	0	0	0	0	0	0	NA	0	NA	0	0	0	0	0	0	1	NA	0
Reinert et al. 2017	MEC1318	Mammal	Manatee	Florida Manatee	Trichechidae	Infant	121	453.6	121	121	F	cold stress	KND	27.83444	-80.52183	no	NA	KND	KND	KND	KND	KND	KND	KND	NA	NA	NA	0	0	1	NA	0	0	0	0	0	0	NA	0	NA	0	0	0	0	0	0	0	0	0
Reinert et al. 2017	MEC13181	Mammal	Manatee	Florida Manatee	Trichechidae	Juvenile	163	453.6	163	163	M	cold stress	KND	28.20198	-80.61304	no	NA	KND	KND	KND	KND	KND	KND	KND	NA	NA	NA	0	0	0	0	0	0	0	0	0	0	0	0	0	0	0	0	0	0	0	0	0	0
Reinert et al. 2017	MEC13185	Mammal	Manatee	Florida Manatee	Trichechidae	Infant	139	453.6	139	139	M	cold stress	KND	28.47189	-80.76476	no	NA	KND	KND	KND	KND	KND	KND	KND	NA	NA	NA	0	0	0	0	0	0	0	0	0	0	0	0	0	0	0	0	0	0	0	0	0	0
Reinert et al. 2017	MEC1321	Mammal	Manatee	Florida Manatee	Trichechidae	Infant	146	453.6	146	146	M	cold stress	KND	27.63665	-80.3756	no	NA	KND	KND	KND	KND	KND	KND	KND	NA	NA	NA	0	0	0	0	0	0	0	0	0	0	0	0	0	0	0	0	0	0	0	0	0	0
Reinert et al. 2017	MEC1322	Mammal	Manatee	Florida Manatee	Trichechidae	Juvenile	159	453.6	159	159	M	cold stress	KND	28.37214	-80.66438	no	NA	KND	KND	KND	KND	KND	KND	KND	NA	NA	NA	0	0	0	0	0	0	1	NA	NA	0	NA	0	NA	0	0	0	0	0	0	0	0	0
Reinert et al. 2017	MEC13256	Mammal	Manatee	Florida Manatee	Trichechidae	Juvenile	168	453.6	168	168	M	cold stress	KND	28.15047	-80.6051	no	NA	KND	KND	KND	KND	KND	KND	KND	NA	NA	NA	0	0	0	0	0	0	0	0	0	0	0	0	0	0	0	0	0	0	0	0	0	0
Reinert et al. 2017	MEC13261	Mammal	Manatee	Florida Manatee	Trichechidae	Infant	133	453.6	133	133	M	cold stress	KND	28.30964	-80.61806	no	NA	KND	KND	KND	KND	KND	KND	KND	NA	NA	NA	0	0	0	0	0	0	0	0	0	0	0	0	0	0	0	0	0	0	0	0	0	0
Reinert et al. 2017	MEC1340	Mammal	Manatee	Florida Manatee	Trichechidae	Juvenile	191	453.6	191	191	M	cold stress	KND	28.88624	-81.35837	no	NA	KND	KND	KND	KND	KND	KND	KND	NA	NA	NA	0	0	0	0	0	0	0	0	0	0	0	0	0	0	0	0	0	0	0	0	0	0
Reinert et al. 2017	MEC1353	Mammal	Manatee	Florida Manatee	Trichechidae	Juvenile	206	453.6	206	206	F	cold stress	KND	28.46821	-80.76434	no	NA	KND	KND	KND	KND	KND	KND	KND	NA	NA	NA	0	0	0	0	0	0	0	0	0	0	0	0	0	0	0	0	0	0	0	0	0	0
Reinert et al. 2017	MEC1368	Mammal	Manatee	Florida Manatee	Trichechidae	Adult	285	453.6	285	285	M	cold stress	KND	27.98321	-80.52664	no	NA	KND	KND	KND	KND	KND	KND	KND	NA	NA	NA	0	0	0	0	0	0	0	0	0	0	0	0	0	0	0	0	0	0	0	0	0	0
Reinert et al. 2017	MEC1373	Mammal	Manatee	Florida Manatee	Trichechidae	Juvenile	203	453.6	203	203	M	cold stress	KND	28.20086	-80.60686	no	NA	KND	KND	KND	KND	KND	KND	KND	NA	NA	NA	0	0	0	0	0	0	0	0	0	0	0	0	0	0	0	0	0	0	0	0	0	0
Reinert et al. 2017	MEC1384	Mammal	Manatee	Florida Manatee	Trichechidae	Infant	152	453.6	152	152	M	cold stress	KND	27.83666	-80.50465	no	NA	KND	KND	KND	KND	KND	KND	KND	NA	NA	NA	0	0	0	0	0	0	2	NA	NA	0	NA	1	NA	0	0	0	0	0	0	0	0	0
Reinert et al. 2017	MEC14001	Mammal	Manatee	Florida Manatee	Trichechidae	Infant	132	453.6	132	132	M	cold stress	KND	28.24493	-80.67842	no	NA	KND	KND	KND	KND	KND	KND	KND	NA	NA	NA	0	0	0	0	0	0	0	0	0	0	0	0	0	0	0	0	0	0	0	0	0	0
Reinert et al. 2017	MEC14005	Mammal	Manatee	Florida Manatee	Trichechidae	Juvenile	206	453.6	206	206	M	cold stress	KND	28.46813	-80.76247	no	NA	KND	KND	KND	KND	KND	KND	KND	NA	NA	NA	0	0	0	0	0	0	0	0	0	0	0	0	0	0	0	0	0	0	0	0	0	0
Reinert et al. 2017	MEC14007	Mammal	Manatee	Florida Manatee	Trichechidae	Juvenile	201	453.6	201	201	M	cold stress	KND	28.47504	-80.76534	no	NA	KND	KND	KND	KND	KND	KND	KND	NA	NA	NA	0	0	0	0	0	0	0	0	0	0	0	0	0	0	0	0	0	0	0	0	0	0
Reinert et al. 2017	MEC14011	Mammal	Manatee	Florida Manatee	Trichechidae	Subadult	232	453.6	232	232	M	cold stress	KND	28.40334	-80.69532	no	NA	KND	KND	KND	KND	KND	KND	KND	NA	NA	NA	0	0	0	0	0	0	0	0	0	0	0	0	0	0	0	0	0	0	0	0	0	0
Reinert et al. 2017	MEC14013	Mammal	Manatee	Florida Manatee	Trichechidae	Juvenile	215	453.6	215	215	F	cold stress	KND	28.47946	-80.73011	no	NA	KND	KND	KND	KND	KND	KND	KND	NA	NA	NA	0	0	0	0	0	0	0	0	0	0	0	0	0	0	0	0	0	0	0	0	0	0
Reinert et al. 2017	MEC14022	Mammal	Manatee	Florida Manatee	Trichechidae	Juvenile	188	453.6	188	188	M	cold stress	KND	28.20231	-80.61417	no	NA	KND	KND	KND	KND	KND	KND	KND	NA	NA	NA	0	0	0	0	0	0	0	0	0	0	0	0	0	0	0	0	0	0	0	0	0	0
Reinert et al. 2017	MEC14024	Mammal	Manatee	Florida Manatee	Trichechidae	Juvenile	193	453.6	193	193	F	cold stress	KND	28.02984	-80.58474	no	NA	KND	KND	KND	KND	KND	KND	KND	NA	NA	NA	0	0	0	0	0	0	0	0	0	0	0	0	0	0	0	0	0	0	0	0	0	0
Reinert et al. 2017	MEC14027	Mammal	Manatee	Florida Manatee	Trichechidae	Infant	130	453.6	130	130	F	cold stress	KND	28.43289	-80.7202	no	NA	KND	KND	KND	KND	KND	KND	KND	NA	NA	NA	0	0	0	0	0	0	0	0	0	0	0	0	0	0	0	0	0	0	0	0	0	0
Reinert et al. 2017	MEC14032	Mammal	Manatee	Florida Manatee	Trichechidae	Juvenile	193	453.6	193	193	F	cold stress	KND	28.37986	-80.69753	no	NA	KND	KND	KND	KND	KND	KND	KND	NA	NA	NA	0	0	0	0	0	0	0	0	0	0	0	0	0	0	0	0	0	0	0	0	0	0
Reinert et al. 2017	MEC14102	Mammal	Manatee	Florida Manatee	Trichechidae	Infant	138	453.6	138	138	M	cold stress	KND	28.38084	-80.60912	no	NA	KND	KND	KND	KND	KND	KND	KND	NA	NA	NA	0	0	0	0	0	0	1	NA	NA	0	NA	0	NA	0	0	0	0	0	0	0	0	0
Reinert et al. 2017	MEC15005	Mammal	Manatee	Florida Manatee	Trichechidae	Juvenile	177	453.6	177	177	M	cold stress	KND	28.31205	-80.61678	no	NA	KND	KND	KND	KND	KND	KND	KND	NA	NA	NA	0	0	0	0	0	0	0	0	0	0	0	0	0	0	0	0	0	0	0	0	0	0
Reinert et al. 2017	MEC15006	Mammal	Manatee	Florida Manatee	Trichechidae	Infant	143	453.6	143	143	M	cold stress	KND	27.62746	-80.35936	no	NA	KND	KND	KND	KND	KND	KND	KND	NA	NA	NA	0	0	0	0	0	0	1	NA	NA	0	NA	0	NA	0	0	0	0	0	0	1	NA	0
Reinert et al. 2017	MEC15007	Mammal	Manatee	Florida Manatee	Trichechidae	Subadult	247	453.6	247	247	F	cold stress	KND	28.36519	-80.68836	no	NA	KND	KND	KND	KND	KND	KND	KND	NA	NA	NA	0	0	0	0	0	0	0	0	0	0	0	0	0	0	0	0	0	0	0	0	0	0
Reinert et al. 2017	MEC15010	Mammal	Manatee	Florida Manatee	Trichechidae	Juvenile	218	453.6	218	218	F	cold stress	KND	27.93006	-80.49963	no	NA	KND	KND	KND	KND	KND	KND	KND	NA	NA	NA	0	0	0	0	0	0	0	0	0	0	0	0	0	0	0	0	0	0	0	0	0	0
Reinert et al. 2017	MEC15011	Mammal	Manatee	Florida Manatee	Trichechidae	Juvenile	189	453.6	189	189	F	cold stress	KND	28.12502	-80.63106	no	NA	KND	KND	KND	KND	KND	KND	KND	NA	NA	NA	0	0	0	0	0	0	0	0	0	0	0	0	0	0	0	0	0	0	0	0	0	0
Reinert et al. 2017	MEC15012	Mammal	Manatee	Florida Manatee	Trichechidae	Juvenile	191	453.6	191	191	F	cold stress	KND	28.37581	-80.69497	no	NA	KND	KND	KND	KND	KND	KND	KND	NA	NA	NA	0	0	0	0	0	0	0	0	0	0	0	0	0	0	0	0	0	0	0	0	0	0
Reinert et al. 2017	MEC15018	Mammal	Manatee	Florida Manatee	Trichechidae	Juvenile	174	453.6	174	174	M	cold stress	KND	28.15425	-80.60661	no	NA	KND	KND	KND	KND	KND	KND	KND	NA	NA	NA	0	0	0	0	0	0	0	0	0	0	0	0	0	0	0	0	0	0	0	0	0	0
Reinert et al. 2017	MEC16006	Mammal	Manatee	Florida Manatee	Trichechidae	Infant	153	453.6	153	153	F	cold stress	KND	28.89511	-80.84942	no	NA	KND	KND	KND	KND	KND	KND	KND	NA	NA	NA	0	0	0	0	0	0	0	0	0	0	NA	1	NA	0	0	0	0	0	0	0	0	0
Reinert et al. 2017	MEC16008	Mammal	Manatee	Florida Manatee	Trichechidae	Infant	123	453.6	123	123	M	cold stress	KND	28.03699	-80.57979	no	NA	KND	KND	KND	KND	KND	KND	KND	NA	NA	NA	0	0	0	0	0	0	0	0	0	0	0	0	0	0	0	0	0	0	0	0	0	0
Reinert et al. 2017	MEC16010	Mammal	Manatee	Florida Manatee	Trichechidae	Juvenile	165	453.6	165	165	M	cold stress	KND	28.38237	-80.69266	no	NA	KND	KND	KND	KND	KND	KND	KND	NA	NA	NA	0	0	2	NA	0	0	1	NA	NA	0	NA	0	NA	0	0	0	0	0	0	0	0	0
Reinert et al. 2017	MEC16015	Mammal	Manatee	Florida Manatee	Trichechidae	Subadult	247	453.6	247	247	F	cold stress	KND	28.06669	-80.59574	no	NA	KND	KND	KND	KND	KND	KND	KND	NA	NA	NA	0	0	0	0	0	0	0	0	0	0	NA	0	NA	0	0	0	0	0	0	2	NA	0
Reinert et al. 2017	MEC16016	Mammal	Manatee	Florida Manatee	Trichechidae	Juvenile	224	453.6	224	224	F	cold stress	KND	28.90163	-80.85731	no	NA	KND	KND	KND	KND	KND	KND	KND	NA	NA	NA	0	0	0	0	0	0	0	0	0	0	0	0	0	0	0	0	0	0	0	0	0	0
Reinert et al. 2017	MEC16019	Mammal	Manatee	Florida Manatee	Trichechidae	Subadult	250	453.6	250	250	F	cold stress	KND	28.38249	-80.60886	no	NA	KND	KND	KND	KND	KND	KND	KND	NA	NA	NA	0	0	0	0	0	0	0	0	0	0	0	0	0	0	0	0	0	0	0	0	0	0
Reinert et al. 2017	MEC16024	Mammal	Manatee	Florida Manatee	Trichechidae	Juvenile	223	453.6	223	223	M	cold stress	KND	27.85369	-80.44392	no	NA	KND	KND	KND	KND	KND	KND	KND	NA	NA	NA	0	0	0	0	0	0	0	0	0	0	0	0	0	0	0	0	0	0	0	0	0	0
Reinert et al. 2017	MEC16117	Mammal	Manatee	Florida Manatee	Trichechidae	Infant	117	453.6	117	117	M	cold stress	KND	28.01674	-80.59354	no	NA	KND	KND	KND	KND	KND	KND	KND	NA	NA	NA	0	0	0	0	0	0	0	0	0	0	0	0	0	0	0	0	0	0	0	0	0	0
Reinert et al. 2017	MEC16129	Mammal	Manatee	Florida Manatee	Trichechidae	Infant	131	453.6	131	131	F	cold stress	KND	28.39141	-80.61371	no	NA	KND	KND	KND	KND	KND	KND	KND	NA	NA	NA	0	0	0	0	0	0	0	0	0	0	0	0	0	0	0	0	0	0	0	0	0	0
Reinert et al. 2017	MEC17001	Mammal	Manatee	Florida Manatee	Trichechidae	Juvenile	165	453.6	165	165	F	cold stress	KND	28.78068	-80.77784	no	NA	KND	KND	KND	KND	KND	KND	KND	NA	NA	NA	0	0	0	0	0	0	0	0	0	0	0	0	0	0	0	0	0	0	0	0	0	0
Reinert et al. 2017	MEC17003	Mammal	Manatee	Florida Manatee	Trichechidae	Infant	146	453.6	146	146	M	cold stress	KND	28.66452	-80.82316	no	NA	KND	KND	KND	KND	KND	KND	KND	NA	NA	NA	0	0	0	0	0	0	0	0	0	0	0	0	0	0	0	0	0	0	0	0	0	0
Reinert et al. 2017	MEC17005	Mammal	Manatee	Florida Manatee	Trichechidae	Infant	143	453.6	143	143	F	cold stress	KND	28.49379	-80.77563	no	NA	KND	KND	KND	KND	KND	KND	KND	NA	NA	NA	0	0	0	0	0	0	0	0	0	0	0	0	0	0	0	0	0	0	0	0	0	0
Reinert et al. 2017	MEC17006	Mammal	Manatee	Florida Manatee	Trichechidae	Infant	153	453.6	153	153	F	cold stress	KND	27.89414	-80.50068	no	NA	KND	KND	KND	KND	KND	KND	KND	NA	NA	NA	0	0	0	0	0	0	0	0	0	0	0	0	0	0	0	0	0	0	0	0	0	0
Reinert et al. 2017	MEC17009	Mammal	Manatee	Florida Manatee	Trichechidae	Juvenile	183	453.6	183	183	F	cold stress	KND	28.125	-80.62439	no	NA	KND	KND	KND	KND	KND	KND	KND	NA	NA	NA	0	0	0	0	0	0	0	0	0	0	0	0	0	0	0	0	0	0	0	0	0	0
Reinert et al. 2017	MEC17017	Mammal	Manatee	Florida Manatee	Trichechidae	Infant	154	453.6	154	154	M	cold stress	KND	28.36858	-80.67213	no	NA	KND	KND	KND	KND	KND	KND	KND	NA	NA	NA	0	0	0	0	0	0	0	0	0	0	0	0	0	0	0	0	0	0	0	0	0	0
Reinert et al. 2017	MEC17020	Mammal	Manatee	Florida Manatee	Trichechidae	Juvenile	195	453.6	195	195	M	cold stress	KND	27.83389	-80.52651	no	NA	KND	KND	KND	KND	KND	KND	KND	NA	NA	NA	0	0	0	0	0	0	2	NA	NA	0	NA	1	NA	0	0	0	0	0	0	0	0	0
Reinert et al. 2017	MEC17021	Mammal	Manatee	Florida Manatee	Trichechidae	Juvenile	179	453.6	179	179	F	cold stress	KND	28.55474	-80.7958	no	NA	KND	KND	KND	KND	KND	KND	KND	NA	NA	NA	0	0	0	0	0	0	0	0	0	0	0	0	0	0	0	0	0	0	0	0	0	0
Reinert et al. 2017	MEC17022	Mammal	Manatee	Florida Manatee	Trichechidae	Juvenile	175	453.6	175	175	M	cold stress	KND	28.78798	-80.78632	no	NA	KND	KND	KND	KND	KND	KND	KND	NA	NA	NA	0	0	0	0	0	0	0	0	0	0	0	0	0	0	0	0	0	0	0	0	0	0
Reinert et al. 2017	MEC17025	Mammal	Manatee	Florida Manatee	Trichechidae	Infant	154	453.6	154	154	F	cold stress	KND	28.54978	-80.79406	no	NA	KND	KND	KND	KND	KND	KND	KND	NA	NA	NA	0	0	0	0	0	0	0	0	0	0	0	0	0	0	0	0	0	0	0	0	0	0
Reinert et al. 2017	MEC17029	Mammal	Manatee	Florida Manatee	Trichechidae	Juvenile	182	453.6	182	182	M	cold stress	KND	28.32916	-80.71542	no	NA	KND	KND	KND	KND	KND	KND	KND	NA	NA	NA	0	0	0	0	0	0	0	0	0	0	0	0	0	0	0	0	0	0	0	0	0	0
Reinert et al. 2017	MEC17032	Mammal	Manatee	Florida Manatee	Trichechidae	Infant	150	453.6	150	150	M	cold stress	KND	28.48248	-80.76942	no	NA	KND	KND	KND	KND	KND	KND	KND	NA	NA	NA	0	0	0	0	0	0	1	NA	NA	0	NA	0	NA	0	0	0	0	0	0	0	0	0
Reinert et al. 2017	MEC17043	Mammal	Manatee	Florida Manatee	Trichechidae	Subadult	241	453.6	241	241	M	cold stress	KND	28.47133	-80.76443	no	NA	KND	KND	KND	KND	KND	KND	KND	NA	NA	NA	0	0	0	0	0	0	0	0	0	0	0	0	0	0	0	0	0	0	0	0	0	0
Reinert et al. 2017	MEC17051	Mammal	Manatee	Florida Manatee	Trichechidae	Infant	148	453.6	148	148	M	cold stress	KND	28.07744	-80.60258	no	NA	KND	KND	KND	KND	KND	KND	KND	NA	NA	NA	0	0	0	0	0	0	0	0	0	0	0	0	0	0	0	0	0	0	0	0	0	0
Reinert et al. 2017	MEC17052	Mammal	Manatee	Florida Manatee	Trichechidae	Juvenile	157	453.6	157	157	M	cold stress	KND	28.89939	-80.85101	no	NA	KND	KND	KND	KND	KND	KND	KND	NA	NA	NA	0	0	0	0	0	0	0	0	0	0	0	0	0	0	0	0	0	0	0	0	0	0
Reinert et al. 2017	MEC17057	Mammal	Manatee	Florida Manatee	Trichechidae	Juvenile	158	453.6	158	158	M	cold stress	KND	28.4682	-80.76437	no	NA	KND	KND	KND	KND	KND	KND	KND	NA	NA	NA	0	0	0	0	0	0	0	0	0	0	0	0	0	0	0	0	0	0	0	0	0	0
Reinert et al. 2017	MEC17141	Mammal	Manatee	Florida Manatee	Trichechidae	Infant	146	453.6	146	146	M	cold stress	KND	28.66904	-80.82464	no	NA	KND	KND	KND	KND	KND	KND	KND	NA	NA	NA	0	0	0	0	0	0	0	0	0	0	0	0	0	0	0	0	0	0	0	0	0	0
Reinert et al. 2017	MEC17142	Mammal	Manatee	Florida Manatee	Trichechidae	Juvenile	195	453.6	195	195	F	cold stress	KND	28.02844	-80.57924	no	NA	KND	KND	KND	KND	KND	KND	KND	NA	NA	NA	0	0	0	0	0	0	0	0	0	0	0	0	0	0	0	0	0	0	0	0	0	0
Reinert et al. 2017	MEC17144	Mammal	Manatee	Florida Manatee	Trichechidae	Juvenile	181	453.6	181	181	F	cold stress	KND	28.87406	-80.81349	no	NA	KND	KND	KND	KND	KND	KND	KND	NA	NA	NA	0	0	0	0	0	0	0	0	0	0	0	0	0	0	0	0	0	0	0	1	NA	0
Reinert et al. 2017	MEC17145	Mammal	Manatee	Florida Manatee	Trichechidae	Adult	275	453.6	275	275	M	cold stress	KND	28.19111	-80.62377	no	NA	KND	KND	KND	KND	KND	KND	KND	NA	NA	NA	0	0	0	0	0	0	0	0	0	0	0	0	0	0	0	0	0	0	0	0	0	0
Reinert et al. 2017	MEC18001	Mammal	Manatee	Florida Manatee	Trichechidae	Subadult	233	453.6	233	233	F	cold stress	KND	28.36234	-80.67188	no	NA	KND	KND	KND	KND	KND	KND	KND	NA	NA	NA	0	0	0	0	0	0	1	NA	NA	0	NA	0	NA	0	0	0	0	0	0	0	0	0
Reinert et al. 2017	MEC18003	Mammal	Manatee	Florida Manatee	Trichechidae	Infant	146	453.6	146	146	M	cold stress	KND	28.5868	-80.80121	no	NA	KND	KND	KND	KND	KND	KND	KND	NA	NA	NA	0	0	0	0	0	0	1	NA	NA	0	NA	0	NA	0	0	0	0	0	0	0	0	0
Reinert et al. 2017	MEC18005	Mammal	Manatee	Florida Manatee	Trichechidae	Juvenile	224	453.6	224	224	M	cold stress	KND	28.38182	-80.71684	no	NA	KND	KND	KND	KND	KND	KND	KND	NA	NA	NA	0	0	0	0	0	0	1	NA	NA	0	NA	0	NA	0	0	0	0	0	0	0	0	0
Reinert et al. 2017	MEC18006	Mammal	Manatee	Florida Manatee	Trichechidae	Juvenile	201	453.6	201	201	M	cold stress	KND	28.01698	-80.5897	no	NA	KND	KND	KND	KND	KND	KND	KND	NA	NA	NA	0	0	0	0	0	0	0	0	0	0	0	0	0	0	0	0	0	0	0	0	0	0
Reinert et al. 2017	MEC18008	Mammal	Manatee	Florida Manatee	Trichechidae	Juvenile	178	453.6	178	178	F	cold stress	KND	28.72964	-81.03923	no	NA	KND	KND	KND	KND	KND	KND	KND	NA	NA	NA	0	0	0	0	0	0	0	0	0	0	0	0	0	0	0	0	0	0	0	0	0	0
Reinert et al. 2017	MEC18010	Mammal	Manatee	Florida Manatee	Trichechidae	Juvenile	207	453.6	207	207	M	cold stress	KND	28.54599	-80.79053	no	NA	KND	KND	KND	KND	KND	KND	KND	NA	NA	NA	0	0	0	0	0	0	0	0	0	0	0	0	0	0	0	0	0	0	0	0	0	0
Reinert et al. 2017	MEC18011	Mammal	Manatee	Florida Manatee	Trichechidae	Juvenile	172	453.6	172	172	F	cold stress	KND	28.39174	-80.61645	no	NA	KND	KND	KND	KND	KND	KND	KND	NA	NA	NA	0	0	0	0	0	0	2	NA	NA	0	0	0	0	0	0	0	0	0	0	2	NA	0
Reinert et al. 2017	MEC18012	Mammal	Manatee	Florida Manatee	Trichechidae	Subadult	251	453.6	251	251	F	cold stress	KND	28.91594	-80.85846	no	NA	KND	KND	KND	KND	KND	KND	KND	NA	NA	NA	0	0	0	0	0	0	0	0	0	0	0	0	0	0	0	0	0	0	0	0	0	0
Reinert et al. 2017	MEC18014	Mammal	Manatee	Florida Manatee	Trichechidae	Juvenile	209	453.6	209	209	M	cold stress	KND	28.96585	-80.88582	no	NA	KND	KND	KND	KND	KND	KND	KND	NA	NA	NA	0	0	0	0	0	0	0	0	0	0	0	0	0	0	0	0	0	0	0	0	0	0
Reinert et al. 2017	MEC18015	Mammal	Manatee	Florida Manatee	Trichechidae	Juvenile	178	453.6	178	178	F	cold stress	KND	28.89928	-80.85378	no	NA	KND	KND	KND	KND	KND	KND	KND	NA	NA	NA	0	0	1	NA	0	0	0	0	0	0	NA	0	NA	0	0	0	0	0	0	0	0	0
Reinert et al. 2017	MEC18016	Mammal	Manatee	Florida Manatee	Trichechidae	Juvenile	176	453.6	176	176	F	cold stress	KND	28.15149	-80.60876	no	NA	KND	KND	KND	KND	KND	KND	KND	NA	NA	NA	0	0	0	0	0	0	0	0	0	0	0	0	0	0	0	0	0	0	0	0	0	0
Reinert et al. 2017	MEC18025	Mammal	Manatee	Florida Manatee	Trichechidae	Juvenile	160	453.6	160	160	M	cold stress	KND	27.83414	-80.49899	no	NA	KND	KND	KND	KND	KND	KND	KND	NA	NA	NA	0	0	0	0	0	0	1	NA	NA	0	NA	0	NA	0	0	0	0	0	0	0	0	0
Reinert et al. 2017	MEC18026	Mammal	Manatee	Florida Manatee	Trichechidae	Juvenile	165	453.6	165	165	M	cold stress	KND	28.67502	-80.82642	no	NA	KND	KND	KND	KND	KND	KND	KND	NA	NA	NA	0	0	0	0	0	0	2	NA	NA	0	0	0	0	0	0	0	0	0	0	0	0	0
Reinert et al. 2017	MEC18028	Mammal	Manatee	Florida Manatee	Trichechidae	Juvenile	159	453.6	159	159	M	cold stress	KND	27.71091	-80.40314	no	NA	KND	KND	KND	KND	KND	KND	KND	NA	NA	NA	0	0	0	0	0	0	0	0	0	0	0	0	0	0	0	0	0	0	0	0	0	0
Reinert et al. 2017	MEC18031	Mammal	Manatee	Florida Manatee	Trichechidae	Juvenile	176	453.6	176	176	F	cold stress	KND	28.38401	-80.67517	no	NA	KND	KND	KND	KND	KND	KND	KND	NA	NA	NA	0	0	0	0	0	0	0	0	0	0	0	0	0	0	0	0	0	0	0	0	0	0
Reinert et al. 2017	MEC18035	Mammal	Manatee	Florida Manatee	Trichechidae	Juvenile	207	453.6	207	207	F	cold stress	KND	28.96159	-80.87249	no	NA	KND	KND	KND	KND	KND	KND	KND	NA	NA	NA	0	0	0	0	0	0	0	0	0	0	0	0	0	0	0	0	0	0	0	0	0	0
Reinert et al. 2017	MEC18043	Mammal	Manatee	Florida Manatee	Trichechidae	Juvenile	178	453.6	178	178	F	cold stress	KND	28.43498	-80.65869	no	NA	KND	KND	KND	KND	KND	KND	KND	NA	NA	NA	0	0	0	0	0	0	0	0	0	0	0	0	0	0	0	0	0	0	0	0	0	0
Reinert et al. 2017	MEC18044	Mammal	Manatee	Florida Manatee	Trichechidae	Juvenile	197	453.6	197	197	F	cold stress	KND	28.34874	-80.61173	no	NA	KND	KND	KND	KND	KND	KND	KND	NA	NA	NA	0	0	0	0	0	0	0	0	0	0	0	0	0	0	0	0	0	0	0	0	0	0
Reinert et al. 2017	MEC18051	Mammal	Manatee	Florida Manatee	Trichechidae	Adult	274	453.6	274	274	F	cold stress	KND	28.4682	-80.76427	no	NA	KND	KND	KND	KND	KND	KND	KND	NA	NA	NA	0	0	0	0	0	0	0	0	0	0	0	0	0	0	0	0	0	0	0	0	0	0
Reinert et al. 2017	MEC18053	Mammal	Manatee	Florida Manatee	Trichechidae	Juvenile	223	453.6	223	223	M	cold stress	KND	28.42872	-80.75503	no	NA	KND	KND	KND	KND	KND	KND	KND	NA	NA	NA	0	0	0	0	0	0	0	0	0	0	0	0	0	0	0	0	0	0	0	0	0	0
Reinert et al. 2017	MEC18056	Mammal	Manatee	Florida Manatee	Trichechidae	Infant	152	453.6	152	152	F	cold stress	KND	28.53133	-80.60043	no	NA	KND	KND	KND	KND	KND	KND	KND	NA	NA	NA	0	0	0	0	0	0	0	0	0	0	0	0	0	0	0	0	0	0	0	0	0	0
Reinert et al. 2017	MEC18144	Mammal	Manatee	Florida Manatee	Trichechidae	Juvenile	215	453.6	215	215	F	cold stress	KND	28.49838	-80.776	no	NA	KND	KND	KND	KND	KND	KND	KND	NA	NA	NA	0	0	0	0	0	0	1	NA	NA	0	NA	0	NA	0	0	0	0	0	0	0	0	0
Reinert et al. 2017	MEC19004	Mammal	Manatee	Florida Manatee	Trichechidae	Juvenile	209	453.6	209	209	F	cold stress	KND	29.00568	-80.90266	no	NA	KND	KND	KND	KND	KND	KND	KND	NA	NA	NA	0	0	0	0	0	0	0	0	0	0	0	0	0	0	0	0	0	0	0	0	0	0
Reinert et al. 2017	MEC19006	Mammal	Manatee	Florida Manatee	Trichechidae	Subadult	250	453.6	250	250	M	cold stress	KND	27.85041	-80.45392	no	NA	KND	KND	KND	KND	KND	KND	KND	NA	NA	NA	0	0	0	0	0	0	0	0	0	0	0	0	0	0	0	0	0	0	0	0	0	0
Reinert et al. 2017	MEC19007	Mammal	Manatee	Florida Manatee	Trichechidae	Infant	125	453.6	125	125	M	cold stress	KND	28.55634	-80.79675	no	NA	KND	KND	KND	KND	KND	KND	KND	NA	NA	NA	0	0	0	0	0	0	0	0	0	0	0	0	0	0	0	0	0	0	0	0	0	0
Reinert et al. 2017	MEC19008	Mammal	Manatee	Florida Manatee	Trichechidae	Juvenile	216	453.6	216	216	F	cold stress	KND	28.71509	-80.72883	no	NA	KND	KND	KND	KND	KND	KND	KND	NA	NA	NA	0	0	0	0	0	0	0	0	0	0	0	0	0	0	0	0	0	0	0	0	0	0
Reinert et al. 2017	MEC19009	Mammal	Manatee	Florida Manatee	Trichechidae	Subadult	239	453.6	239	239	M	cold stress	KND	28.03124	-80.58345	no	NA	KND	KND	KND	KND	KND	KND	KND	NA	NA	NA	0	0	0	0	0	0	0	0	0	0	0	0	0	0	0	0	0	0	0	0	0	0
Reinert et al. 2017	MEC19013	Mammal	Manatee	Florida Manatee	Trichechidae	Juvenile	204	453.6	204	204	M	cold stress	KND	28.07573	-80.60339	no	NA	KND	KND	KND	KND	KND	KND	KND	NA	NA	NA	0	0	0	0	0	0	0	0	0	0	0	0	0	0	0	0	0	0	0	0	0	0
Reinert et al. 2017	MEC19014	Mammal	Manatee	Florida Manatee	Trichechidae	Juvenile	172	453.6	172	172	M	cold stress	KND	28.56161	-80.71809	no	NA	KND	KND	KND	KND	KND	KND	KND	NA	NA	NA	0	0	0	0	0	0	0	0	0	0	NA	0	NA	0	0	0	0	0	0	1	NA	0
Reinert et al. 2017	MEC19016	Mammal	Manatee	Florida Manatee	Trichechidae	Juvenile	220	453.6	220	220	M	cold stress	KND	28.11552	-80.62875	no	NA	KND	KND	KND	KND	KND	KND	KND	NA	NA	NA	0	0	0	0	0	0	0	0	0	0	0	0	0	0	0	0	0	0	0	0	0	0
Reinert et al. 2017	MEC19017	Mammal	Manatee	Florida Manatee	Trichechidae	Juvenile	195	453.6	195	195	M	cold stress	KND	28.92178	-81.35365	no	NA	KND	KND	KND	KND	KND	KND	KND	NA	NA	NA	0	0	0	0	0	0	1	NA	NA	0	NA	0	NA	0	0	0	0	0	0	0	0	0
Reinert et al. 2017	MEC19018	Mammal	Manatee	Florida Manatee	Trichechidae	Juvenile	188	453.6	188	188	M	cold stress	KND	27.56501	-80.36381	no	NA	KND	KND	KND	KND	KND	KND	KND	NA	NA	NA	0	0	0	0	0	0	0	0	0	0	0	0	0	0	0	0	0	0	0	0	0	0
Reinert et al. 2017	MEC19019	Mammal	Manatee	Florida Manatee	Trichechidae	Juvenile	197	453.6	197	197	F	cold stress	KND	28.44675	-80.72067	no	NA	KND	KND	KND	KND	KND	KND	KND	NA	NA	NA	0	0	0	0	0	0	0	0	0	0	0	0	0	0	0	0	0	0	0	0	0	0
Reinert et al. 2017	MEC19020	Mammal	Manatee	Florida Manatee	Trichechidae	Subadult	235	453.6	235	235	M	cold stress	KND	28.16331	-80.60426	no	NA	KND	KND	KND	KND	KND	KND	KND	NA	NA	NA	0	0	0	0	0	0	0	0	0	0	0	0	0	0	0	0	0	0	0	0	0	0
Reinert et al. 2017	MEC19039	Mammal	Manatee	Florida Manatee	Trichechidae	Subadult	244	453.6	244	244	M	cold stress	KND	28.07438	-80.61272	no	NA	KND	KND	KND	KND	KND	KND	KND	NA	NA	NA	0	0	0	0	0	0	0	0	0	0	0	0	0	0	0	0	0	0	0	0	0	0
Reinert et al. 2017	MEC19089	Mammal	Manatee	Florida Manatee	Trichechidae	Infant	138	453.6	138	138	M	cold stress	KND	28.89249	-80.84021	no	NA	KND	KND	KND	KND	KND	KND	KND	NA	NA	NA	0	0	0	0	0	0	0	0	0	0	0	0	0	0	0	0	0	0	0	0	0	0
Reinert et al. 2017	MEC19093	Mammal	Manatee	Florida Manatee	Trichechidae	Adult	292	453.6	292	292	M	cold stress	KND	28.90067	-80.85307	no	NA	KND	KND	KND	KND	KND	KND	KND	NA	NA	NA	0	0	0	0	0	0	1	NA	NA	0	NA	0	NA	0	0	0	0	0	0	0	0	0
Reinert et al. 2017	MEC19094	Mammal	Manatee	Florida Manatee	Trichechidae	Subadult	263	453.6	263	263	F	cold stress	KND	28.30275	-80.61485	no	NA	KND	KND	KND	KND	KND	KND	KND	NA	NA	NA	0	0	0	0	0	0	0	0	0	0	0	0	0	0	0	0	0	0	0	0	0	0
Reinert et al. 2017	MEC19096	Mammal	Manatee	Florida Manatee	Trichechidae	Infant	132	453.6	132	132	M	cold stress	KND	28.20085	-80.60503	no	NA	KND	KND	KND	KND	KND	KND	KND	NA	NA	NA	0	0	0	0	0	0	0	0	0	0	0	0	0	0	0	0	0	0	0	0	0	0
Reinert et al. 2017	MEC19097	Mammal	Manatee	Florida Manatee	Trichechidae	Juvenile	216	453.6	216	216	M	cold stress	KND	28.17149	-80.61885	no	NA	KND	KND	KND	KND	KND	KND	KND	NA	NA	NA	0	0	0	0	0	0	0	0	0	0	0	0	0	0	0	0	0	0	0	0	0	0
Reinert et al. 2017	MEC19102	Mammal	Manatee	Florida Manatee	Trichechidae	Subadult	265	453.6	265	265	M	cold stress	KND	28.46246	-80.76164	no	NA	KND	KND	KND	KND	KND	KND	KND	NA	NA	NA	0	0	0	0	0	0	0	0	0	0	0	0	0	0	0	0	0	0	0	0	0	0
Reinert et al. 2017	MEC19103	Mammal	Manatee	Florida Manatee	Trichechidae	Subadult	259	453.6	259	259	M	cold stress	KND	28.89031	-80.84415	no	NA	KND	KND	KND	KND	KND	KND	KND	NA	NA	NA	0	0	0	0	0	0	0	0	0	0	0	0	0	0	0	0	0	0	0	0	0	0
Reinert et al. 2017	MEC19107	Mammal	Manatee	Florida Manatee	Trichechidae	Juvenile	183	453.6	183	183	F	cold stress	KND	28.8581	-80.81055	no	NA	KND	KND	KND	KND	KND	KND	KND	NA	NA	NA	0	0	0	0	0	0	0	0	0	0	0	0	0	0	0	0	0	0	0	0	0	0
Reinert et al. 2017	MEC19109	Mammal	Manatee	Florida Manatee	Trichechidae	Subadult	266	453.6	266	266	M	cold stress	KND	28.22297	-80.62099	no	NA	KND	KND	KND	KND	KND	KND	KND	NA	NA	NA	0	0	0	0	0	0	0	0	0	0	0	0	0	0	0	0	0	0	0	0	0	0
Reinert et al. 2017	MNE1001	Mammal	Manatee	Florida Manatee	Trichechidae	Adult	295	453.6	295	295	M	cold stress	KND	28.73015	-80.76176	no	NA	KND	KND	KND	KND	KND	KND	KND	NA	NA	NA	0	0	0	0	0	0	0	0	0	0	0	0	0	0	0	0	0	0	0	0	0	0
Reinert et al. 2017	MNE1002	Mammal	Manatee	Florida Manatee	Trichechidae	Adult	281	453.6	281	281	F	cold stress	KND	27.65193	-80.3861	no	NA	KND	KND	KND	KND	KND	KND	KND	NA	NA	NA	0	0	0	0	0	0	1	NA	NA	0	NA	0	NA	0	0	0	0	0	0	0	0	0
Reinert et al. 2017	MNE1003	Mammal	Manatee	Florida Manatee	Trichechidae	Subadult	247	453.6	247	247	F	cold stress	KND	27.8087	-80.46317	no	NA	KND	KND	KND	KND	KND	KND	KND	NA	NA	NA	0	0	0	0	0	0	0	0	0	0	0	0	NA	0	0	0	0	0	0	1	NA	0
Reinert et al. 2017	MNE1004	Mammal	Manatee	Florida Manatee	Trichechidae	Juvenile	199	453.6	199	199	F	cold stress	KND	28.499	-80.77647	no	NA	KND	KND	KND	KND	KND	KND	KND	NA	NA	NA	0	0	0	0	0	0	0	0	0	0	0	0	0	0	0	0	0	0	0	0	0	0
Reinert et al. 2017	MNE1005	Mammal	Manatee	Florida Manatee	Trichechidae	Subadult	236	453.6	236	236	M	cold stress	KND	28.22541	-80.61652	no	NA	KND	KND	KND	KND	KND	KND	KND	NA	NA	NA	0	0	0	0	0	0	0	0	0	0	0	0	0	0	0	0	0	0	0	0	0	0
Reinert et al. 2017	MNE1006	Mammal	Manatee	Florida Manatee	Trichechidae	Adult	276	453.6	276	276	M	cold stress	KND	27.64946	-80.38454	no	NA	KND	KND	KND	KND	KND	KND	KND	NA	NA	NA	0	0	0	0	0	0	0	0	0	0	0	0	0	0	0	0	0	0	0	0	0	0
Reinert et al. 2017	MNE1007	Mammal	Manatee	Florida Manatee	Trichechidae	Juvenile	229	453.6	229	229	M	cold stress	KND	28.72315	-80.83714	no	NA	KND	KND	KND	KND	KND	KND	KND	NA	NA	NA	0	0	0	0	0	0	0	0	0	0	0	0	0	0	0	0	0	0	0	0	0	0
Reinert et al. 2017	MNE1009	Mammal	Manatee	Florida Manatee	Trichechidae	Adult	294	453.6	294	294	F	cold stress	KND	28.30688	-80.65729	no	NA	KND	KND	KND	KND	KND	KND	KND	NA	NA	NA	0	0	0	0	0	0	3	NA	NA	0	NA	0	NA	0	0	0	0	0	0	0	0	0
Reinert et al. 2017	MNE1010	Mammal	Manatee	Florida Manatee	Trichechidae	Subadult	262	453.6	262	262	F	cold stress	KND	28.75034	-80.77114	no	NA	KND	KND	KND	KND	KND	KND	KND	NA	NA	NA	0	0	0	0	0	0	1	NA	NA	0	NA	0	NA	0	0	0	0	0	0	0	0	0
Reinert et al. 2017	MNE1011	Mammal	Manatee	Florida Manatee	Trichechidae	Juvenile	218	453.6	218	218	F	cold stress	KND	28.46936	-80.76283	no	NA	KND	KND	KND	KND	KND	KND	KND	NA	NA	NA	0	0	0	0	0	0	0	0	0	0	0	0	0	0	0	0	0	0	0	0	0	0
Reinert et al. 2017	MNE1012	Mammal	Manatee	Florida Manatee	Trichechidae	Adult	300	453.6	300	300	M	cold stress	KND	28.91767	-80.8236	no	NA	KND	KND	KND	KND	KND	KND	KND	NA	NA	NA	0	0	0	0	0	0	0	0	0	0	0	0	0	0	0	0	0	0	0	0	0	0
Reinert et al. 2017	MNE1013	Mammal	Manatee	Florida Manatee	Trichechidae	Adult	279	453.6	279	279	M	cold stress	KND	28.35145	-80.70513	no	NA	KND	KND	KND	KND	KND	KND	KND	NA	NA	NA	0	0	0	0	0	0	0	0	0	0	0	0	0	0	0	0	0	0	0	0	0	0
Reinert et al. 2017	MNE1014	Mammal	Manatee	Florida Manatee	Trichechidae	Adult	281	453.6	281	281	M	cold stress	KND	28.39431	-80.67413	no	NA	KND	KND	KND	KND	KND	KND	KND	NA	NA	NA	0	0	0	0	0	0	0	0	0	0	0	0	0	0	0	0	0	0	0	0	0	0
Reinert et al. 2017	MNE1015	Mammal	Manatee	Florida Manatee	Trichechidae	Adult	282	453.6	282	282	M	cold stress	KND	28.62823	-80.7887	no	NA	KND	KND	KND	KND	KND	KND	KND	NA	NA	NA	0	0	0	0	0	0	0	0	0	0	0	0	0	0	0	0	0	0	0	0	0	0
Reinert et al. 2017	MNE1016	Mammal	Manatee	Florida Manatee	Trichechidae	Adult	319	453.6	319	319	M	cold stress	KND	28.16625	-80.64544	no	NA	KND	KND	KND	KND	KND	KND	KND	NA	NA	NA	0	0	0	0	0	0	0	0	0	0	0	0	0	0	0	0	0	0	0	0	0	0
Reinert et al. 2017	MNE1017	Mammal	Manatee	Florida Manatee	Trichechidae	Subadult	258	453.6	258	258	M	cold stress	KND	28.04081	-80.58078	no	NA	KND	KND	KND	KND	KND	KND	KND	NA	NA	NA	0	0	0	0	0	0	1	NA	NA	0	NA	0	NA	0	0	0	0	0	0	0	0	0
Reinert et al. 2017	MNE1020	Mammal	Manatee	Florida Manatee	Trichechidae	Juvenile	226	453.6	226	226	M	cold stress	KND	27.84366	-80.47551	no	NA	KND	KND	KND	KND	KND	KND	KND	NA	NA	NA	0	0	0	0	0	0	0	0	0	0	0	0	0	0	0	0	0	0	0	0	0	0
Reinert et al. 2017	MNE1023	Mammal	Manatee	Florida Manatee	Trichechidae	Subadult	244	453.6	244	244	F	cold stress	KND	28.46959	-80.76263	no	NA	KND	KND	KND	KND	KND	KND	KND	NA	NA	NA	0	0	0	0	0	0	0	0	0	0	0	0	0	0	0	0	0	0	0	0	0	0
Reinert et al. 2017	MNE1024	Mammal	Manatee	Florida Manatee	Trichechidae	Juvenile	228	453.6	228	228	M	cold stress	KND	28.3306	-80.71547	no	NA	KND	KND	KND	KND	KND	KND	KND	NA	NA	NA	0	0	0	0	0	0	0	0	0	0	0	0	0	0	0	0	0	0	0	0	0	0
Reinert et al. 2017	MNE1049	Mammal	Manatee	Florida Manatee	Trichechidae	Subadult	239	453.6	239	239	M	cold stress	KND	29.589165	-81.682517	no	NA	KND	KND	KND	KND	KND	KND	KND	NA	NA	NA	0	0	0	0	0	0	0	0	0	0	0	0	NA	0	0	0	0	0	0	1	NA	0
Reinert et al. 2017	MNE1050	Mammal	Manatee	Florida Manatee	Trichechidae	Adult	312	453.6	312	312	M	cold stress	KND	29.583427	-81.680038	no	NA	KND	KND	KND	KND	KND	KND	KND	NA	NA	NA	0	0	0	0	0	0	1	NA	NA	0	0	0	NA	0	0	0	0	0	0	0	0	0
Reinert et al. 2017	MNE1051	Mammal	Manatee	Florida Manatee	Trichechidae	Subadult	254	453.6	254	254	M	cold stress	KND	29.479646	-81.679385	no	NA	KND	KND	KND	KND	KND	KND	KND	NA	NA	NA	0	0	0	0	0	0	0	0	0	0	0	0	0	0	0	0	0	0	0	0	0	0
Reinert et al. 2017	MNE1101	Mammal	Manatee	Florida Manatee	Trichechidae	Subadult	245	453.6	245	245	M	cold stress	KND	29.855159	-81.307004	no	NA	KND	KND	KND	KND	KND	KND	KND	NA	NA	NA	0	0	0	0	0	0	1	NA	NA	0	0	0	NA	0	0	0	0	0	0	3	NA	0
Reinert et al. 2017	MNE1102	Mammal	Manatee	Florida Manatee	Trichechidae	Juvenile	219	453.6	219	219	F	cold stress	KND	29.520786	-81.678141	no	NA	KND	KND	KND	KND	KND	KND	KND	NA	NA	NA	0	0	0	0	0	0	0	0	0	0	0	0	0	0	0	0	0	0	0	0	0	0
Reinert et al. 2017	MNE1103	Mammal	Manatee	Florida Manatee	Trichechidae	Adult	279	453.6	279	279	F	cold stress	KND	30.26	-81.647412	no	NA	KND	KND	KND	KND	KND	KND	KND	NA	NA	NA	0	0	0	0	0	0	0	0	0	0	0	0	0	0	0	0	0	0	0	0	0	0
Reinert et al. 2017	MNE1104	Mammal	Manatee	Florida Manatee	Trichechidae	Subadult	259	453.6	259	259	F	cold stress	KND	29.596619	-81.639232	no	NA	KND	KND	KND	KND	KND	KND	KND	NA	NA	NA	0	0	0	0	0	0	0	0	0	0	0	0	0	0	0	0	0	0	0	0	0	0
Reinert et al. 2017	MNE1105	Mammal	Manatee	Florida Manatee	Trichechidae	Subadult	255	453.6	255	255	F	cold stress	KND	29.080036	-81.408709	no	NA	KND	KND	KND	KND	KND	KND	KND	NA	NA	NA	0	0	0	0	0	0	0	0	0	0	0	0	0	0	0	0	0	0	0	0	0	0
Reinert et al. 2017	MNE1106	Mammal	Manatee	Florida Manatee	Trichechidae	Juvenile	175	453.6	175	175	F	cold stress	KND	29.646577	-81.627784	no	NA	KND	KND	KND	KND	KND	KND	KND	NA	NA	NA	0	0	0	0	0	0	0	0	0	0	0	0	0	0	0	0	0	0	0	0	0	0
Reinert et al. 2017	MNE1108	Mammal	Manatee	Florida Manatee	Trichechidae	Adult	275	453.6	275	275	M	cold stress	KND	29.741183	-81.504478	no	NA	KND	KND	KND	KND	KND	KND	KND	NA	NA	NA	0	0	0	0	0	0	0	0	0	0	0	0	0	0	0	0	0	0	0	0	0	0
Reinert et al. 2017	MNE1109	Mammal	Manatee	Florida Manatee	Trichechidae	Subadult	245	453.6	245	245	M	cold stress	KND	30.03	-81.697043	no	NA	KND	KND	KND	KND	KND	KND	KND	NA	NA	NA	0	0	0	0	0	0	0	0	0	0	0	0	0	0	0	0	0	0	0	0	0	0
Reinert et al. 2017	MNE1110	Mammal	Manatee	Florida Manatee	Trichechidae	Subadult	262	453.6	262	262	F	cold stress	KND	29.472466	-81.685307	no	NA	KND	KND	KND	KND	KND	KND	KND	NA	NA	NA	0	0	0	0	0	0	0	0	0	0	0	0	0	0	0	0	0	0	0	0	0	0
Reinert et al. 2017	MNE1111	Mammal	Manatee	Florida Manatee	Trichechidae	Subadult	244	453.6	244	244	M	cold stress	KND	29.80041	-81.547044	no	NA	KND	KND	KND	KND	KND	KND	KND	NA	NA	NA	0	0	0	0	0	0	0	0	0	0	0	0	0	0	0	0	0	0	0	0	0	0
Reinert et al. 2017	MNE1113	Mammal	Manatee	Florida Manatee	Trichechidae	Adult	294	453.6	294	294	F	cold stress	KND	29.303261	-81.096766	no	NA	KND	KND	KND	KND	KND	KND	KND	NA	NA	NA	0	0	0	0	0	0	1	NA	NA	0	0	0	0	0	0	0	0	0	0	0	0	0
Reinert et al. 2017	MNE1114	Mammal	Manatee	Florida Manatee	Trichechidae	Subadult	264	453.6	264	264	F	cold stress	KND	29.2723	-81.109677	no	NA	KND	KND	KND	KND	KND	KND	KND	NA	NA	NA	0	0	0	0	0	0	0	0	0	0	0	0	0	0	0	0	0	0	0	0	0	0
Reinert et al. 2017	MNE1146	Mammal	Manatee	Florida Manatee	Trichechidae	Adult	307	453.6	307	307	M	cold stress	KND	29.91972	-81.30642	no	NA	KND	KND	KND	KND	KND	KND	KND	NA	NA	NA	0	0	0	0	0	0	0	0	0	0	0	0	0	0	0	0	0	0	0	0	0	0
Reinert et al. 2017	MNE1202	Mammal	Manatee	Florida Manatee	Trichechidae	Adult	299	453.6	299	299	M	cold stress	KND	29.08562	-81.03157	no	NA	KND	KND	KND	KND	KND	KND	KND	NA	NA	NA	0	0	0	0	0	0	0	0	0	0	0	0	0	0	0	0	0	0	0	0	0	0
Reinert et al. 2017	MNE1203	Mammal	Manatee	Florida Manatee	Trichechidae	Juvenile	215	453.6	215	215	M	cold stress	KND	29.06451	-80.938	no	NA	KND	KND	KND	KND	KND	KND	KND	NA	NA	NA	0	0	0	0	0	0	0	0	0	0	0	0	0	0	0	0	0	0	0	0	0	0
Reinert et al. 2017	MNE1205	Mammal	Manatee	Florida Manatee	Trichechidae	Juvenile	210	453.6	210	210	M	cold stress	KND	29.33686	-81.06935	no	NA	KND	KND	KND	KND	KND	KND	KND	NA	NA	NA	0	0	0	0	0	0	0	0	0	0	0	0	0	0	0	0	0	0	0	0	0	0
Reinert et al. 2017	MNE1206	Mammal	Manatee	Florida Manatee	Trichechidae	Juvenile	225	453.6	225	225	F	cold stress	KND	29.2933	-81.07376	no	NA	KND	KND	KND	KND	KND	KND	KND	NA	NA	NA	0	0	0	0	0	0	0	0	0	0	0	0	0	0	0	0	0	0	0	0	0	0
Reinert et al. 2017	MNE1209	Mammal	Manatee	Florida Manatee	Trichechidae	Juvenile	180	453.6	180	180	F	cold stress	KND	30.59	-81.47	no	NA	KND	KND	KND	KND	KND	KND	KND	NA	NA	NA	0	0	0	0	0	0	0	0	0	0	0	0	0	0	0	0	0	0	0	0	0	0
Reinert et al. 2017	MNE1237	Mammal	Manatee	Florida Manatee	Trichechidae	Juvenile	186	453.6	186	186	F	cold stress	KND	29.13547	-81.36666	no	NA	KND	KND	KND	KND	KND	KND	KND	NA	NA	NA	0	0	0	0	0	0	0	0	0	0	0	0	0	0	0	0	0	0	0	0	0	0
Reinert et al. 2017	MNE1239	Mammal	Manatee	Florida Manatee	Trichechidae	Subadult	237	453.6	237	237	F	cold stress	KND	29.00908	-81.38218	no	NA	KND	KND	KND	KND	KND	KND	KND	NA	NA	NA	0	0	0	0	0	0	0	0	0	0	0	0	0	0	0	0	0	0	0	0	0	0
Reinert et al. 2017	MNE1240	Mammal	Manatee	Florida Manatee	Trichechidae	Juvenile	173	453.6	173	173	M	cold stress	KND	30.44	-81.43757	no	NA	KND	KND	KND	KND	KND	KND	KND	NA	NA	NA	0	0	0	0	0	0	0	0	0	0	0	0	0	0	0	0	0	0	0	0	0	0
Reinert et al. 2017	MNE1242	Mammal	Manatee	Florida Manatee	Trichechidae	Juvenile	225	453.6	225	225	M	cold stress	KND	30	-81.69165	no	NA	KND	KND	KND	KND	KND	KND	KND	NA	NA	NA	0	0	0	0	0	0	0	0	0	0	0	0	0	0	0	0	0	0	0	0	0	0
Reinert et al. 2017	MNE1243	Mammal	Manatee	Florida Manatee	Trichechidae	Adult	270	453.6	270	270	M	cold stress	KND	29.898	-81.62253	no	NA	KND	KND	KND	KND	KND	KND	KND	NA	NA	NA	0	0	0	0	0	0	0	0	0	0	0	0	0	0	0	0	0	0	0	0	0	0
Reinert et al. 2017	MNE1244	Mammal	Manatee	Florida Manatee	Trichechidae	Juvenile	192	453.6	192	192	F	cold stress	KND	30.2	-81.6416	no	NA	KND	KND	KND	KND	KND	KND	KND	NA	NA	NA	0	0	0	0	0	0	0	0	0	0	0	0	0	0	0	0	0	0	0	0	0	0
Reinert et al. 2017	MNE1301	Mammal	Manatee	Florida Manatee	Trichechidae	Juvenile	221	453.6	221	221	M	cold stress	KND	29.58389	-81.62688	no	NA	KND	KND	KND	KND	KND	KND	KND	NA	NA	NA	0	0	0	0	0	0	0	0	0	0	0	0	0	0	0	0	0	0	0	0	0	0
Reinert et al. 2017	MNE1302	Mammal	Manatee	Florida Manatee	Trichechidae	Juvenile	200	453.6	200	200	M	cold stress	KND	30.42	-81.68478	no	NA	KND	KND	KND	KND	KND	KND	KND	NA	NA	NA	0	0	0	0	0	0	0	0	0	0	0	0	0	0	0	0	0	0	0	0	0	0
Reinert et al. 2017	MNE1303	Mammal	Manatee	Florida Manatee	Trichechidae	Juvenile	226	453.6	226	226	M	cold stress	KND	29.64176	-81.61676	no	NA	KND	KND	KND	KND	KND	KND	KND	NA	NA	NA	0	0	0	0	0	0	0	0	0	0	0	0	NA	0	0	0	0	0	0	1	NA	0
Reinert et al. 2017	MNE1304	Mammal	Manatee	Florida Manatee	Trichechidae	Juvenile	215	453.6	215	215	M	cold stress	KND	29.59978	-81.60256	no	NA	KND	KND	KND	KND	KND	KND	KND	NA	NA	NA	0	0	0	0	0	0	0	0	0	0	0	0	0	0	0	0	0	0	0	0	0	0
Reinert et al. 2017	MNE1305	Mammal	Manatee	Florida Manatee	Trichechidae	Juvenile	213	453.6	213	213	M	cold stress	KND	30.24	-81.42168	no	NA	KND	KND	KND	KND	KND	KND	KND	NA	NA	NA	0	0	0	0	0	0	0	0	0	0	0	0	NA	0	0	0	0	0	0	1	NA	0
Reinert et al. 2017	MNE1306	Mammal	Manatee	Florida Manatee	Trichechidae	Adult	280	453.6	280	280	F	cold stress	KND	29.33299	-81.08347	no	NA	KND	KND	KND	KND	KND	KND	KND	NA	NA	NA	0	0	0	0	0	0	0	0	0	0	0	0	0	0	0	0	0	0	0	0	0	0
Reinert et al. 2017	MNE1308	Mammal	Manatee	Florida Manatee	Trichechidae	Subadult	241	453.6	241	241	M	cold stress	KND	29.29895	-81.07483	no	NA	KND	KND	KND	KND	KND	KND	KND	NA	NA	NA	0	0	0	0	0	0	0	0	0	0	0	0	0	0	0	0	0	0	0	0	0	0
Reinert et al. 2017	MNE1309	Mammal	Manatee	Florida Manatee	Trichechidae	Juvenile	194	453.6	194	194	F	cold stress	KND	29.2077	-81.01622	no	NA	KND	KND	KND	KND	KND	KND	KND	NA	NA	NA	0	0	0	0	0	0	0	0	0	0	0	0	0	0	0	0	0	0	0	0	0	0
Reinert et al. 2017	MNE1310	Mammal	Manatee	Florida Manatee	Trichechidae	Adult	332	453.6	332	332	M	cold stress	KND	29.1896	-81.00854	no	NA	KND	KND	KND	KND	KND	KND	KND	NA	NA	NA	0	0	0	0	0	0	0	0	0	0	0	0	0	0	0	0	0	0	0	0	0	0
Reinert et al. 2017	MNE1311	Mammal	Manatee	Florida Manatee	Trichechidae	Juvenile	212	453.6	212	212	F	cold stress	KND	29.29974	-81.07567	no	NA	KND	KND	KND	KND	KND	KND	KND	NA	NA	NA	0	0	0	0	1	NA	0	0	0	0	0	0	NA	0	0	0	0	0	0	1	NA	1
Reinert et al. 2017	MNE1316	Mammal	Manatee	Florida Manatee	Trichechidae	Adult	282	453.6	282	282	M	cold stress	KND	29.53056	-81.15627	no	NA	KND	KND	KND	KND	KND	KND	KND	NA	NA	NA	0	0	0	0	0	0	0	0	0	0	0	0	0	0	0	0	0	0	0	0	0	0
Reinert et al. 2017	MNE1317	Mammal	Manatee	Florida Manatee	Trichechidae	Infant	153	453.6	153	153	F	cold stress	KND	29.07936	-80.98518	no	NA	KND	KND	KND	KND	KND	KND	KND	NA	NA	NA	0	0	0	0	0	0	0	0	0	0	0	0	0	0	0	0	0	0	0	0	0	0
Reinert et al. 2017	MNE1319	Mammal	Manatee	Florida Manatee	Trichechidae	Adult	294	453.6	294	294	M	cold stress	KND	29.26496	-81.11472	no	NA	KND	KND	KND	KND	KND	KND	KND	NA	NA	NA	0	0	0	0	0	0	0	0	0	0	0	0	0	0	0	0	0	0	0	0	0	0
Reinert et al. 2017	MNE1320	Mammal	Manatee	Florida Manatee	Trichechidae	Juvenile	162	453.6	162	162	F	cold stress	KND	30.32	-81.63815	no	NA	KND	KND	KND	KND	KND	KND	KND	NA	NA	NA	0	0	0	0	0	0	0	0	0	0	0	0	0	0	0	0	0	0	0	0	0	0
Reinert et al. 2017	MNE1322	Mammal	Manatee	Florida Manatee	Trichechidae	Infant	144	453.6	144	144	M	cold stress	KND	30.3	-81.42445	no	NA	KND	KND	KND	KND	KND	KND	KND	NA	NA	NA	0	0	0	0	0	0	0	0	0	0	0	0	0	0	0	0	0	0	0	0	0	0
Reinert et al. 2017	MNE1369	Mammal	Manatee	Florida Manatee	Trichechidae	Adult	287	453.6	287	287	M	cold stress	KND	29.59278	-81.64003	no	NA	KND	KND	KND	KND	KND	KND	KND	NA	NA	NA	0	0	0	0	0	0	0	0	0	0	0	0	0	0	0	0	0	0	0	0	0	0
Reinert et al. 2017	MNE14001	Mammal	Manatee	Florida Manatee	Trichechidae	Adult	273	453.6	273	273	M	cold stress	KND	29.39201	-81.65779	no	NA	KND	KND	KND	KND	KND	KND	KND	NA	NA	NA	0	0	0	0	0	0	0	0	0	0	0	0	0	0	0	0	0	0	0	0	0	0
Reinert et al. 2017	MNE14002	Mammal	Manatee	Florida Manatee	Trichechidae	Juvenile	215	453.6	215	215	F	cold stress	KND	29.25167	-81.03745	no	NA	KND	KND	KND	KND	KND	KND	KND	NA	NA	NA	0	0	0	0	0	0	0	0	0	0	0	0	0	0	0	0	0	0	0	0	0	0
Reinert et al. 2017	MNE14003	Mammal	Manatee	Florida Manatee	Trichechidae	Juvenile	228	453.6	228	228	M	cold stress	KND	29.47151	-81.69299	no	NA	KND	KND	KND	KND	KND	KND	KND	NA	NA	NA	0	0	0	0	0	0	0	0	0	0	0	0	0	0	0	0	0	0	0	0	0	0
Reinert et al. 2017	MNE14004	Mammal	Manatee	Florida Manatee	Trichechidae	Subadult	236	453.6	236	236	M	cold stress	KND	30.39	-81.50787	no	NA	KND	KND	KND	KND	KND	KND	KND	NA	NA	NA	0	0	0	0	0	0	0	0	0	0	0	0	0	0	0	0	0	0	0	0	0	0
Reinert et al. 2017	MNE14006	Mammal	Manatee	Florida Manatee	Trichechidae	Juvenile	211	453.6	211	211	F	cold stress	KND	30.22	-81.6076	no	NA	KND	KND	KND	KND	KND	KND	KND	NA	NA	NA	0	0	0	0	0	0	0	0	0	0	0	0	0	0	0	0	0	0	0	0	0	0
Reinert et al. 2017	MNE14039	Mammal	Manatee	Florida Manatee	Trichechidae	Adult	284	453.6	284	284	M	cold stress	KND	30.42	-81.44132	no	NA	KND	KND	KND	KND	KND	KND	KND	NA	NA	NA	0	0	0	0	0	0	0	0	0	0	0	0	0	0	0	0	0	0	0	0	0	0
Reinert et al. 2017	MNE14041	Mammal	Manatee	Florida Manatee	Trichechidae	Juvenile	203	453.6	203	203	F	cold stress	KND	29.32027	-81.07948	no	NA	KND	KND	KND	KND	KND	KND	KND	NA	NA	NA	0	0	0	0	0	0	0	0	0	0	0	0	0	0	0	0	0	0	0	0	0	0
Reinert et al. 2017	MNE14042	Mammal	Manatee	Florida Manatee	Trichechidae	Juvenile	190	453.6	190	190	M	cold stress	KND	29.38293	-81.66362	no	NA	KND	KND	KND	KND	KND	KND	KND	NA	NA	NA	0	0	0	0	0	0	0	0	0	0	0	0	0	0	0	0	0	0	0	0	0	0
Reinert et al. 2017	MNE14043	Mammal	Manatee	Florida Manatee	Trichechidae	Adult	272	453.6	272	272	M	cold stress	KND	30.38	-81.43919	no	NA	KND	KND	KND	KND	KND	KND	KND	NA	NA	NA	0	0	0	0	0	0	0	0	0	0	0	0	NA	0	0	0	0	0	0	1	NA	0
Reinert et al. 2017	MNE15002	Mammal	Manatee	Florida Manatee	Trichechidae	Juvenile	210	453.6	210	210	M	cold stress	KND	30.39	-81.53359	no	NA	KND	KND	KND	KND	KND	KND	KND	NA	NA	NA	0	0	0	0	0	0	0	0	0	0	0	0	0	0	0	0	0	0	0	0	0	0
Reinert et al. 2017	MNE15003	Mammal	Manatee	Florida Manatee	Trichechidae	Juvenile	212	453.6	212	212	F	cold stress	KND	29.01803	-81.37703	no	NA	KND	KND	KND	KND	KND	KND	KND	NA	NA	NA	0	0	0	0	0	0	0	0	0	0	0	0	0	0	0	0	0	0	0	0	0	0
Reinert et al. 2017	MNE16001	Mammal	Manatee	Florida Manatee	Trichechidae	Infant	137	453.6	137	137	F	cold stress	KND	30.27	-81.42379	no	NA	KND	KND	KND	KND	KND	KND	KND	NA	NA	NA	0	0	0	0	0	0	0	0	0	0	0	0	0	0	0	0	0	0	0	0	0	0
Reinert et al. 2017	MNE16002	Mammal	Manatee	Florida Manatee	Trichechidae	Adult	283	453.6	283	283	M	cold stress	KND	29.13418	-81.36354	no	NA	KND	KND	KND	KND	KND	KND	KND	NA	NA	NA	0	0	0	0	0	0	0	0	0	0	0	0	0	0	0	0	0	0	0	0	0	0
Reinert et al. 2017	MNE16004	Mammal	Manatee	Florida Manatee	Trichechidae	Subadult	244	453.6	244	244	M	cold stress	KND	29.33547	-81.08532	no	NA	KND	KND	KND	KND	KND	KND	KND	NA	NA	NA	0	0	0	0	0	0	0	0	0	0	0	0	0	0	0	0	0	0	0	0	0	0
Reinert et al. 2017	MNE16005	Mammal	Manatee	Florida Manatee	Trichechidae	Juvenile	201	453.6	201	201	F	cold stress	KND	29.4803	-81.13277	no	NA	KND	KND	KND	KND	KND	KND	KND	NA	NA	NA	0	0	0	0	0	0	0	0	0	0	0	0	0	0	0	0	0	0	0	0	0	0
Reinert et al. 2017	MNE16007	Mammal	Manatee	Florida Manatee	Trichechidae	Adult	274	453.6	274	274	F	cold stress	KND	29.47941	-81.67532	no	NA	KND	KND	KND	KND	KND	KND	KND	NA	NA	NA	0	0	0	0	0	0	0	0	0	0	0	0	0	0	0	0	0	0	0	0	0	0
Reinert et al. 2017	MNE16008	Mammal	Manatee	Florida Manatee	Trichechidae	Juvenile	188	453.6	188	188	M	cold stress	KND	30.25	-81.69106	no	NA	KND	KND	KND	KND	KND	KND	KND	NA	NA	NA	0	0	0	0	0	0	0	0	0	0	0	0	0	0	0	0	0	0	0	0	0	0
Reinert et al. 2017	MNE17001	Mammal	Manatee	Florida Manatee	Trichechidae	Juvenile	173	453.6	173	173	F	cold stress	KND	30.34	-81.62199	no	NA	KND	KND	KND	KND	KND	KND	KND	NA	NA	NA	0	0	0	0	0	0	0	0	0	0	0	0	0	0	0	0	0	0	0	0	0	0
Reinert et al. 2017	MNE17002	Mammal	Manatee	Florida Manatee	Trichechidae	Juvenile	181	453.6	181	181	M	cold stress	KND	29.58228	-81.22175	no	NA	KND	KND	KND	KND	KND	KND	KND	NA	NA	NA	0	0	0	0	0	0	0	0	0	0	0	0	0	0	0	0	0	0	0	0	0	0
Reinert et al. 2017	MNE17003	Mammal	Manatee	Florida Manatee	Trichechidae	Infant	140	453.6	140	140	M	cold stress	KND	30.3	-81.65742	no	NA	KND	KND	KND	KND	KND	KND	KND	NA	NA	NA	0	0	0	0	0	0	0	0	0	0	0	0	0	0	0	0	0	0	0	0	0	0
Reinert et al. 2017	MNE17008	Mammal	Manatee	Florida Manatee	Trichechidae	Juvenile	221	453.6	221	221	F	cold stress	KND	29.25517	-81.12508	no	NA	KND	KND	KND	KND	KND	KND	KND	NA	NA	NA	0	0	0	0	0	0	0	0	0	0	0	0	0	0	0	0	0	0	0	0	0	0
Reinert et al. 2017	MNE17009	Mammal	Manatee	Florida Manatee	Trichechidae	Juvenile	208	453.6	208	208	F	cold stress	KND	29.04742	-81.3855	no	NA	KND	KND	KND	KND	KND	KND	KND	NA	NA	NA	0	0	0	0	0	0	1	NA	NA	0	0	0	NA	0	0	0	0	0	0	0	0	0
Reinert et al. 2017	MNE17010	Mammal	Manatee	Florida Manatee	Trichechidae	Juvenile	223	453.6	223	223	F	cold stress	KND	29.12745	-80.96584	no	NA	KND	KND	KND	KND	KND	KND	KND	NA	NA	NA	0	0	1	NA	0	0	0	0	0	0	0	0	NA	0	0	0	0	0	0	0	0	0
Reinert et al. 2017	MNE17042	Mammal	Manatee	Florida Manatee	Trichechidae	Adult	294	453.6	294	294	F	cold stress	KND	29.34879	-81.72128	no	NA	KND	KND	KND	KND	KND	KND	KND	NA	NA	NA	0	0	0	0	0	0	0	0	0	0	0	0	0	0	0	0	0	0	0	0	0	0
Reinert et al. 2017	MNE17043	Mammal	Manatee	Florida Manatee	Trichechidae	Adult	300	453.6	300	300	M	cold stress	KND	29.5097	-81.80363	no	NA	KND	KND	KND	KND	KND	KND	KND	NA	NA	NA	0	0	1	NA	0	0	0	0	0	0	0	0	NA	0	0	0	0	0	0	0	0	0
Reinert et al. 2017	MNE18001	Mammal	Manatee	Florida Manatee	Trichechidae	Subadult	250	453.6	250	250	M	cold stress	KND	29.91744	-81.3209	no	NA	KND	KND	KND	KND	KND	KND	KND	NA	NA	NA	0	0	0	0	0	0	0	0	0	0	0	0	0	0	0	0	0	0	0	0	0	0
Reinert et al. 2017	MNE18002	Mammal	Manatee	Florida Manatee	Trichechidae	Juvenile	208	453.6	208	208	M	cold stress	KND	30.33	-81.62701	no	NA	KND	KND	KND	KND	KND	KND	KND	NA	NA	NA	0	0	0	0	0	0	0	0	0	0	0	0	0	0	0	0	0	0	0	0	0	0
Reinert et al. 2017	MNE18003	Mammal	Manatee	Florida Manatee	Trichechidae	Juvenile	205	453.6	205	205	M	cold stress	KND	30.13	-81.60759	no	NA	KND	KND	KND	KND	KND	KND	KND	NA	NA	NA	0	0	0	0	0	0	0	0	0	0	0	0	0	0	0	0	0	0	0	0	0	0
Reinert et al. 2017	MNE18005	Mammal	Manatee	Florida Manatee	Trichechidae	Juvenile	164	453.6	164	164	F	cold stress	KND	30.13	-81.62468	no	NA	KND	KND	KND	KND	KND	KND	KND	NA	NA	NA	0	0	0	0	0	0	0	0	0	0	0	0	0	0	0	0	0	0	0	0	0	0
Reinert et al. 2017	MNE18006	Mammal	Manatee	Florida Manatee	Trichechidae	Subadult	240	453.6	240	240	F	cold stress	KND	29.17217	-80.98591	no	NA	KND	KND	KND	KND	KND	KND	KND	NA	NA	NA	0	0	0	0	0	0	0	0	0	0	0	0	0	0	0	0	0	0	0	0	0	0
Reinert et al. 2017	MNE18007	Mammal	Manatee	Florida Manatee	Trichechidae	Adult	290	453.6	290	290	M	cold stress	KND	30.38	-81.52133	no	NA	KND	KND	KND	KND	KND	KND	KND	NA	NA	NA	0	0	0	0	0	0	0	0	0	0	0	0	NA	0	0	0	0	0	0	1	NA	0
Reinert et al. 2017	MNE18008	Mammal	Manatee	Florida Manatee	Trichechidae	Juvenile	229	453.6	229	229	M	cold stress	KND	30.13	-81.57166	no	NA	KND	KND	KND	KND	KND	KND	KND	NA	NA	NA	0	0	0	0	0	0	0	0	0	0	0	0	0	0	0	0	0	0	0	0	0	0
Reinert et al. 2017	MNE18009	Mammal	Manatee	Florida Manatee	Trichechidae	Adult	275	453.6	275	275	F	cold stress	KND	29.11722	-80.95448	no	NA	KND	KND	KND	KND	KND	KND	KND	NA	NA	NA	0	0	0	0	0	0	0	0	0	0	0	0	NA	0	0	0	0	0	0	1	NA	0
Reinert et al. 2017	MNE18010	Mammal	Manatee	Florida Manatee	Trichechidae	Subadult	239	453.6	239	239	F	cold stress	KND	30.31	-81.43784	no	NA	KND	KND	KND	KND	KND	KND	KND	NA	NA	NA	0	0	0	0	0	0	0	0	0	0	0	0	0	0	0	0	0	0	0	0	0	0
Reinert et al. 2017	MNE18011	Mammal	Manatee	Florida Manatee	Trichechidae	Adult	293	453.6	293	293	F	cold stress	KND	29.33171	-81.07676	no	NA	KND	KND	KND	KND	KND	KND	KND	NA	NA	NA	0	0	0	0	0	0	0	0	0	0	0	0	0	0	0	0	0	0	0	0	0	0
Reinert et al. 2017	MNE18012	Mammal	Manatee	Florida Manatee	Trichechidae	Subadult	254	453.6	254	254	F	cold stress	KND	30.26	-81.73131	no	NA	KND	KND	KND	KND	KND	KND	KND	NA	NA	NA	0	0	0	0	0	0	0	0	0	0	0	0	NA	0	0	0	0	0	0	1	NA	0
Reinert et al. 2017	MNE18014	Mammal	Manatee	Florida Manatee	Trichechidae	Subadult	255	453.6	255	255	F	cold stress	KND	29.20186	-81.01413	no	NA	KND	KND	KND	KND	KND	KND	KND	NA	NA	NA	0	0	0	0	0	0	0	0	0	0	NA	0	NA	0	0	0	0	0	0	2	NA	0
Reinert et al. 2017	MNE18015	Mammal	Manatee	Florida Manatee	Trichechidae	Subadult	231	453.6	231	231	M	cold stress	KND	29.09185	-80.93879	no	NA	KND	KND	KND	KND	KND	KND	KND	NA	NA	NA	0	0	1	NA	0	0	1	NA	NA	0	0	1	NA	0	0	0	0	0	0	1	NA	0
Reinert et al. 2017	MNE18016	Mammal	Manatee	Florida Manatee	Trichechidae	Subadult	247	453.6	247	247	F	cold stress	KND	30.37	-81.4116	no	NA	KND	KND	KND	KND	KND	KND	KND	NA	NA	NA	0	0	0	0	0	0	0	0	0	0	0	0	0	0	0	0	0	0	0	0	0	0
Reinert et al. 2017	MNE18020	Mammal	Manatee	Florida Manatee	Trichechidae	Juvenile	215	453.6	215	215	M	cold stress	KND	30.44	-81.44652	no	NA	KND	KND	KND	KND	KND	KND	KND	NA	NA	NA	0	0	0	0	0	0	0	0	0	0	0	0	0	0	0	0	0	0	0	0	0	0
Reinert et al. 2017	MNE18039	Mammal	Manatee	Florida Manatee	Trichechidae	Subadult	269	453.6	269	269	M	cold stress	KND	30.08	-81.36575	no	NA	KND	KND	KND	KND	KND	KND	KND	NA	NA	NA	0	0	0	0	0	0	0	0	0	0	0	0	NA	0	0	0	0	0	0	1	NA	0
Reinert et al. 2017	MNE18040	Mammal	Manatee	Florida Manatee	Trichechidae	Juvenile	195	453.6	195	195	F	cold stress	KND	30.1	-81.69132	no	NA	KND	KND	KND	KND	KND	KND	KND	NA	NA	NA	0	0	0	0	0	0	0	0	0	0	0	0	0	0	0	0	0	0	0	0	0	0
Reinert et al. 2017	MNE18041	Mammal	Manatee	Florida Manatee	Trichechidae	Adult	287	453.6	287	287	M	cold stress	KND	29.35405	-81.08844	no	NA	KND	KND	KND	KND	KND	KND	KND	NA	NA	NA	0	0	0	0	0	0	0	0	0	0	0	0	0	0	0	0	0	0	0	0	0	0
Reinert et al. 2017	MNE19001	Mammal	Manatee	Florida Manatee	Trichechidae	Adult	275	453.6	275	275	M	cold stress	KND	29.15091	-80.98953	no	NA	KND	KND	KND	KND	KND	KND	KND	NA	NA	NA	0	0	0	0	0	0	0	0	0	0	0	0	0	0	0	0	0	0	0	0	0	0
Reinert et al. 2017	MNE19004	Mammal	Manatee	Florida Manatee	Trichechidae	Juvenile	218	453.6	218	218	M	cold stress	KND	30.25	-81.71364	no	NA	KND	KND	KND	KND	KND	KND	KND	NA	NA	NA	0	0	0	0	0	0	0	0	0	0	0	0	0	0	0	0	0	0	0	0	0	0
Reinert et al. 2017	MNE19032	Mammal	Manatee	Florida Manatee	Trichechidae	Adult	290	453.6	290	290	F	cold stress	KND	30.37	-81.63298	no	NA	KND	KND	KND	KND	KND	KND	KND	NA	NA	NA	0	0	0	0	0	0	0	0	0	0	0	0	0	0	0	0	0	0	0	0	0	0
Reinert et al. 2017	MNE19035	Mammal	Manatee	Florida Manatee	Trichechidae	Juvenile	171	453.6	171	171	F	cold stress	KND	29.04836	-81.37629	no	NA	KND	KND	KND	KND	KND	KND	KND	NA	NA	NA	0	0	0	0	0	0	0	0	0	0	0	0	0	0	0	0	0	0	0	0	0	0
Reinert et al. 2017	MNE19036	Mammal	Manatee	Florida Manatee	Trichechidae	Adult	270	453.6	270	270	M	cold stress	KND	30.25	-81.71378	no	NA	KND	KND	KND	KND	KND	KND	KND	NA	NA	NA	0	0	0	0	0	0	1	NA	NA	0	0	0	0	0	0	0	0	0	0	1	NA	0
Reinert et al. 2017	MNE19037	Mammal	Manatee	Florida Manatee	Trichechidae	Subadult	260	453.6	260	260	M	cold stress	KND	30.39	-81.71857	no	NA	KND	KND	KND	KND	KND	KND	KND	NA	NA	NA	0	0	0	0	0	0	0	0	0	0	0	0	0	0	0	0	0	0	0	0	0	0
Reinert et al. 2017	MNE19038	Mammal	Manatee	Florida Manatee	Trichechidae	Juvenile	176	453.6	176	176	F	cold stress	KND	29.2745	-81.04162	no	NA	KND	KND	KND	KND	KND	KND	KND	NA	NA	NA	0	0	0	0	0	0	0	0	0	0	0	0	0	0	0	0	0	0	0	0	0	0
Reinert et al. 2017	MNE19039	Mammal	Manatee	Florida Manatee	Trichechidae	Adult	297	453.6	297	297	F	cold stress	KND	30.57	-81.6	no	NA	KND	KND	KND	KND	KND	KND	KND	NA	NA	NA	0	0	0	0	0	0	0	0	0	0	0	0	0	0	0	0	0	0	0	0	0	0
Reinert et al. 2017	MNE19042	Mammal	Manatee	Florida Manatee	Trichechidae	Subadult	241	453.6	241	241	M	cold stress	KND	29.69237	-81.23628	no	NA	KND	KND	KND	KND	KND	KND	KND	NA	NA	NA	0	0	0	0	0	0	0	0	0	0	0	0	NA	0	0	0	0	0	0	2	NA	0
Reinert et al. 2017	MNE19043	Mammal	Manatee	Florida Manatee	Trichechidae	Adult	283	453.6	283	283	M	cold stress	KND	29.0592	-81.44341	no	NA	KND	KND	KND	KND	KND	KND	KND	NA	NA	NA	0	0	0	0	0	0	0	0	0	0	NA	0	NA	0	0	0	0	0	0	1	NA	0
Reinert et al. 2017	MNE19045	Mammal	Manatee	Florida Manatee	Trichechidae	Adult	270	453.6	270	270	F	cold stress	KND	30.31	-81.66291	no	NA	KND	KND	KND	KND	KND	KND	KND	NA	NA	NA	0	0	0	0	0	0	0	0	0	0	0	0	0	0	0	0	0	0	0	0	0	0
Reinert et al. 2017	MNE19047	Mammal	Manatee	Florida Manatee	Trichechidae	Juvenile	179	453.6	179	179	M	cold stress	KND	29.59745	-81.21828	no	NA	KND	KND	KND	KND	KND	KND	KND	NA	NA	NA	0	0	0	0	0	0	0	0	0	0	0	0	0	0	0	0	0	0	0	0	0	0
Reinert et al. 2017	MNW1004	Mammal	Manatee	Florida Manatee	Trichechidae	Juvenile	195	453.6	195	195	F	cold stress	KND	30.07	-81.85902	no	NA	KND	KND	KND	KND	KND	KND	KND	NA	NA	NA	0	0	0	0	0	0	0	0	0	0	0	0	0	0	0	0	0	0	0	0	0	0
Reinert et al. 2017	MNW1005	Mammal	Manatee	Florida Manatee	Trichechidae	Juvenile	206	453.6	206	206	F	cold stress	KND	30.41	-81.41487	no	NA	KND	KND	KND	KND	KND	KND	KND	NA	NA	NA	0	0	0	0	0	0	0	0	0	0	0	0	0	0	0	0	0	0	0	0	0	0
Reinert et al. 2017	MNW1006	Mammal	Manatee	Florida Manatee	Trichechidae	Juvenile	169	453.6	169	169	M	cold stress	KND	29.0287	-81.38673	no	NA	KND	KND	KND	KND	KND	KND	KND	NA	NA	NA	0	0	0	0	0	0	0	0	0	0	0	0	0	0	0	0	0	0	0	0	0	0
Reinert et al. 2017	MNW1007	Mammal	Manatee	Florida Manatee	Trichechidae	Adult	352	453.6	352	352	F	cold stress	KND	29.31022	-81.0949	no	NA	KND	KND	KND	KND	KND	KND	KND	NA	NA	NA	0	0	0	0	0	0	0	0	0	0	0	0	0	0	0	0	0	0	0	0	0	0
Reinert et al. 2017	MNW1008	Mammal	Manatee	Florida Manatee	Trichechidae	Juvenile	162	453.6	162	162	F	cold stress	KND	30.25	-81.64017	no	NA	KND	KND	KND	KND	KND	KND	KND	NA	NA	NA	0	0	0	0	0	0	0	0	0	0	0	0	0	0	0	0	0	0	0	0	0	0
Reinert et al. 2017	MNW1009	Mammal	Manatee	Florida Manatee	Trichechidae	Juvenile	182	453.6	182	182	F	cold stress	KND	30.4	-81.43271	no	NA	KND	KND	KND	KND	KND	KND	KND	NA	NA	NA	0	0	0	0	0	0	0	0	0	0	0	0	0	0	0	0	0	0	0	0	0	0
Reinert et al. 2017	MNW1010	Mammal	Manatee	Florida Manatee	Trichechidae	Juvenile	215	453.6	215	215	F	cold stress	KND	29.1512	-81.96954	no	NA	KND	KND	KND	KND	KND	KND	KND	NA	NA	NA	0	0	0	0	0	0	0	0	0	0	0	0	0	0	0	0	0	0	0	0	0	0
Reinert et al. 2017	MNW1012	Mammal	Manatee	Florida Manatee	Trichechidae	Adult	321	453.6	321	321	F	cold stress	KND	29.25513	-81.12348	no	NA	KND	KND	KND	KND	KND	KND	KND	NA	NA	NA	0	0	0	0	0	0	0	0	0	0	0	0	0	0	0	0	0	0	0	0	0	0
Reinert et al. 2017	MNW1013	Mammal	Manatee	Florida Manatee	Trichechidae	Juvenile	213	453.6	213	213	M	cold stress	KND	29.25481	-81.12332	no	NA	KND	KND	KND	KND	KND	KND	KND	NA	NA	NA	0	0	0	0	0	0	0	0	0	0	0	0	0	0	0	0	0	0	0	0	0	0
Reinert et al. 2017	MNW1015	Mammal	Manatee	Florida Manatee	Trichechidae	Subadult	237	453.6	237	237	M	cold stress	KND	29.31709	-81.09509	no	NA	KND	KND	KND	KND	KND	KND	KND	NA	NA	NA	0	0	0	0	0	0	0	0	0	0	0	0	0	0	0	0	0	0	0	0	0	0
Reinert et al. 2017	MNW1016	Mammal	Manatee	Florida Manatee	Trichechidae	Juvenile	216	453.6	216	216	M	cold stress	KND	29.45896	-81.51283	no	NA	KND	KND	KND	KND	KND	KND	KND	NA	NA	NA	0	0	0	0	0	0	0	0	0	0	0	0	0	0	0	0	0	0	0	0	0	0
Reinert et al. 2017	MNW1018	Mammal	Manatee	Florida Manatee	Trichechidae	Juvenile	197	453.6	197	197	F	cold stress	KND	29.03579	-80.9278	no	NA	KND	KND	KND	KND	KND	KND	KND	NA	NA	NA	0	0	0	0	0	0	0	0	0	0	0	0	0	0	0	0	0	0	0	0	0	0
Reinert et al. 2017	MNW1019	Mammal	Manatee	Florida Manatee	Trichechidae	Juvenile	209	453.6	209	209	F	cold stress	KND	29.26988	-81.0472	no	NA	KND	KND	KND	KND	KND	KND	KND	NA	NA	NA	0	0	0	0	0	0	0	0	0	0	0	0	0	0	0	0	0	0	0	0	0	0
Reinert et al. 2017	MNW1020	Mammal	Manatee	Florida Manatee	Trichechidae	Juvenile	207	453.6	207	207	M	cold stress	KND	29.34745	-81.08754	no	NA	KND	KND	KND	KND	KND	KND	KND	NA	NA	NA	0	0	0	0	0	0	0	0	0	0	0	0	0	0	0	0	0	0	0	0	0	0
Reinert et al. 2017	MNW1024	Mammal	Manatee	Florida Manatee	Trichechidae	Subadult	248	453.6	248	248	F	cold stress	KND	30.38	-81.43707	no	NA	KND	KND	KND	KND	KND	KND	KND	NA	NA	NA	0	0	0	0	0	0	0	0	0	0	0	0	0	0	0	0	0	0	0	0	0	0
Reinert et al. 2017	MNW1068	Mammal	Manatee	Florida Manatee	Trichechidae	Juvenile	205	453.6	205	205	F	cold stress	KND	28.943587	-82.772489	no	NA	KND	KND	KND	KND	KND	KND	KND	NA	NA	NA	0	0	0	0	0	0	0	0	0	0	0	0	0	0	0	0	0	0	0	0	0	0
Reinert et al. 2017	MNW1070	Mammal	Manatee	Florida Manatee	Trichechidae	Juvenile	209	453.6	209	209	M	cold stress	KND	28.786152	-82.637906	no	NA	KND	KND	KND	KND	KND	KND	KND	NA	NA	NA	0	0	0	0	0	0	0	0	0	0	0	0	0	0	0	0	0	0	0	0	0	0
Reinert et al. 2017	MNW1071	Mammal	Manatee	Florida Manatee	Trichechidae	Subadult	238	453.6	238	238	F	cold stress	KND	27.50317	-82.551957	no	NA	KND	KND	KND	KND	KND	KND	KND	NA	NA	NA	0	0	0	0	0	0	0	0	0	0	0	0	0	0	0	0	0	0	0	0	0	0
Reinert et al. 2017	MNW1101	Mammal	Manatee	Florida Manatee	Trichechidae	Subadult	235	453.6	235	235	M	cold stress	KND	28.037021	-82.698138	no	NA	KND	KND	KND	KND	KND	KND	KND	NA	NA	NA	0	0	0	0	0	0	0	0	0	0	0	0	0	0	0	0	0	0	0	0	0	0
Reinert et al. 2017	MNW1103	Mammal	Manatee	Florida Manatee	Trichechidae	Subadult	244	453.6	244	244	M	cold stress	KND	27.52458	-82.64463	no	NA	KND	KND	KND	KND	KND	KND	KND	NA	NA	NA	0	0	0	0	0	0	0	0	0	0	0	0	0	0	0	0	0	0	0	0	0	0
Reinert et al. 2017	MNW1104	Mammal	Manatee	Florida Manatee	Trichechidae	Juvenile	219	453.6	219	219	F	cold stress	KND	27.5074	-82.520355	no	NA	KND	KND	KND	KND	KND	KND	KND	NA	NA	NA	0	0	0	0	0	0	0	0	0	0	0	0	0	0	0	0	0	0	0	0	0	0
Reinert et al. 2017	MNW1106	Mammal	Manatee	Florida Manatee	Trichechidae	Adult	287	453.6	287	287	F	cold stress	KND	27.720452	-82.558446	no	NA	KND	KND	KND	KND	KND	KND	KND	NA	NA	NA	0	0	0	0	0	0	0	0	0	0	0	0	0	0	0	0	0	0	0	0	0	0
Reinert et al. 2017	MNW1108	Mammal	Manatee	Florida Manatee	Trichechidae	Adult	315	453.6	315	315	M	cold stress	KND	29.032745	-82.703411	no	NA	KND	KND	KND	KND	KND	KND	KND	NA	NA	NA	0	0	0	0	0	0	0	0	0	0	0	0	0	0	0	0	0	0	0	0	0	0
Reinert et al. 2017	MNW1109	Mammal	Manatee	Florida Manatee	Trichechidae	Infant	152	453.6	152	152	F	cold stress	KND	28.532916	-82.614206	no	NA	KND	KND	KND	KND	KND	KND	KND	NA	NA	NA	0	0	0	0	0	0	0	0	0	0	0	0	0	0	0	0	0	0	0	0	0	0
Reinert et al. 2017	MNW1110	Mammal	Manatee	Florida Manatee	Trichechidae	Adult	302	453.6	302	302	M	cold stress	KND	28.805898	-82.710618	no	NA	KND	KND	KND	KND	KND	KND	KND	NA	NA	NA	0	0	0	0	0	0	0	0	0	0	0	0	0	0	0	0	0	0	0	0	0	0
Reinert et al. 2017	MNW1112	Mammal	Manatee	Florida Manatee	Trichechidae	Adult	278	453.6	278	278	M	cold stress	KND	28.002352	-82.589503	no	NA	KND	KND	KND	KND	KND	KND	KND	NA	NA	NA	0	0	0	0	0	0	0	0	0	0	0	0	0	0	0	0	0	0	0	0	0	0
Reinert et al. 2017	MNW1116	Mammal	Manatee	Florida Manatee	Trichechidae	Juvenile	199	453.6	199	199	M	cold stress	KND	27.846525	-82.648602	no	NA	KND	KND	KND	KND	KND	KND	KND	NA	NA	NA	0	0	0	0	0	0	0	0	0	0	0	0	0	0	0	0	0	0	0	0	0	0
Reinert et al. 2017	MNW1117	Mammal	Manatee	Florida Manatee	Trichechidae	Juvenile	205	453.6	205	205	F	cold stress	KND	28.885701	-82.598761	no	NA	KND	KND	KND	KND	KND	KND	KND	NA	NA	NA	0	0	0	0	0	0	0	0	0	0	0	0	0	0	0	0	0	0	0	0	0	0
Reinert et al. 2017	MNW1151	Mammal	Manatee	Florida Manatee	Trichechidae	Adult	278	453.6	278	278	M	cold stress	KND	28.20836	-82.84097	no	NA	KND	KND	KND	KND	KND	KND	KND	NA	NA	NA	0	0	0	0	0	0	0	0	0	0	0	0	NA	0	0	0	0	0	0	1	NA	0
Reinert et al. 2017	MNW1266	Mammal	Manatee	Florida Manatee	Trichechidae	Infant	143	453.6	143	143	M	cold stress	KND	29.32959	-83.14304	no	NA	KND	KND	KND	KND	KND	KND	KND	NA	NA	NA	0	0	0	0	0	0	0	0	0	0	0	0	0	0	0	0	0	0	0	0	0	0
Reinert et al. 2017	MNW1319	Mammal	Manatee	Florida Manatee	Trichechidae	Adult	305	453.6	305	305	F	cold stress	KND	27.90909	-82.45416	no	NA	KND	KND	KND	KND	KND	KND	KND	NA	NA	NA	0	0	0	0	0	0	0	0	0	0	0	0	0	0	0	0	0	0	0	0	0	0
Reinert et al. 2017	MNW1320	Mammal	Manatee	Florida Manatee	Trichechidae	Subadult	267	453.6	267	267	M	cold stress	KND	28.78706	-82.6146	no	NA	KND	KND	KND	KND	KND	KND	KND	NA	NA	NA	0	0	0	0	0	0	0	0	0	0	0	0	0	0	0	0	0	0	0	0	0	0
Reinert et al. 2017	MNW1361	Mammal	Manatee	Florida Manatee	Trichechidae	Juvenile	196	453.6	196	196	F	cold stress	KND	29.02264	-82.72665	no	NA	KND	KND	KND	KND	KND	KND	KND	NA	NA	NA	0	0	0	0	0	0	1	NA	NA	0	NA	0	NA	0	0	0	0	0	0	0	0	0
Reinert et al. 2017	MNW1364	Mammal	Manatee	Florida Manatee	Trichechidae	Adult	280	453.6	280	280	M	cold stress	KND	28.89993	-82.61143	no	NA	KND	KND	KND	KND	KND	KND	KND	NA	NA	NA	0	0	0	0	0	0	0	0	0	0	0	0	0	0	0	0	0	0	0	0	0	0
Reinert et al. 2017	MNW1366	Mammal	Manatee	Florida Manatee	Trichechidae	Adult	297	453.6	297	297	M	cold stress	KND	29.02316	-82.72153	no	NA	KND	KND	KND	KND	KND	KND	KND	NA	NA	NA	0	0	0	0	0	0	3	NA	NA	0	0	0	NA	0	0	0	0	0	0	1	NA	0
Reinert et al. 2017	MNW14002	Mammal	Manatee	Florida Manatee	Trichechidae	Adult	293	453.6	293	293	M	cold stress	KND	27.85792	-82.35611	no	NA	KND	KND	KND	KND	KND	KND	KND	NA	NA	NA	0	0	0	0	0	0	0	0	0	0	0	0	0	0	0	0	0	0	0	0	0	0
Reinert et al. 2017	MNW14010	Mammal	Manatee	Florida Manatee	Trichechidae	Adult	298	453.6	298	298	M	cold stress	KND	29.32834	-83.17686	no	NA	KND	KND	KND	KND	KND	KND	KND	NA	NA	NA	0	0	0	0	0	0	0	0	0	0	0	0	0	0	0	0	0	0	0	0	0	0
Reinert et al. 2017	MNW14012	Mammal	Manatee	Florida Manatee	Trichechidae	Juvenile	226	453.6	226	226	F	cold stress	KND	28.71744	-82.60408	no	NA	KND	KND	KND	KND	KND	KND	KND	NA	NA	NA	0	0	0	0	0	0	0	0	0	0	0	0	0	0	0	0	0	0	0	0	0	0
Reinert et al. 2017	MNW16018	Mammal	Manatee	Florida Manatee	Trichechidae	Subadult	245	453.6	245	245	M	cold stress	KND	29.66783	-83.37581	no	NA	KND	KND	KND	KND	KND	KND	KND	NA	NA	NA	0	0	0	0	0	0	0	0	0	0	0	0	0	0	0	0	0	0	0	0	0	0
Reinert et al. 2017	MNW16021	Mammal	Manatee	Florida Manatee	Trichechidae	Subadult	241	453.6	241	241	M	cold stress	KND	27.82028	-82.61227	no	NA	KND	KND	KND	KND	KND	KND	KND	NA	NA	NA	0	0	0	0	0	0	0	0	0	0	0	0	0	0	0	0	0	0	0	0	0	0
Reinert et al. 2017	MNW16032	Mammal	Manatee	Florida Manatee	Trichechidae	Juvenile	205	453.6	205	205	F	cold stress	KND	27.52468	-82.60451	no	NA	KND	KND	KND	KND	KND	KND	KND	NA	NA	NA	0	0	0	0	0	0	0	0	0	0	0	0	0	0	0	0	0	0	0	0	0	0
Reinert et al. 2017	MNW17004	Mammal	Manatee	Florida Manatee	Trichechidae	Adult	276	453.6	276	276	M	cold stress	KND	28.88783	-82.59944	no	NA	KND	KND	KND	KND	KND	KND	KND	NA	NA	NA	0	0	0	0	0	0	0	0	0	0	0	0	0	0	0	0	0	0	0	0	0	0
Reinert et al. 2017	MNW18001	Mammal	Manatee	Florida Manatee	Trichechidae	Juvenile	175	453.6	175	175	M	cold stress	KND	28.17545	-82.71727	no	NA	KND	KND	KND	KND	KND	KND	KND	NA	NA	NA	0	0	0	0	0	0	0	0	0	0	0	0	0	0	0	0	0	0	0	0	0	0
Reinert et al. 2017	MNW18002	Mammal	Manatee	Florida Manatee	Trichechidae	Juvenile	180	453.6	180	180	F	cold stress	KND	27.8546	-82.39075	no	NA	KND	KND	KND	KND	KND	KND	KND	NA	NA	NA	0	0	0	0	0	0	0	0	0	0	0	0	0	0	0	0	0	0	0	0	0	0
Reinert et al. 2017	MNW18004	Mammal	Manatee	Florida Manatee	Trichechidae	Juvenile	176	453.6	176	176	F	cold stress	KND	27.64364	-82.73339	no	NA	KND	KND	KND	KND	KND	KND	KND	NA	NA	NA	0	0	0	0	0	0	0	0	0	0	0	0	0	0	0	0	0	0	0	0	0	0
Reinert et al. 2017	MNW18006	Mammal	Manatee	Florida Manatee	Trichechidae	Juvenile	199	453.6	199	199	M	cold stress	KND	27.57734	-82.68604	no	NA	KND	KND	KND	KND	KND	KND	KND	NA	NA	NA	0	0	0	0	0	0	0	0	0	0	0	0	0	0	0	0	0	0	0	0	0	0
Reinert et al. 2017	MNW18008	Mammal	Manatee	Florida Manatee	Trichechidae	Adult	279	453.6	279	279	M	cold stress	KND	29.32207	-83.11185	no	NA	KND	KND	KND	KND	KND	KND	KND	NA	NA	NA	0	0	0	0	0	0	3	NA	NA	0	NA	0	NA	0	0	0	0	0	0	0	0	0
Reinert et al. 2017	MNW18009	Mammal	Manatee	Florida Manatee	Trichechidae	Adult	340	453.6	340	340	F	cold stress	KND	29.58778	-82.94153	no	NA	KND	KND	KND	KND	KND	KND	KND	NA	NA	NA	0	0	0	0	0	0	2	NA	NA	0	NA	0	NA	0	0	0	0	0	0	0	0	0
Reinert et al. 2017	MNW18010	Mammal	Manatee	Florida Manatee	Trichechidae	Juvenile	183	453.6	183	183	F	cold stress	KND	27.71576	-82.71089	no	NA	KND	KND	KND	KND	KND	KND	KND	NA	NA	NA	0	0	0	0	0	0	0	0	0	0	0	0	0	0	0	0	0	0	0	0	0	0
Reinert et al. 2017	MNW18011	Mammal	Manatee	Florida Manatee	Trichechidae	Juvenile	227	453.6	227	227	F	cold stress	KND	29.43851	-83.28949	no	NA	KND	KND	KND	KND	KND	KND	KND	NA	NA	NA	0	0	0	0	0	0	0	0	0	0	0	0	0	0	0	0	0	0	0	0	0	0
Reinert et al. 2017	MNW18012	Mammal	Manatee	Florida Manatee	Trichechidae	Subadult	240	453.6	240	240	M	cold stress	KND	27.50666	-82.61082	no	NA	KND	KND	KND	KND	KND	KND	KND	NA	NA	NA	0	0	0	0	0	0	0	0	0	0	0	0	0	0	0	0	0	0	0	0	0	0
Reinert et al. 2017	MNW18013	Mammal	Manatee	Florida Manatee	Trichechidae	Juvenile	213	453.6	213	213	F	cold stress	KND	27.52476	-82.61305	no	NA	KND	KND	KND	KND	KND	KND	KND	NA	NA	NA	0	0	0	0	0	0	0	0	0	0	0	0	0	0	0	0	0	0	0	0	0	0
Reinert et al. 2017	MNW18014	Mammal	Manatee	Florida Manatee	Trichechidae	Juvenile	170	453.6	170	170	F	cold stress	KND	28.92081	-82.67507	no	NA	KND	KND	KND	KND	KND	KND	KND	NA	NA	NA	0	0	0	0	0	0	0	0	0	0	0	0	0	0	0	0	0	0	0	0	0	0
Reinert et al. 2017	MNW18023	Mammal	Manatee	Florida Manatee	Trichechidae	Juvenile	189	453.6	189	189	M	cold stress	KND	27.74009	-82.68958	no	NA	KND	KND	KND	KND	KND	KND	KND	NA	NA	NA	0	0	0	0	0	0	0	0	0	0	0	0	0	0	0	0	0	0	0	0	0	0
Reinert et al. 2017	MNW18024	Mammal	Manatee	Florida Manatee	Trichechidae	Subadult	256	453.6	256	256	M	cold stress	KND	27.77955	-82.62471	no	NA	KND	KND	KND	KND	KND	KND	KND	NA	NA	NA	0	0	0	0	0	0	0	0	0	0	0	0	0	0	0	0	0	0	0	0	0	0
Reinert et al. 2017	MNW18026	Mammal	Manatee	Florida Manatee	Trichechidae	Juvenile	202	453.6	202	202	M	cold stress	KND	27.48732	-82.70177	no	NA	KND	KND	KND	KND	KND	KND	KND	NA	NA	NA	0	0	0	0	0	0	0	0	0	0	0	0	0	0	0	0	0	0	0	0	0	0
Reinert et al. 2017	MNW18028	Mammal	Manatee	Florida Manatee	Trichechidae	Adult	296	453.6	296	296	M	cold stress	KND	28.82976	-82.67007	no	NA	KND	KND	KND	KND	KND	KND	KND	NA	NA	NA	0	0	0	0	0	0	0	0	0	0	0	0	0	0	0	0	0	0	0	0	0	0
Reinert et al. 2017	MNW18030	Mammal	Manatee	Florida Manatee	Trichechidae	Juvenile	215	453.6	215	215	M	cold stress	KND	28.95936	-82.71294	no	NA	KND	KND	KND	KND	KND	KND	KND	NA	NA	NA	0	0	0	0	0	0	0	0	0	0	0	0	0	0	0	0	0	0	0	0	0	0
Reinert et al. 2017	MNW18034	Mammal	Manatee	Florida Manatee	Trichechidae	Adult	293	453.6	293	293	M	cold stress	KND	27.71292	-82.67777	no	NA	KND	KND	KND	KND	KND	KND	KND	NA	NA	NA	0	0	0	0	0	0	0	0	0	0	0	0	0	0	0	0	0	0	0	0	0	0
Reinert et al. 2017	MNW18041	Mammal	Manatee	Florida Manatee	Trichechidae	Juvenile	175	453.6	175	175	F	cold stress	KND	27.73453	-82.59088	no	NA	KND	KND	KND	KND	KND	KND	KND	NA	NA	NA	0	0	0	0	0	0	0	0	0	0	0	0	0	0	0	0	0	0	0	0	0	0
Reinert et al. 2017	MNW18042	Mammal	Manatee	Florida Manatee	Trichechidae	Juvenile	168	453.6	168	168	F	cold stress	KND	27.85513	-82.55248	no	NA	KND	KND	KND	KND	KND	KND	KND	NA	NA	NA	0	0	0	0	0	0	0	0	0	0	0	0	0	0	0	0	0	0	0	0	0	0
Reinert et al. 2017	MNW18166	Mammal	Manatee	Florida Manatee	Trichechidae	Adult	270	453.6	270	270	F	cold stress	KND	27.90412	-82.82166	no	NA	KND	KND	KND	KND	KND	KND	KND	NA	NA	NA	0	0	0	0	0	0	0	0	0	0	0	0	0	0	0	0	0	0	0	0	0	0
Reinert et al. 2017	MNW19001	Mammal	Manatee	Florida Manatee	Trichechidae	Juvenile	221	453.6	221	221	M	cold stress	KND	27.62538	-82.73367	no	NA	KND	KND	KND	KND	KND	KND	KND	NA	NA	NA	0	0	0	0	0	0	3	NA	NA	0	NA	0	NA	0	0	0	0	0	0	1	NA	0
Reinert et al. 2017	MNW19002	Mammal	Manatee	Florida Manatee	Trichechidae	Juvenile	213	453.6	213	213	M	cold stress	KND	27.8088	-82.76839	no	NA	KND	KND	KND	KND	KND	KND	KND	NA	NA	NA	0	0	0	0	0	0	0	0	0	0	0	0	0	0	0	0	0	0	0	0	0	0
Reinert et al. 2017	MNW19004	Mammal	Manatee	Florida Manatee	Trichechidae	Subadult	245	453.6	245	245	F	cold stress	KND	27.6696	-82.72011	no	NA	KND	KND	KND	KND	KND	KND	KND	NA	NA	NA	0	0	0	0	0	0	0	0	0	0	0	0	0	0	0	0	0	0	0	0	0	0
Reinert et al. 2017	MNW19005	Mammal	Manatee	Florida Manatee	Trichechidae	Adult	312	453.6	312	312	M	cold stress	KND	27.80292	-82.75723	no	NA	KND	KND	KND	KND	KND	KND	KND	NA	NA	NA	0	0	0	0	0	0	0	0	0	0	0	0	0	0	0	0	0	0	0	0	0	0
Reinert et al. 2017	MNW19007	Mammal	Manatee	Florida Manatee	Trichechidae	Subadult	269	453.6	269	269	M	cold stress	KND	29.44128	-83.29063	no	NA	KND	KND	KND	KND	KND	KND	KND	NA	NA	NA	0	0	0	0	0	0	0	0	0	0	0	0	0	0	0	0	0	0	0	0	0	0
Reinert et al. 2017	MNW19012	Mammal	Manatee	Florida Manatee	Trichechidae	Juvenile	206	453.6	206	206	M	cold stress	KND	27.99009	-82.79395	no	NA	KND	KND	KND	KND	KND	KND	KND	NA	NA	NA	0	0	0	0	0	0	0	0	0	0	0	0	0	0	0	0	0	0	0	0	0	0
Reinert et al. 2017	MNW19013	Mammal	Manatee	Florida Manatee	Trichechidae	Juvenile	201	453.6	201	201	F	cold stress	KND	27.79559	-82.63261	no	NA	KND	KND	KND	KND	KND	KND	KND	NA	NA	NA	0	0	0	0	0	0	0	0	0	0	0	0	0	0	0	0	0	0	0	0	0	0
Reinert et al. 2017	MNW19014	Mammal	Manatee	Florida Manatee	Trichechidae	Juvenile	188	453.6	188	188	F	cold stress	KND	27.91397	-82.5261	no	NA	KND	KND	KND	KND	KND	KND	KND	NA	NA	NA	0	0	0	0	0	0	0	0	0	0	0	0	0	0	0	0	0	0	0	0	0	0
Reinert et al. 2017	MNW19107	Mammal	Manatee	Florida Manatee	Trichechidae	Subadult	259	453.6	259	259	M	cold stress	KND	28.02605	-82.62869	no	NA	KND	KND	KND	KND	KND	KND	KND	NA	NA	NA	0	0	0	0	0	0	0	0	0	0	0	0	0	0	0	0	0	0	0	0	0	0
Reinert et al. 2017	MSE1002	Mammal	Manatee	Florida Manatee	Trichechidae	Juvenile	193	453.6	193	193	F	cold stress	KND	28.5458	-82.64989	no	NA	KND	KND	KND	KND	KND	KND	KND	NA	NA	NA	0	0	0	0	0	0	1	NA	NA	0	0	0	0	0	0	0	0	0	0	0	0	0
Reinert et al. 2017	MSE1003	Mammal	Manatee	Florida Manatee	Trichechidae	Juvenile	211	453.6	211	211	M	cold stress	KND	27.7119	-82.45678	no	NA	KND	KND	KND	KND	KND	KND	KND	NA	NA	NA	0	0	0	0	0	0	0	0	0	0	0	0	0	0	0	0	0	0	0	0	0	0
Reinert et al. 2017	MSE1004	Mammal	Manatee	Florida Manatee	Trichechidae	Juvenile	215	453.6	215	215	M	cold stress	KND	27.87864	-82.58205	no	NA	KND	KND	KND	KND	KND	KND	KND	NA	NA	NA	0	0	0	0	0	0	0	0	0	0	NA	0	NA	0	0	0	0	0	0	1	NA	0
Reinert et al. 2017	MSE1005	Mammal	Manatee	Florida Manatee	Trichechidae	Juvenile	164	453.6	164	164	M	cold stress	KND	30.16	-84.23267	no	NA	KND	KND	KND	KND	KND	KND	KND	NA	NA	NA	0	0	0	0	0	0	0	0	0	0	0	0	0	0	0	0	0	0	0	0	0	0
Reinert et al. 2017	MSE1007	Mammal	Manatee	Florida Manatee	Trichechidae	Infant	135	453.6	135	135	F	cold stress	KND	29.02237	-82.72544	no	NA	KND	KND	KND	KND	KND	KND	KND	NA	NA	NA	0	0	0	0	0	0	0	0	0	0	NA	0	NA	0	0	0	0	0	0	1	NA	0
Reinert et al. 2017	MSE1008	Mammal	Manatee	Florida Manatee	Trichechidae	Infant	135	453.6	135	135	M	cold stress	KND	28.08152	-82.78353	no	NA	KND	KND	KND	KND	KND	KND	KND	NA	NA	NA	0	0	0	0	0	0	0	0	0	0	0	0	0	0	0	0	0	0	0	0	0	0
Reinert et al. 2017	MSE1009	Mammal	Manatee	Florida Manatee	Trichechidae	Adult	270	453.6	270	270	M	cold stress	KND	28.88066	-82.63808	no	NA	KND	KND	KND	KND	KND	KND	KND	NA	NA	NA	0	0	0	0	0	0	0	0	0	0	0	0	0	0	0	0	0	0	0	0	0	0
Reinert et al. 2017	MSE1010	Mammal	Manatee	Florida Manatee	Trichechidae	Juvenile	180	453.6	180	180	M	cold stress	KND	27.76006	-82.7506	no	NA	KND	KND	KND	KND	KND	KND	KND	NA	NA	NA	0	0	0	0	0	0	0	0	0	0	0	0	0	0	0	0	0	0	0	0	0	0
Reinert et al. 2017	MSE1011	Mammal	Manatee	Florida Manatee	Trichechidae	Juvenile	216	453.6	216	216	F	cold stress	KND	27.48691	-82.64325	no	NA	KND	KND	KND	KND	KND	KND	KND	NA	NA	NA	0	0	0	0	0	0	0	0	0	0	0	0	0	0	0	0	0	0	0	0	0	0
Reinert et al. 2017	MSE10110	Mammal	Manatee	Florida Manatee	Trichechidae	Juvenile	192	453.6	192	192	F	cold stress	KND	27.50003	-82.5461	no	NA	KND	KND	KND	KND	KND	KND	KND	NA	NA	NA	0	0	0	0	1	NA	1	NA	NA	0	0	0	0	0	0	0	0	0	0	1	NA	1
Reinert et al. 2017	MSE10111	Mammal	Manatee	Florida Manatee	Trichechidae	Juvenile	207	453.6	207	207	M	cold stress	KND	28.79009	-82.64014	no	NA	KND	KND	KND	KND	KND	KND	KND	NA	NA	NA	0	0	0	0	0	0	1	NA	NA	0	0	0	0	0	0	0	0	0	0	0	0	0
Reinert et al. 2017	MSE10112	Mammal	Manatee	Florida Manatee	Trichechidae	Adult	283	453.6	283	283	M	cold stress	KND	28.90683	-82.623	no	NA	KND	KND	KND	KND	KND	KND	KND	NA	NA	NA	0	0	0	0	0	0	2	NA	NA	0	0	0	0	0	0	0	0	0	0	1	NA	0
Reinert et al. 2017	MSE10116	Mammal	Manatee	Florida Manatee	Trichechidae	Juvenile	227	453.6	227	227	M	cold stress	KND	27.43341	-82.66354	no	NA	KND	KND	KND	KND	KND	KND	KND	NA	NA	NA	0	0	0	0	0	0	0	0	0	0	0	0	0	0	0	0	0	0	0	0	0	0
Reinert et al. 2017	MSE10119	Mammal	Manatee	Florida Manatee	Trichechidae	Adult	298	453.6	298	298	M	cold stress	KND	27.97771	-82.56119	no	NA	KND	KND	KND	KND	KND	KND	KND	NA	NA	NA	0	0	0	0	0	0	0	0	0	0	0	0	0	0	0	0	0	0	0	1	NA	0
Reinert et al. 2017	MSE1012	Mammal	Manatee	Florida Manatee	Trichechidae	Juvenile	197	453.6	197	197	M	cold stress	KND	27.91791	-82.42874	no	NA	KND	KND	KND	KND	KND	KND	KND	NA	NA	NA	0	0	0	0	0	0	0	0	0	0	0	0	0	0	0	0	0	0	0	0	0	0
Reinert et al. 2017	MSE1013	Mammal	Manatee	Florida Manatee	Trichechidae	Juvenile	226	453.6	226	226	M	cold stress	KND	27.79661	-82.43721	no	NA	KND	KND	KND	KND	KND	KND	KND	NA	NA	NA	0	0	0	0	0	0	0	0	0	0	0	0	0	0	0	0	0	0	0	0	0	0
Reinert et al. 2017	MSE1015	Mammal	Manatee	Florida Manatee	Trichechidae	Subadult	249	453.6	249	249	F	cold stress	KND	28.17151	-82.79044	no	NA	KND	KND	KND	KND	KND	KND	KND	NA	NA	NA	0	0	0	0	0	0	0	0	0	0	0	0	0	0	0	0	0	0	0	0	0	0
Reinert et al. 2017	MSE1016	Mammal	Manatee	Florida Manatee	Trichechidae	Adult	299	453.6	299	299	M	cold stress	KND	30.09	-85.64776	no	NA	KND	KND	KND	KND	KND	KND	KND	NA	NA	NA	0	0	0	0	0	0	1	NA	NA	0	NA	0	NA	0	0	0	0	0	0	0	0	0
Reinert et al. 2017	MSE1017	Mammal	Manatee	Florida Manatee	Trichechidae	Subadult	235	453.6	235	235	F	cold stress	KND	30.23	-85.84528	no	NA	KND	KND	KND	KND	KND	KND	KND	NA	NA	NA	0	0	0	0	0	0	0	0	0	0	0	0	0	0	0	0	0	0	0	0	0	0
Reinert et al. 2017	MSE1018	Mammal	Manatee	Florida Manatee	Trichechidae	Juvenile	205	453.6	205	205	M	cold stress	KND	30.09	-85.66222	no	NA	KND	KND	KND	KND	KND	KND	KND	NA	NA	NA	0	0	0	0	0	0	0	0	0	0	0	0	0	0	0	0	0	0	0	0	0	0
Reinert et al. 2017	MSE1020	Mammal	Manatee	Florida Manatee	Trichechidae	Adult	277	453.6	277	277	F	cold stress	KND	26.088545	-80.18194	no	NA	KND	KND	KND	KND	KND	KND	KND	NA	NA	NA	0	0	0	0	0	0	0	0	0	0	0	0	0	0	0	0	0	0	0	0	0	0
Reinert et al. 2017	MSE1021	Mammal	Manatee	Florida Manatee	Trichechidae	Juvenile	208	453.6	208	208	F	cold stress	KND	27.269984	-80.238861	no	NA	KND	KND	KND	KND	KND	KND	KND	NA	NA	NA	0	0	0	0	0	0	0	0	0	0	0	0	0	0	0	0	0	0	0	0	0	0
Reinert et al. 2017	MSE1022	Mammal	Manatee	Florida Manatee	Trichechidae	Juvenile	219	453.6	219	219	F	cold stress	KND	27.465277	-80.322916	no	NA	KND	KND	KND	KND	KND	KND	KND	NA	NA	NA	0	0	0	0	0	0	1	NA	NA	0	NA	0	NA	0	0	0	0	0	0	0	0	0
Reinert et al. 2017	MSE1023	Mammal	Manatee	Florida Manatee	Trichechidae	Infant	145	453.6	145	145	F	cold stress	KND	27.41169	-80.277865	no	NA	KND	KND	KND	KND	KND	KND	KND	NA	NA	NA	0	0	0	0	0	0	0	0	0	0	0	0	0	0	0	0	0	0	0	0	0	0
Reinert et al. 2017	MSE1024	Mammal	Manatee	Florida Manatee	Trichechidae	Juvenile	184	453.6	184	184	M	cold stress	KND	25.205667	-80.646111	no	NA	KND	KND	KND	KND	KND	KND	KND	NA	NA	NA	0	0	0	0	0	0	0	0	0	0	0	0	0	0	0	0	0	0	0	0	0	0
Reinert et al. 2017	MSE1025	Mammal	Manatee	Florida Manatee	Trichechidae	Subadult	236	453.6	236	236	F	cold stress	KND	27.511489	-80.343272	no	NA	KND	KND	KND	KND	KND	KND	KND	NA	NA	NA	0	0	0	0	0	0	0	0	0	0	0	0	0	0	0	0	0	0	0	0	0	0
Reinert et al. 2017	MSE1026	Mammal	Manatee	Florida Manatee	Trichechidae	Adult	305	453.6	305	305	M	cold stress	KND	27.232299	-80.217547	no	NA	KND	KND	KND	KND	KND	KND	KND	NA	NA	NA	0	0	0	0	0	0	1	NA	NA	0	0	0	0	0	0	0	0	0	0	0	0	0
Reinert et al. 2017	MSE1029	Mammal	Manatee	Florida Manatee	Trichechidae	Infant	141	453.6	141	141	M	cold stress	KND	26.96899	-80.109021	no	NA	KND	KND	KND	KND	KND	KND	KND	NA	NA	NA	0	0	0	0	0	0	0	0	0	0	0	0	0	0	0	0	0	0	0	0	0	0
Reinert et al. 2017	MSE1030	Mammal	Manatee	Florida Manatee	Trichechidae	Adult	270	453.6	270	270	F	cold stress	KND	25.627531	-80.297436	no	NA	KND	KND	KND	KND	KND	KND	KND	NA	NA	NA	0	0	0	0	0	0	0	0	0	0	0	0	0	0	0	0	0	0	0	0	0	0
Reinert et al. 2017	MSE1031	Mammal	Manatee	Florida Manatee	Trichechidae	Subadult	263	453.6	263	263	F	cold stress	KND	25.10995	-80.409068	no	NA	KND	KND	KND	KND	KND	KND	KND	NA	NA	NA	0	0	0	0	0	0	0	0	0	0	0	0	0	0	0	0	0	0	0	0	0	0
Reinert et al. 2017	MSE1032	Mammal	Manatee	Florida Manatee	Trichechidae	Juvenile	213	453.6	213	213	F	cold stress	KND	26.044344	-80.116222	no	NA	KND	KND	KND	KND	KND	KND	KND	NA	NA	NA	0	0	0	0	0	0	0	0	0	0	0	0	0	0	0	0	0	0	0	0	0	0
Reinert et al. 2017	MSE1033	Mammal	Manatee	Florida Manatee	Trichechidae	Subadult	236	453.6	236	236	F	cold stress	KND	25.537346	-80.331361	no	NA	KND	KND	KND	KND	KND	KND	KND	NA	NA	NA	0	0	0	0	0	0	0	0	0	0	0	0	0	0	0	0	0	0	0	0	0	0
Reinert et al. 2017	MSE1036	Mammal	Manatee	Florida Manatee	Trichechidae	Adult	350	453.6	350	350	F	cold stress	KND	26.221705	-80.093029	no	NA	KND	KND	KND	KND	KND	KND	KND	NA	NA	NA	0	0	0	0	0	0	0	0	0	0	0	0	0	0	0	0	0	0	0	0	0	0
Reinert et al. 2017	MSE1044	Mammal	Manatee	Florida Manatee	Trichechidae	Juvenile	214	453.6	214	214	F	cold stress	KND	26.078117	-80.11348	no	NA	KND	KND	KND	KND	KND	KND	KND	NA	NA	NA	0	0	0	0	0	0	0	0	0	0	0	0	0	0	0	0	0	0	0	0	0	0
Reinert et al. 2017	MSE1050	Mammal	Manatee	Florida Manatee	Trichechidae	Adult	307	453.6	307	307	M	cold stress	KND	27.473957	-80.321966	no	NA	KND	KND	KND	KND	KND	KND	KND	NA	NA	NA	0	0	0	0	1	NA	1	NA	NA	0	NA	0	NA	0	0	0	0	0	0	2	NA	1
Reinert et al. 2017	MSE1051	Mammal	Manatee	Florida Manatee	Trichechidae	Adult	329	453.6	329	329	F	cold stress	KND	27.222211	-80.230541	no	NA	KND	KND	KND	KND	KND	KND	KND	NA	NA	NA	0	0	0	0	0	0	0	0	0	0	0	0	0	0	0	0	0	0	0	0	0	0
Reinert et al. 2017	MSE1053	Mammal	Manatee	Florida Manatee	Trichechidae	Juvenile	168	453.6	168	168	M	cold stress	KND	25.089733	-80.454117	no	NA	KND	KND	KND	KND	KND	KND	KND	NA	NA	NA	0	0	0	0	0	0	0	0	0	0	0	0	0	0	0	0	0	0	0	0	0	0
Reinert et al. 2017	MSE1055	Mammal	Manatee	Florida Manatee	Trichechidae	Subadult	250	453.6	250	250	M	cold stress	KND	27.351649	-80.280041	no	NA	KND	KND	KND	KND	KND	KND	KND	NA	NA	NA	0	0	0	0	0	0	1	NA	NA	0	NA	0	NA	0	0	0	0	0	0	0	0	0
Reinert et al. 2017	MSE1056	Mammal	Manatee	Florida Manatee	Trichechidae	Juvenile	175	453.6	175	175	M	cold stress	KND	24.988699	-80.547071	no	NA	KND	KND	KND	KND	KND	KND	KND	NA	NA	NA	0	0	0	0	0	0	0	0	0	0	0	0	0	0	0	0	0	0	0	0	0	0
Reinert et al. 2017	MSE1057	Mammal	Manatee	Florida Manatee	Trichechidae	Subadult	252	453.6	252	252	M	cold stress	KND	26.088491	-80.181405	no	NA	KND	KND	KND	KND	KND	KND	KND	NA	NA	NA	0	0	0	0	0	0	0	0	0	0	0	0	0	0	0	0	0	0	0	0	0	0
Reinert et al. 2017	MSE1063	Mammal	Manatee	Florida Manatee	Trichechidae	Subadult	234	453.6	234	234	M	cold stress	KND	24.9	-80.69	no	NA	KND	KND	KND	KND	KND	KND	KND	NA	NA	NA	0	0	0	0	0	0	0	0	0	0	0	0	0	0	0	0	0	0	0	0	0	0
Reinert et al. 2017	MSE1064	Mammal	Manatee	Florida Manatee	Trichechidae	Juvenile	224	453.6	224	224	F	cold stress	KND	25.1225	-80.441999	no	NA	KND	KND	KND	KND	KND	KND	KND	NA	NA	NA	0	0	0	0	0	0	0	0	0	0	0	0	0	0	0	0	0	0	0	0	0	0
Reinert et al. 2017	MSE1066	Mammal	Manatee	Florida Manatee	Trichechidae	Juvenile	168	453.6	168	168	F	cold stress	KND	25.003301	-80.541892	no	NA	KND	KND	KND	KND	KND	KND	KND	NA	NA	NA	0	0	0	0	0	0	1	NA	NA	0	NA	0	NA	0	0	0	0	0	0	0	0	0
Reinert et al. 2017	MSE1069	Mammal	Manatee	Florida Manatee	Trichechidae	Juvenile	217	453.6	217	217	M	cold stress	KND	27.548585	-80.333101	no	NA	KND	KND	KND	KND	KND	KND	KND	NA	NA	NA	0	0	0	0	0	0	0	0	0	0	0	0	0	0	0	0	0	0	0	0	0	0
Reinert et al. 2017	MSE1070	Mammal	Manatee	Florida Manatee	Trichechidae	Juvenile	220	453.6	220	220	F	cold stress	KND	25.011818	-80.558051	no	NA	KND	KND	KND	KND	KND	KND	KND	NA	NA	NA	0	0	0	0	0	0	0	0	0	0	0	0	0	0	0	0	0	0	0	0	0	0
Reinert et al. 2017	MSE1072	Mammal	Manatee	Florida Manatee	Trichechidae	Juvenile	189	453.6	189	189	F	cold stress	KND	25.003374	-80.559086	no	NA	KND	KND	KND	KND	KND	KND	KND	NA	NA	NA	0	0	0	0	0	0	0	0	0	0	0	0	0	0	0	0	0	0	0	0	0	0
Reinert et al. 2017	MSE1078	Mammal	Manatee	Florida Manatee	Trichechidae	Juvenile	225	453.6	225	225	F	cold stress	KND	25.19005	-80.645877	no	NA	KND	KND	KND	KND	KND	KND	KND	NA	NA	NA	0	0	0	0	0	0	0	0	0	0	0	0	0	0	0	0	0	0	0	0	0	0
Reinert et al. 2017	MSE1089	Mammal	Manatee	Florida Manatee	Trichechidae	Juvenile	167	453.6	167	167	M	cold stress	KND	27.464571	-80.30692	no	NA	KND	KND	KND	KND	KND	KND	KND	NA	NA	NA	0	0	0	0	0	0	0	0	0	0	0	0	0	0	0	0	0	0	0	0	0	0
Reinert et al. 2017	MSE1092	Mammal	Manatee	Florida Manatee	Trichechidae	Subadult	267	453.6	267	267	F	cold stress	KND	25.774393	-80.149124	no	NA	KND	KND	KND	KND	KND	KND	KND	NA	NA	NA	0	0	0	0	0	0	0	0	0	0	0	0	0	0	0	0	0	0	0	0	0	0
Reinert et al. 2017	MSE1101	Mammal	Manatee	Florida Manatee	Trichechidae	Juvenile	171	453.6	171	171	M	cold stress	KND	27.165374	-80.252063	no	NA	KND	KND	KND	KND	KND	KND	KND	NA	NA	NA	0	0	0	0	0	0	0	0	0	0	0	0	0	0	0	0	0	0	0	0	0	0
Reinert et al. 2017	MSE1102	Mammal	Manatee	Florida Manatee	Trichechidae	Juvenile	208	453.6	208	208	F	cold stress	KND	27.480166	-80.324833	no	NA	KND	KND	KND	KND	KND	KND	KND	NA	NA	NA	0	0	0	0	0	0	0	0	0	0	0	0	0	0	0	0	0	0	0	0	0	0
Reinert et al. 2017	MSE1103	Mammal	Manatee	Florida Manatee	Trichechidae	Juvenile	187	453.6	187	187	F	cold stress	KND	26.102449	-80.129501	no	NA	KND	KND	KND	KND	KND	KND	KND	NA	NA	NA	0	0	0	0	0	0	0	0	0	0	0	0	0	0	0	0	0	0	0	0	0	0
Reinert et al. 2017	MSE1106	Mammal	Manatee	Florida Manatee	Trichechidae	Juvenile	214	453.6	214	214	M	cold stress	KND	26.429688	-80.067026	no	NA	KND	KND	KND	KND	KND	KND	KND	NA	NA	NA	0	0	0	0	0	0	1	NA	NA	0	NA	0	NA	0	0	0	0	0	0	0	0	0
Reinert et al. 2017	MSE1112	Mammal	Manatee	Florida Manatee	Trichechidae	Subadult	264	453.6	264	264	F	cold stress	KND	26.100202	-80.162575	no	NA	KND	KND	KND	KND	KND	KND	KND	NA	NA	NA	0	0	0	0	0	0	0	0	0	0	0	0	0	0	0	0	0	0	0	0	0	0
Reinert et al. 2017	MSE1113	Mammal	Manatee	Florida Manatee	Trichechidae	Adult	292	453.6	292	292	F	cold stress	KND	26.871512	-80.049398	no	NA	KND	KND	KND	KND	KND	KND	KND	NA	NA	NA	0	0	0	0	0	0	0	0	0	0	0	0	0	0	0	0	0	0	0	0	0	0
Reinert et al. 2017	MSE1114	Mammal	Manatee	Florida Manatee	Trichechidae	Subadult	267	453.6	267	267	M	cold stress	KND	26.121039	-80.13352	no	NA	KND	KND	KND	KND	KND	KND	KND	NA	NA	NA	0	0	0	0	0	0	0	0	0	0	0	0	0	0	0	0	0	0	0	0	0	0
Reinert et al. 2017	MSE1116	Mammal	Manatee	Florida Manatee	Trichechidae	Juvenile	193	453.6	193	193	F	cold stress	KND	26.023971	-80.164855	no	NA	KND	KND	KND	KND	KND	KND	KND	NA	NA	NA	0	0	0	0	0	0	2	NA	NA	0	NA	0	NA	0	0	0	0	0	0	0	0	0
Reinert et al. 2017	MSE1117	Mammal	Manatee	Florida Manatee	Trichechidae	Infant	137	453.6	137	137	F	cold stress	KND	26.833715	-80.067398	no	NA	KND	KND	KND	KND	KND	KND	KND	NA	NA	NA	0	0	0	0	0	0	0	0	0	0	0	0	0	0	0	0	0	0	0	0	0	0
Reinert et al. 2017	MSE1121	Mammal	Manatee	Florida Manatee	Trichechidae	Juvenile	159	453.6	159	159	M	cold stress	KND	25.737609	-80.278769	no	NA	KND	KND	KND	KND	KND	KND	KND	NA	NA	NA	0	0	0	0	0	0	0	0	0	0	0	0	0	0	0	0	0	0	0	0	0	0
Reinert et al. 2017	MSE1122	Mammal	Manatee	Florida Manatee	Trichechidae	Infant	138	453.6	138	138	M	cold stress	KND	26.224176	-80.120813	no	NA	KND	KND	KND	KND	KND	KND	KND	NA	NA	NA	0	0	0	0	0	0	0	0	0	0	0	0	0	0	0	0	0	0	0	0	0	0
Reinert et al. 2017	MSE1126	Mammal	Manatee	Florida Manatee	Trichechidae	Subadult	234	453.6	234	234	F	cold stress	KND	26.753004	-80.715204	no	NA	KND	KND	KND	KND	KND	KND	KND	NA	NA	NA	0	0	0	0	0	0	0	0	0	0	0	0	0	0	0	0	0	0	0	0	0	0
Reinert et al. 2017	MSE1127	Mammal	Manatee	Florida Manatee	Trichechidae	Infant	155	453.6	155	155	M	cold stress	KND	26.158719	-80.115209	no	NA	KND	KND	KND	KND	KND	KND	KND	NA	NA	NA	0	0	0	0	0	0	1	NA	NA	0	NA	0	NA	0	0	0	0	0	0	1	NA	0
Reinert et al. 2017	MSE1128	Mammal	Manatee	Florida Manatee	Trichechidae	Juvenile	229	453.6	229	229	M	cold stress	KND	27.319359	-80.264195	no	NA	KND	KND	KND	KND	KND	KND	KND	NA	NA	NA	0	0	0	0	0	0	0	0	0	0	0	0	0	0	0	0	0	0	0	0	0	0
Reinert et al. 2017	MSE1129	Mammal	Manatee	Florida Manatee	Trichechidae	Adult	285	453.6	285	285	M	cold stress	KND	24.993556	-80.540897	no	NA	KND	KND	KND	KND	KND	KND	KND	NA	NA	NA	0	0	0	0	0	0	1	NA	NA	0	0	0	0	0	0	0	0	0	0	0	0	0
Reinert et al. 2017	MSE1131	Mammal	Manatee	Florida Manatee	Trichechidae	Adult	282	453.6	282	282	M	cold stress	KND	26.73825	-80.86559	no	NA	KND	KND	KND	KND	KND	KND	KND	NA	NA	NA	0	0	0	0	0	0	0	0	0	0	0	0	0	0	0	0	0	0	0	0	0	0
Reinert et al. 2017	MSE1137	Mammal	Manatee	Florida Manatee	Trichechidae	Juvenile	219	453.6	219	219	M	cold stress	KND	26.982477	-80.164042	no	NA	KND	KND	KND	KND	KND	KND	KND	NA	NA	NA	0	0	0	0	0	0	0	0	0	0	0	0	0	0	0	0	0	0	0	0	0	0
Reinert et al. 2017	MSE1141	Mammal	Manatee	Florida Manatee	Trichechidae	Juvenile	209	453.6	209	209	M	cold stress	KND	27.264587	-80.326061	no	NA	KND	KND	KND	KND	KND	KND	KND	NA	NA	NA	0	0	0	0	0	0	0	0	0	0	NA	1	NA	0	0	0	0	0	0	0	0	0
Reinert et al. 2017	MSE1144	Mammal	Manatee	Florida Manatee	Trichechidae	Adult	274	453.6	274	274	M	cold stress	KND	27.493117	-80.327757	no	NA	KND	KND	KND	KND	KND	KND	KND	NA	NA	NA	0	0	0	0	0	0	0	0	0	0	0	0	0	0	0	0	0	0	0	0	0	0
Reinert et al. 2017	MSE1203	Mammal	Manatee	Florida Manatee	Trichechidae	Juvenile	174	453.6	174	174	M	cold stress	KND	27.07645	-80.12736	no	NA	KND	KND	KND	KND	KND	KND	KND	NA	NA	NA	0	0	0	0	0	0	0	0	0	0	0	0	0	0	0	0	0	0	0	0	0	0
Reinert et al. 2017	MSE1207	Mammal	Manatee	Florida Manatee	Trichechidae	Subadult	249	453.6	249	249	M	cold stress	KND	27.07894	-80.85162	no	NA	KND	KND	KND	KND	KND	KND	KND	NA	NA	NA	0	0	0	0	1	NA	1	NA	NA	0	NA	0	NA	0	0	0	0	0	0	0	0	1
Reinert et al. 2017	MSE1214	Mammal	Manatee	Florida Manatee	Trichechidae	Juvenile	157	453.6	157	157	M	cold stress	KND	25.11312	-80.42959	no	NA	KND	KND	KND	KND	KND	KND	KND	NA	NA	NA	0	0	0	0	0	0	2	NA	NA	0	0	0	0	0	0	0	0	0	0	1	NA	0
Reinert et al. 2017	MSE1218	Mammal	Manatee	Florida Manatee	Trichechidae	Infant	124	453.6	124	124	F	cold stress	KND	25.81222	-80.26705	no	NA	KND	KND	KND	KND	KND	KND	KND	NA	NA	NA	0	0	0	0	0	0	0	0	0	0	NA	0	NA	0	0	0	0	0	0	1	NA	0
Reinert et al. 2017	MSE1312	Mammal	Manatee	Florida Manatee	Trichechidae	Juvenile	209	453.6	209	209	F	cold stress	KND	26.08305	-80.18354	no	NA	KND	KND	KND	KND	KND	KND	KND	NA	NA	NA	0	0	0	0	0	0	1	NA	NA	0	NA	0	NA	0	0	0	0	0	0	0	0	0
Reinert et al. 2017	MSE1316	Mammal	Manatee	Florida Manatee	Trichechidae	Juvenile	222	453.6	222	222	F	cold stress	KND	26.09862	-80.23028	no	NA	KND	KND	KND	KND	KND	KND	KND	NA	NA	NA	0	0	0	0	0	0	0	0	0	0	0	0	0	0	0	0	0	0	0	0	0	0
Reinert et al. 2017	MSE1351	Mammal	Manatee	Florida Manatee	Trichechidae	Subadult	230	453.6	230	230	F	cold stress	KND	27.48892	-80.3015	no	NA	KND	KND	KND	KND	KND	KND	KND	NA	NA	NA	0	0	0	0	0	0	0	0	0	0	0	0	0	0	0	0	0	0	0	0	0	0
Reinert et al. 2017	MSE1358	Mammal	Manatee	Florida Manatee	Trichechidae	Subadult	269	453.6	269	269	M	cold stress	KND	27.33053	-80.33389	no	NA	KND	KND	KND	KND	KND	KND	KND	NA	NA	NA	0	0	0	0	0	0	0	0	0	0	NA	0	NA	0	0	0	0	0	0	1	NA	0
Reinert et al. 2017	MSE14008	Mammal	Manatee	Florida Manatee	Trichechidae	Infant	146	453.6	146	146	F	cold stress	KND	26.13251	-80.17867	no	NA	KND	KND	KND	KND	KND	KND	KND	NA	NA	NA	0	0	0	0	0	0	0	0	0	0	0	0	0	0	0	0	0	0	0	0	0	0
Reinert et al. 2017	MSE14045	Mammal	Manatee	Florida Manatee	Trichechidae	Juvenile	212	453.6	212	212	M	cold stress	KND	26.07791	-80.18523	no	NA	KND	KND	KND	KND	KND	KND	KND	NA	NA	NA	0	0	0	0	0	0	0	0	0	0	0	0	0	0	0	0	0	0	0	0	0	0
Reinert et al. 2017	MSE14048	Mammal	Manatee	Florida Manatee	Trichechidae	Juvenile	223	453.6	223	223	M	cold stress	KND	25.73005	-80.26545	no	NA	KND	KND	KND	KND	KND	KND	KND	NA	NA	NA	0	0	0	0	0	0	0	0	0	0	0	0	0	0	0	0	0	0	0	0	0	0
Reinert et al. 2017	MSE15008	Mammal	Manatee	Florida Manatee	Trichechidae	Adult	272	453.6	272	272	M	cold stress	KND	25.81483	-80.16537	no	NA	KND	KND	KND	KND	KND	KND	KND	NA	NA	NA	0	0	0	0	0	0	0	0	0	0	0	0	0	0	0	0	0	0	0	0	0	0
Reinert et al. 2017	MSE15015	Mammal	Manatee	Florida Manatee	Trichechidae	Juvenile	178	453.6	178	178	F	cold stress	KND	25.00688	-80.53573	no	NA	KND	KND	KND	KND	KND	KND	KND	NA	NA	NA	0	0	0	0	0	0	0	0	0	0	0	0	0	0	0	0	0	0	0	0	0	0
Reinert et al. 2017	MSE15018	Mammal	Manatee	Florida Manatee	Trichechidae	Adult	290	453.6	290	290	M	cold stress	KND	27.18146	-80.18113	no	NA	KND	KND	KND	KND	KND	KND	KND	NA	NA	NA	0	0	0	0	0	0	0	0	0	0	NA	0	NA	0	0	0	0	0	0	1	NA	0
Reinert et al. 2017	MSE15019	Mammal	Manatee	Florida Manatee	Trichechidae	Subadult	255	453.6	255	255	F	cold stress	KND	25.10485	-80.43693	no	NA	KND	KND	KND	KND	KND	KND	KND	NA	NA	NA	0	0	0	0	0	0	0	0	0	0	0	0	0	0	0	0	0	0	0	0	0	0
Reinert et al. 2017	MSE15020	Mammal	Manatee	Florida Manatee	Trichechidae	Juvenile	206	453.6	206	206	M	cold stress	KND	25.75535	-80.19344	no	NA	KND	KND	KND	KND	KND	KND	KND	NA	NA	NA	0	0	0	0	0	0	0	0	0	0	0	0	0	0	0	0	0	0	0	0	0	0
Reinert et al. 2017	MSE16006	Mammal	Manatee	Florida Manatee	Trichechidae	Infant	135	453.6	135	135	M	cold stress	KND	27.05993	-80.11162	no	NA	KND	KND	KND	KND	KND	KND	KND	NA	NA	NA	0	0	0	0	0	0	0	0	0	0	0	0	0	0	0	0	0	0	0	0	0	0
Reinert et al. 2017	MSE16010	Mammal	Manatee	Florida Manatee	Trichechidae	Juvenile	203	453.6	203	203	M	cold stress	KND	24.99078	-80.55179	no	NA	KND	KND	KND	KND	KND	KND	KND	NA	NA	NA	0	0	0	0	0	0	2	NA	NA	0	NA	0	NA	0	0	0	0	0	0	1	NA	0
Reinert et al. 2017	MSE16022	Mammal	Manatee	Florida Manatee	Trichechidae	Subadult	244	453.6	244	244	M	cold stress	KND	27.1999	-80.26143	no	NA	KND	KND	KND	KND	KND	KND	KND	NA	NA	NA	0	0	0	0	0	0	0	0	0	0	0	0	0	0	0	0	0	0	0	0	0	0
Reinert et al. 2017	MSE16024	Mammal	Manatee	Florida Manatee	Trichechidae	Infant	135	453.6	135	135	F	cold stress	KND	25.28711	-80.44164	no	NA	KND	KND	KND	KND	KND	KND	KND	NA	NA	NA	0	0	0	0	0	0	0	0	0	0	0	0	0	0	0	0	0	0	0	0	0	0
Reinert et al. 2017	MSE17006	Mammal	Manatee	Florida Manatee	Trichechidae	Infant	146	453.6	146	146	M	cold stress	KND	26.46143	-80.06425	no	NA	KND	KND	KND	KND	KND	KND	KND	NA	NA	NA	0	0	0	0	0	0	0	0	0	0	0	0	0	0	0	0	0	0	0	0	0	0
Reinert et al. 2017	MSE17017	Mammal	Manatee	Florida Manatee	Trichechidae	Adult	287	453.6	287	287	F	cold stress	KND	26.81454	-80.06742	no	NA	KND	KND	KND	KND	KND	KND	KND	NA	NA	NA	0	0	0	0	0	0	0	0	0	0	NA	0	NA	0	0	0	0	0	0	1	NA	0
Reinert et al. 2017	MSE17019	Mammal	Manatee	Florida Manatee	Trichechidae	Juvenile	165	453.6	165	165	F	cold stress	KND	24.82	-80.82	no	NA	KND	KND	KND	KND	KND	KND	KND	NA	NA	NA	0	0	0	0	0	0	0	0	0	0	0	0	0	0	0	0	0	0	0	0	0	0
Reinert et al. 2017	MSE17021	Mammal	Manatee	Florida Manatee	Trichechidae	Juvenile	156	453.6	156	156	F	cold stress	KND	25.89695	-80.14597	no	NA	KND	KND	KND	KND	KND	KND	KND	NA	NA	NA	0	0	0	0	0	0	0	0	0	0	0	0	0	0	0	0	0	0	0	0	0	0
Reinert et al. 2017	MSE18001	Mammal	Manatee	Florida Manatee	Trichechidae	Juvenile	157	453.6	157	157	F	cold stress	KND	27.13276	-80.85657	no	NA	KND	KND	KND	KND	KND	KND	KND	NA	NA	NA	0	0	0	0	0	0	0	0	0	0	0	0	0	0	0	0	0	0	0	0	0	0
Reinert et al. 2017	MSE18003	Mammal	Manatee	Florida Manatee	Trichechidae	Juvenile	159	453.6	159	159	M	cold stress	KND	27.48319	-80.33405	no	NA	KND	KND	KND	KND	KND	KND	KND	NA	NA	NA	0	0	1	NA	0	0	0	0	0	0	NA	0	NA	0	0	0	0	0	0	0	0	0
Reinert et al. 2017	MSE18004	Mammal	Manatee	Florida Manatee	Trichechidae	Juvenile	180	453.6	180	180	M	cold stress	KND	25.05607	-80.58341	no	NA	KND	KND	KND	KND	KND	KND	KND	NA	NA	NA	0	0	0	0	0	0	0	0	0	0	0	0	0	0	0	0	0	0	0	0	0	0
Reinert et al. 2017	MSE18007	Mammal	Manatee	Florida Manatee	Trichechidae	Juvenile	158	453.6	158	158	M	cold stress	KND	24.96671	-80.58951	no	NA	KND	KND	KND	KND	KND	KND	KND	NA	NA	NA	0	0	0	0	0	0	0	0	0	0	0	0	0	0	0	0	0	0	0	0	0	0
Reinert et al. 2017	MSE18011	Mammal	Manatee	Florida Manatee	Trichechidae	Juvenile	198	453.6	198	198	M	cold stress	KND	27.11308	-80.28279	no	NA	KND	KND	KND	KND	KND	KND	KND	NA	NA	NA	0	0	0	0	0	0	0	0	0	0	0	0	0	0	0	0	0	0	0	0	0	0
Reinert et al. 2017	MSE18012	Mammal	Manatee	Florida Manatee	Trichechidae	Infant	143	453.6	143	143	M	cold stress	KND	25.81088	-80.15733	no	NA	KND	KND	KND	KND	KND	KND	KND	NA	NA	NA	0	0	0	0	0	0	1	NA	NA	0	NA	0	NA	0	0	0	0	0	0	1	NA	0
Reinert et al. 2017	MSE18014	Mammal	Manatee	Florida Manatee	Trichechidae	Juvenile	210	453.6	210	210	M	cold stress	KND	24.69	-81.09	no	NA	KND	KND	KND	KND	KND	KND	KND	NA	NA	NA	0	0	0	0	0	0	0	0	0	0	0	0	0	0	0	0	0	0	0	0	0	0
Reinert et al. 2017	MSE18015	Mammal	Manatee	Florida Manatee	Trichechidae	Subadult	255	453.6	255	255	M	cold stress	KND	25.13766	-80.39605	no	NA	KND	KND	KND	KND	KND	KND	KND	NA	NA	NA	0	0	0	0	0	0	1	NA	NA	0	NA	0	NA	0	0	0	0	0	0	0	0	0
Reinert et al. 2017	MSE18017	Mammal	Manatee	Florida Manatee	Trichechidae	Adult	300	453.6	300	300	F	cold stress	KND	25.97415	-80.12585	no	NA	KND	KND	KND	KND	KND	KND	KND	NA	NA	NA	0	0	0	0	0	0	0	0	0	0	0	0	0	0	0	0	0	0	0	0	0	0
Reinert et al. 2017	MSE18026	Mammal	Manatee	Florida Manatee	Trichechidae	Adult	310	453.6	310	310	M	cold stress	KND	27.18388	-80.26849	no	NA	KND	KND	KND	KND	KND	KND	KND	NA	NA	NA	0	0	0	0	0	0	0	0	0	0	0	0	0	0	0	0	0	0	0	0	0	0
Reinert et al. 2017	MSE18030	Mammal	Manatee	Florida Manatee	Trichechidae	Adult	287	453.6	287	287	M	cold stress	KND	25.76955	-80.19338	no	NA	KND	KND	KND	KND	KND	KND	KND	NA	NA	NA	0	0	0	0	1	NA	0	0	0	0	NA	0	NA	0	0	0	0	0	0	0	0	1
Reinert et al. 2017	MSE18032	Mammal	Manatee	Florida Manatee	Trichechidae	Juvenile	195	453.6	195	195	F	cold stress	KND	25.89537	-80.19482	no	NA	KND	KND	KND	KND	KND	KND	KND	NA	NA	NA	0	0	0	0	0	0	0	0	0	0	0	0	0	0	0	0	0	0	0	0	0	0
Reinert et al. 2017	MSE18039	Mammal	Manatee	Florida Manatee	Trichechidae	Infant	142	453.6	142	142	F	cold stress	KND	24.72	-81	no	NA	KND	KND	KND	KND	KND	KND	KND	NA	NA	NA	0	0	0	0	0	0	0	0	0	0	0	0	0	0	0	0	0	0	0	0	0	0
Reinert et al. 2017	MSE18048	Mammal	Manatee	Florida Manatee	Trichechidae	Adult	273	453.6	273	273	F	cold stress	KND	27.17247	-80.21015	no	NA	KND	KND	KND	KND	KND	KND	KND	NA	NA	NA	0	0	0	0	0	0	0	0	0	0	NA	0	NA	0	0	0	0	0	0	1	NA	0
Reinert et al. 2017	MSE18095	Mammal	Manatee	Florida Manatee	Trichechidae	Juvenile	165	453.6	165	165	F	cold stress	KND	27.20817	-80.26026	no	NA	KND	KND	KND	KND	KND	KND	KND	NA	NA	NA	0	0	0	0	0	0	0	0	0	0	0	0	0	0	0	0	0	0	0	0	0	0
Reinert et al. 2017	MSE19001	Mammal	Manatee	Florida Manatee	Trichechidae	Subadult	246	453.6	246	246	M	cold stress	KND	27.2154	-80.25528	no	NA	KND	KND	KND	KND	KND	KND	KND	NA	NA	NA	0	0	0	0	0	0	0	0	0	0	0	0	0	0	0	0	0	0	0	0	0	0
Reinert et al. 2017	MSE19002	Mammal	Manatee	Florida Manatee	Trichechidae	Juvenile	226	453.6	226	226	F	cold stress	KND	25.90015	-80.14506	no	NA	KND	KND	KND	KND	KND	KND	KND	NA	NA	NA	0	0	0	0	0	0	1	NA	NA	0	NA	0	NA	0	0	0	0	0	0	0	0	0
Reinert et al. 2017	MSE19004	Mammal	Manatee	Florida Manatee	Trichechidae	Subadult	231	453.6	231	231	M	cold stress	KND	24.98733	-80.54698	no	NA	KND	KND	KND	KND	KND	KND	KND	NA	NA	NA	0	0	0	0	0	0	0	0	0	0	0	0	0	0	0	0	0	0	0	0	0	0
Reinert et al. 2017	MSE19006	Mammal	Manatee	Florida Manatee	Trichechidae	Subadult	232	453.6	232	232	M	cold stress	KND	26.8252	-80.6682	no	NA	KND	KND	KND	KND	KND	KND	KND	NA	NA	NA	0	0	1	NA	0	0	1	NA	NA	0	NA	1	NA	0	0	0	0	0	0	1	NA	0
Reinert et al. 2017	MSE19010	Mammal	Manatee	Florida Manatee	Trichechidae	Subadult	268	453.6	268	268	F	cold stress	KND	24.58	-81.75007	no	NA	KND	KND	KND	KND	KND	KND	KND	NA	NA	NA	0	0	0	0	0	0	0	0	0	0	0	0	0	0	0	0	0	0	0	0	0	0
Reinert et al. 2017	MSE19014	Mammal	Manatee	Florida Manatee	Trichechidae	Juvenile	205	453.6	205	205	F	cold stress	KND	26.70569	-80.79861	no	NA	KND	KND	KND	KND	KND	KND	KND	NA	NA	NA	0	0	0	0	0	0	1	NA	NA	0	NA	0	NA	0	0	0	0	0	0	0	0	0
Reinert et al. 2017	MSE19015	Mammal	Manatee	Florida Manatee	Trichechidae	Adult	274	453.6	274	274	F	cold stress	KND	25.13959	-80.43953	no	NA	KND	KND	KND	KND	KND	KND	KND	NA	NA	NA	0	0	1	NA	0	0	0	0	0	0	0	0	0	0	0	0	0	0	0	0	0	0
Reinert et al. 2017	MSE19017	Mammal	Manatee	Florida Manatee	Trichechidae	Juvenile	221	453.6	221	221	M	cold stress	KND	27.53306	-80.3494	no	NA	KND	KND	KND	KND	KND	KND	KND	NA	NA	NA	0	0	0	0	0	0	2	NA	NA	0	NA	0	NA	0	0	0	0	0	0	1	NA	0
Reinert et al. 2017	MSE19018	Mammal	Manatee	Florida Manatee	Trichechidae	Juvenile	200	453.6	200	200	M	cold stress	KND	27.20706	-80.79728	no	NA	KND	KND	KND	KND	KND	KND	KND	NA	NA	NA	0	0	0	0	0	0	2	NA	NA	0	NA	1	NA	0	0	0	0	0	0	0	0	0
Reinert et al. 2017	MSE19022	Mammal	Manatee	Florida Manatee	Trichechidae	Juvenile	215	453.6	215	215	M	cold stress	KND	27.28278	-80.2457	no	NA	KND	KND	KND	KND	KND	KND	KND	NA	NA	NA	0	0	0	0	0	0	0	0	0	0	NA	0	NA	0	0	0	0	0	0	1	NA	0
Reinert et al. 2017	MSE19031	Mammal	Manatee	Florida Manatee	Trichechidae	Juvenile	226	453.6	226	226	F	cold stress	KND	25.73943	-80.21863	no	NA	KND	KND	KND	KND	KND	KND	KND	NA	NA	NA	0	0	0	0	0	0	2	NA	NA	0	NA	0	NA	0	0	0	0	0	0	1	NA	0
Reinert et al. 2017	MSE19076	Mammal	Manatee	Florida Manatee	Trichechidae	Juvenile	189	453.6	189	189	F	cold stress	KND	25.00836	-80.53647	no	NA	KND	KND	KND	KND	KND	KND	KND	NA	NA	NA	0	0	0	0	0	0	1	NA	NA	0	NA	0	NA	0	0	0	0	0	0	0	0	0
Reinert et al. 2017	MSTm1003	Mammal	Manatee	Florida Manatee	Trichechidae	Adult	313	453.6	313	313	F	cold stress	KND	26.04015	-80.18372	no	NA	KND	KND	KND	KND	KND	KND	KND	NA	NA	NA	0	0	0	0	0	0	0	0	0	0	0	0	0	0	0	0	0	0	0	0	0	0
Reinert et al. 2017	MSTm1011	Mammal	Manatee	Florida Manatee	Trichechidae	Subadult	230	453.6	230	230	M	cold stress	KND	25.3207	-80.27126	no	NA	KND	KND	KND	KND	KND	KND	KND	NA	NA	NA	0	0	0	0	0	0	0	0	0	0	0	0	0	0	0	0	0	0	0	0	0	0
Reinert et al. 2017	MSTm1012	Mammal	Manatee	Florida Manatee	Trichechidae	Subadult	244	453.6	244	244	M	cold stress	KND	27.54666	-80.33637	no	NA	KND	KND	KND	KND	KND	KND	KND	NA	NA	NA	0	0	0	0	0	0	0	0	0	0	0	0	0	0	0	0	0	0	0	0	0	0
Reinert et al. 2017	MSTm1013	Mammal	Manatee	Florida Manatee	Trichechidae	Juvenile	222	453.6	222	222	M	cold stress	KND	26.9455	-80.07381	no	NA	KND	KND	KND	KND	KND	KND	KND	NA	NA	NA	1	NA	0	0	0	0	1	NA	NA	0	NA	0	NA	0	0	1	0	0	0	1	NA	0
Reinert et al. 2017	MSTm1101	Mammal	Manatee	Florida Manatee	Trichechidae	Adult	309	453.6	309	309	F	cold stress	KND	24.95655	-80.57233	no	NA	KND	KND	KND	KND	KND	KND	KND	NA	NA	NA	0	0	0	0	0	0	0	0	0	0	0	0	0	0	0	0	0	0	0	0	0	0
Reinert et al. 2017	MSTm1804	Mammal	Manatee	Florida Manatee	Trichechidae	Juvenile	200	453.6	200	200	M	cold stress	KND	26.85793	-80.06932	no	NA	KND	KND	KND	KND	KND	KND	KND	NA	NA	NA	0	0	0	0	0	0	0	0	0	0	0	0	0	0	0	0	0	0	0	0	0	0
Reinert et al. 2017	MSTm1805	Mammal	Manatee	Florida Manatee	Trichechidae	Adult	284	453.6	284	284	F	cold stress	KND	25.81431	-80.17055	no	NA	KND	KND	KND	KND	KND	KND	KND	NA	NA	NA	0	0	0	0	0	0	0	0	0	0	0	0	0	0	0	0	0	0	0	0	0	0
Reinert et al. 2017	MSTm1808	Mammal	Manatee	Florida Manatee	Trichechidae	Infant	153	453.6	153	153	M	cold stress	KND	26.70081	-80.04465	no	NA	KND	KND	KND	KND	KND	KND	KND	NA	NA	NA	0	0	0	0	0	0	0	0	0	0	0	0	0	0	0	0	0	0	0	0	0	0
Reinert et al. 2017	MSW1003	Mammal	Manatee	Florida Manatee	Trichechidae	Juvenile	226	453.6	226	226	F	cold stress	KND	27.429716	-80.295299	no	NA	KND	KND	KND	KND	KND	KND	KND	NA	NA	NA	0	0	0	0	0	0	0	0	0	0	0	0	0	0	0	0	0	0	0	0	0	0
Reinert et al. 2017	MSW1004	Mammal	Manatee	Florida Manatee	Trichechidae	Juvenile	177	453.6	177	177	F	cold stress	KND	27.652329	-80.387318	no	NA	KND	KND	KND	KND	KND	KND	KND	NA	NA	NA	0	0	0	0	0	0	0	0	0	0	0	0	0	0	0	0	0	0	0	0	0	0
Reinert et al. 2017	MSW1005	Mammal	Manatee	Florida Manatee	Trichechidae	Juvenile	209	453.6	209	209	F	cold stress	KND	28.163781	-80.603001	no	NA	KND	KND	KND	KND	KND	KND	KND	NA	NA	NA	0	0	0	0	0	0	0	0	0	0	0	0	0	0	0	0	0	0	0	0	0	0
Reinert et al. 2017	MSW1006	Mammal	Manatee	Florida Manatee	Trichechidae	Juvenile	195	453.6	195	195	F	cold stress	KND	26.939974	-80.091023	no	NA	KND	KND	KND	KND	KND	KND	KND	NA	NA	NA	0	0	0	0	0	0	0	0	0	0	NA	1	NA	0	0	0	0	0	0	0	0	0
Reinert et al. 2017	MSW1007	Mammal	Manatee	Florida Manatee	Trichechidae	Juvenile	208	453.6	208	208	F	cold stress	KND	27.144601	-80.189558	no	NA	KND	KND	KND	KND	KND	KND	KND	NA	NA	NA	0	0	0	0	0	0	0	0	0	0	0	0	0	0	0	0	0	0	0	0	0	0
Reinert et al. 2017	MSW1008	Mammal	Manatee	Florida Manatee	Trichechidae	Subadult	258	453.6	258	258	M	cold stress	KND	25.711212	-80.2673	no	NA	KND	KND	KND	KND	KND	KND	KND	NA	NA	NA	0	0	0	0	0	0	0	0	0	0	0	0	0	0	0	0	0	0	0	0	0	0
Reinert et al. 2017	MSW1009	Mammal	Manatee	Florida Manatee	Trichechidae	Juvenile	197	453.6	197	197	M	cold stress	KND	26.543638	-81.921841	no	NA	KND	KND	KND	KND	KND	KND	KND	NA	NA	NA	0	0	0	0	0	0	0	0	0	0	0	0	0	0	0	0	0	0	0	0	0	0
Reinert et al. 2017	MSW1010	Mammal	Manatee	Florida Manatee	Trichechidae	Subadult	242	453.6	242	242	M	cold stress	KND	27.15701	-80.266013	no	NA	KND	KND	KND	KND	KND	KND	KND	NA	NA	NA	0	0	0	0	0	0	0	0	0	0	0	0	0	0	0	0	0	0	0	0	0	0
Reinert et al. 2017	MSW10119	Mammal	Manatee	Florida Manatee	Trichechidae	Adult	345	453.6	345	345	F	cold stress	KND	27.02876	-80.41337	no	NA	KND	KND	KND	KND	KND	KND	KND	NA	NA	NA	0	0	0	0	0	0	0	0	0	0	0	0	0	0	0	0	0	0	0	0	0	0
Reinert et al. 2017	MSW10123	Mammal	Manatee	Florida Manatee	Trichechidae	Adult	NA	453.6	453.6	453.6	NA	cold stress	KND	26.83132	-80.06073	no	NA	KND	KND	KND	KND	KND	KND	KND	NA	NA	NA	0	0	0	0	0	0	0	0	0	0	0	0	0	0	0	0	0	0	0	0	0	0
Reinert et al. 2017	MSW10124	Mammal	Manatee	Florida Manatee	Trichechidae	Infant	153	453.6	153	153	M	cold stress	KND	24.91	-80.65	no	NA	KND	KND	KND	KND	KND	KND	KND	NA	NA	NA	0	0	0	0	0	0	0	0	0	0	0	0	0	0	0	0	0	0	0	0	0	0
Reinert et al. 2017	MSW10125	Mammal	Manatee	Florida Manatee	Trichechidae	Juvenile	212	453.6	212	212	F	cold stress	KND	26.95802	-80.07796	no	NA	KND	KND	KND	KND	KND	KND	KND	NA	NA	NA	0	0	0	0	0	0	0	0	0	0	0	0	0	0	0	0	0	0	0	0	0	0
Reinert et al. 2017	MSW10129	Mammal	Manatee	Florida Manatee	Trichechidae	Juvenile	200	453.6	200	200	M	cold stress	KND	25.946905	-81.509106	no	NA	KND	KND	KND	KND	KND	KND	KND	NA	NA	NA	0	0	0	0	0	0	0	0	0	0	0	0	0	0	0	0	0	0	0	0	0	0
Reinert et al. 2017	MSW10131	Mammal	Manatee	Florida Manatee	Trichechidae	Juvenile	192	453.6	192	192	M	cold stress	KND	26.71875	-82.26327	no	NA	KND	KND	KND	KND	KND	KND	KND	NA	NA	NA	0	0	0	0	0	0	0	0	0	0	0	0	0	0	0	0	0	0	0	0	0	0
Reinert et al. 2017	MSW10137	Mammal	Manatee	Florida Manatee	Trichechidae	Adult	280	453.6	280	280	F	cold stress	KND	25.66817	-81.17194	no	NA	KND	KND	KND	KND	KND	KND	KND	NA	NA	NA	0	0	0	0	0	0	0	0	0	0	0	0	0	0	0	0	0	0	0	0	0	0
Reinert et al. 2017	MSW10139	Mammal	Manatee	Florida Manatee	Trichechidae	Subadult	240	453.6	240	240	F	cold stress	KND	25.67095	-81.174	no	NA	KND	KND	KND	KND	KND	KND	KND	NA	NA	NA	0	0	0	0	0	0	0	0	0	0	0	0	0	0	0	0	0	0	0	0	0	0
Reinert et al. 2017	MSW1014	Mammal	Manatee	Florida Manatee	Trichechidae	Juvenile	175	453.6	175	175	F	cold stress	KND	25.70861	-81.19355	no	NA	KND	KND	KND	KND	KND	KND	KND	NA	NA	NA	0	0	0	0	0	0	0	0	0	0	0	0	0	0	0	0	0	0	0	0	0	0
Reinert et al. 2017	MSW10146	Mammal	Manatee	Florida Manatee	Trichechidae	Infant	150	453.6	150	150	NA	cold stress	KND	25.32414	-80.9384	no	NA	KND	KND	KND	KND	KND	KND	KND	NA	NA	NA	0	0	0	0	0	0	0	0	0	0	0	0	0	0	0	0	0	0	0	0	0	0
Reinert et al. 2017	MSW10148	Mammal	Manatee	Florida Manatee	Trichechidae	Subadult	240	453.6	240	240	NA	cold stress	KND	25.33966	-80.94105	no	NA	KND	KND	KND	KND	KND	KND	KND	NA	NA	NA	0	0	0	0	0	0	0	0	0	0	0	0	0	0	0	0	0	0	0	0	0	0
Reinert et al. 2017	MSW10149	Mammal	Manatee	Florida Manatee	Trichechidae	Adult	279	453.6	279	279	F	cold stress	KND	25.34521	-80.95193	no	NA	KND	KND	KND	KND	KND	KND	KND	NA	NA	NA	0	0	0	0	0	0	2	NA	NA	0	0	0	0	0	0	0	0	0	0	1	NA	0
Reinert et al. 2017	MSW1015	Mammal	Manatee	Florida Manatee	Trichechidae	Juvenile	176	453.6	176	176	M	cold stress	KND	25.37616	-80.94721	no	NA	KND	KND	KND	KND	KND	KND	KND	NA	NA	NA	0	0	0	0	0	0	0	0	0	0	0	0	0	0	0	0	0	0	0	0	0	0
Reinert et al. 2017	MSW10151	Mammal	Manatee	Florida Manatee	Trichechidae	Juvenile	174	453.6	174	174	M	cold stress	KND	25.26366	-80.91286	no	NA	KND	KND	KND	KND	KND	KND	KND	NA	NA	NA	0	0	0	0	0	0	0	0	0	0	0	0	0	0	0	0	0	0	0	0	0	0
Reinert et al. 2017	MSW10152	Mammal	Manatee	Florida Manatee	Trichechidae	Subadult	230	453.6	230	230	M	cold stress	KND	25.54782	-81.07369	no	NA	KND	KND	KND	KND	KND	KND	KND	NA	NA	NA	0	0	0	0	0	0	0	0	0	0	0	0	0	0	0	0	0	0	0	0	0	0
Reinert et al. 2017	MSW10153	Mammal	Manatee	Florida Manatee	Trichechidae	Juvenile	213	453.6	213	213	M	cold stress	KND	25.53085	-81.05546	no	NA	KND	KND	KND	KND	KND	KND	KND	NA	NA	NA	0	0	0	0	0	0	0	0	0	0	0	0	0	0	0	0	0	0	0	0	0	0
Reinert et al. 2017	MSW10154	Mammal	Manatee	Florida Manatee	Trichechidae	Adult	274	453.6	274	274	F	cold stress	KND	26.7384	-82.06879	no	NA	KND	KND	KND	KND	KND	KND	KND	NA	NA	NA	0	0	0	0	0	0	0	0	0	0	0	0	0	0	0	0	0	0	0	0	0	0
Reinert et al. 2017	MSW10155	Mammal	Manatee	Florida Manatee	Trichechidae	Juvenile	182	453.6	182	182	F	cold stress	KND	25.53735	-81.07236	no	NA	KND	KND	KND	KND	KND	KND	KND	NA	NA	NA	0	0	0	0	0	0	0	0	0	0	0	0	0	0	0	0	0	0	0	0	0	0
Reinert et al. 2017	MSW10157	Mammal	Manatee	Florida Manatee	Trichechidae	Adult	285	453.6	285	285	F	cold stress	KND	25.76771	-81.24742	no	NA	KND	KND	KND	KND	KND	KND	KND	NA	NA	NA	0	0	0	0	0	0	0	0	0	0	0	0	0	0	0	0	0	0	0	0	0	0
Reinert et al. 2017	MSW10158	Mammal	Manatee	Florida Manatee	Trichechidae	Juvenile	215	453.6	215	215	M	cold stress	KND	25.48973	-81.16161	no	NA	KND	KND	KND	KND	KND	KND	KND	NA	NA	NA	0	0	0	0	0	0	0	0	0	0	0	0	0	0	0	0	0	0	0	0	0	0
Reinert et al. 2017	MSW10159	Mammal	Manatee	Florida Manatee	Trichechidae	Juvenile	181	453.6	181	181	M	cold stress	KND	26.5119	-81.97969	no	NA	KND	KND	KND	KND	KND	KND	KND	NA	NA	NA	0	0	0	0	0	0	0	0	0	0	0	0	0	0	0	0	0	0	0	0	0	0
Reinert et al. 2017	MSW10160	Mammal	Manatee	Florida Manatee	Trichechidae	Adult	300	453.6	300	300	F	cold stress	KND	26.58268	-81.89998	no	NA	KND	KND	KND	KND	KND	KND	KND	NA	NA	NA	0	0	0	0	0	0	0	0	0	0	0	0	0	0	0	0	0	0	0	0	0	0
Reinert et al. 2017	MSW10171	Mammal	Manatee	Florida Manatee	Trichechidae	Juvenile	170	453.6	170	170	NA	cold stress	KND	25.2766	-80.93009	no	NA	KND	KND	KND	KND	KND	KND	KND	NA	NA	NA	0	0	0	0	0	0	0	0	0	0	0	0	0	0	0	0	0	0	0	0	0	0
Reinert et al. 2017	MSW1018	Mammal	Manatee	Florida Manatee	Trichechidae	Juvenile	200	453.6	200	200	F	cold stress	KND	25.48971	-81.10559	no	NA	KND	KND	KND	KND	KND	KND	KND	NA	NA	NA	0	0	0	0	0	0	0	0	0	0	0	0	0	0	0	0	0	0	0	0	0	0
Reinert et al. 2017	MSW10180	Mammal	Manatee	Florida Manatee	Trichechidae	Juvenile	175	453.6	175	175	F	cold stress	KND	25.50207	-81.06028	no	NA	KND	KND	KND	KND	KND	KND	KND	NA	NA	NA	0	0	0	0	0	0	0	0	0	0	0	0	0	0	0	0	0	0	0	0	0	0
Reinert et al. 2017	MSW10184	Mammal	Manatee	Florida Manatee	Trichechidae	Juvenile	226	453.6	226	226	F	cold stress	KND	25.338377	-80.917983	no	NA	KND	KND	KND	KND	KND	KND	KND	NA	NA	NA	0	0	0	0	0	0	1	NA	NA	0	NA	0	NA	0	0	0	0	0	0	0	0	0
Reinert et al. 2017	MSW1020	Mammal	Manatee	Florida Manatee	Trichechidae	Infant	140	453.6	140	140	F	cold stress	KND	25.312542	-80.941477	no	NA	KND	KND	KND	KND	KND	KND	KND	NA	NA	NA	0	0	0	0	0	0	0	0	0	0	0	0	0	0	0	0	0	0	0	0	0	0
Reinert et al. 2017	MSW1022	Mammal	Manatee	Florida Manatee	Trichechidae	Juvenile	193	453.6	193	193	F	cold stress	KND	26.823622	-82.263473	no	NA	KND	KND	KND	KND	KND	KND	KND	NA	NA	NA	0	0	0	0	0	0	0	0	0	0	0	0	0	0	0	0	0	0	0	0	0	0
Reinert et al. 2017	MSW1023	Mammal	Manatee	Florida Manatee	Trichechidae	Juvenile	186	453.6	186	186	M	cold stress	KND	26.614617	-81.91455	no	NA	KND	KND	KND	KND	KND	KND	KND	NA	NA	NA	0	0	0	0	0	0	1	NA	NA	0	NA	0	NA	0	0	0	0	0	0	1	NA	0
Reinert et al. 2017	MSW1024	Mammal	Manatee	Florida Manatee	Trichechidae	Juvenile	210	453.6	210	210	F	cold stress	KND	26.49008	-81.989003	no	NA	KND	KND	KND	KND	KND	KND	KND	NA	NA	NA	0	0	0	0	0	0	0	0	0	0	0	0	0	0	0	0	0	0	0	0	0	0
Reinert et al. 2017	MSW10242	Mammal	Manatee	Florida Manatee	Trichechidae	Infant	133	453.6	133	133	M	cold stress	KND	26.472667	-81.851889	no	NA	KND	KND	KND	KND	KND	KND	KND	NA	NA	NA	0	0	0	0	0	0	0	0	0	0	0	0	0	0	0	0	0	0	0	0	0	0
Reinert et al. 2017	MSW10243	Mammal	Manatee	Florida Manatee	Trichechidae	Juvenile	173	453.6	173	173	M	cold stress	KND	25.882199	-81.681267	no	NA	KND	KND	KND	KND	KND	KND	KND	NA	NA	NA	0	0	0	0	0	0	0	0	0	0	0	0	0	0	0	0	0	0	0	0	0	0
Reinert et al. 2017	MSW10246	Mammal	Manatee	Florida Manatee	Trichechidae	Juvenile	205	453.6	205	205	M	cold stress	KND	26.547117	-81.91745	no	NA	KND	KND	KND	KND	KND	KND	KND	NA	NA	NA	0	0	0	0	0	0	0	0	0	0	0	0	0	0	0	0	0	0	0	0	0	0
Reinert et al. 2017	MSW10247	Mammal	Manatee	Florida Manatee	Trichechidae	Juvenile	211	453.6	211	211	M	cold stress	KND	26.634601	-81.956564	no	NA	KND	KND	KND	KND	KND	KND	KND	NA	NA	NA	0	0	0	0	0	0	0	0	0	0	0	0	0	0	0	0	0	0	0	0	0	0
Reinert et al. 2017	MSW10248	Mammal	Manatee	Florida Manatee	Trichechidae	Juvenile	182	453.6	182	182	F	cold stress	KND	26.533504	-81.926265	no	NA	KND	KND	KND	KND	KND	KND	KND	NA	NA	NA	0	0	0	0	0	0	0	0	0	0	0	0	0	0	0	0	0	0	0	0	0	0
Reinert et al. 2017	MSW10249	Mammal	Manatee	Florida Manatee	Trichechidae	Juvenile	171	453.6	171	171	M	cold stress	KND	27.028433	-81.972826	no	NA	KND	KND	KND	KND	KND	KND	KND	NA	NA	NA	0	0	0	0	0	0	0	0	0	0	0	0	0	0	0	0	0	0	0	0	0	0
Reinert et al. 2017	MSW10250	Mammal	Manatee	Florida Manatee	Trichechidae	Adult	329	453.6	329	329	F	cold stress	KND	26.643099	-81.905	no	NA	KND	KND	KND	KND	KND	KND	KND	NA	NA	NA	0	0	0	0	0	0	0	0	0	0	0	0	0	0	0	0	0	0	0	0	0	0
Reinert et al. 2017	MSW10252	Mammal	Manatee	Florida Manatee	Trichechidae	Juvenile	205	453.6	205	205	M	cold stress	KND	26.621978	-81.916785	no	NA	KND	KND	KND	KND	KND	KND	KND	NA	NA	NA	0	0	0	0	0	0	0	0	0	0	0	0	0	0	0	0	0	0	0	0	0	0
Reinert et al. 2017	MSW10254	Mammal	Manatee	Florida Manatee	Trichechidae	Adult	368	453.6	368	368	F	cold stress	KND	25.664095	-81.162506	no	NA	KND	KND	KND	KND	KND	KND	KND	NA	NA	NA	0	0	0	0	0	0	2	NA	NA	0	NA	0	NA	0	0	0	0	0	0	0	0	0
Reinert et al. 2017	MSW10256	Mammal	Manatee	Florida Manatee	Trichechidae	Adult	327	453.6	327	327	F	cold stress	KND	26.574633	-81.896885	no	NA	KND	KND	KND	KND	KND	KND	KND	NA	NA	NA	0	0	0	0	0	0	0	0	0	0	0	0	0	0	0	0	0	0	0	0	0	0
Reinert et al. 2017	MSW10258	Mammal	Manatee	Florida Manatee	Trichechidae	Subadult	255	453.6	255	255	M	cold stress	KND	27.012887	-82.253251	no	NA	KND	KND	KND	KND	KND	KND	KND	NA	NA	NA	0	0	0	0	0	0	0	0	0	0	NA	0	NA	0	0	0	0	0	0	1	NA	0
Reinert et al. 2017	MSW10259	Mammal	Manatee	Florida Manatee	Trichechidae	Juvenile	165	453.6	165	165	F	cold stress	KND	26.985606	-82.243853	no	NA	KND	KND	KND	KND	KND	KND	KND	NA	NA	NA	0	0	0	0	0	0	0	0	0	0	0	0	0	0	0	0	0	0	0	0	0	0
Reinert et al. 2017	MSW1028	Mammal	Manatee	Florida Manatee	Trichechidae	Adult	345	453.6	345	345	M	cold stress	KND	26.853003	-82.301167	no	NA	KND	KND	KND	KND	KND	KND	KND	NA	NA	NA	0	0	0	0	0	0	0	0	0	0	0	0	0	0	0	0	0	0	0	0	0	0
Reinert et al. 2017	MSW1029	Mammal	Manatee	Florida Manatee	Trichechidae	Juvenile	198	453.6	198	198	M	cold stress	KND	26.51925	-81.884662	no	NA	KND	KND	KND	KND	KND	KND	KND	NA	NA	NA	0	0	0	0	0	0	0	0	0	0	0	0	0	0	0	0	0	0	0	0	0	0
Reinert et al. 2017	MSW1033	Mammal	Manatee	Florida Manatee	Trichechidae	Juvenile	164	453.6	164	164	F	cold stress	KND	25.958917	-81.5093	no	NA	KND	KND	KND	KND	KND	KND	KND	NA	NA	NA	0	0	0	0	0	0	0	0	0	0	0	0	0	0	0	0	0	0	0	0	0	0
Reinert et al. 2017	MSW1034	Mammal	Manatee	Florida Manatee	Trichechidae	Subadult	231	453.6	231	231	M	cold stress	KND	27.069981	-80.98276	no	NA	KND	KND	KND	KND	KND	KND	KND	NA	NA	NA	0	0	0	0	0	0	0	0	0	0	0	0	0	0	0	0	0	0	0	0	0	0
Reinert et al. 2017	MSW1036	Mammal	Manatee	Florida Manatee	Trichechidae	Juvenile	210	453.6	210	210	F	cold stress	KND	26.642556	-81.905696	no	NA	KND	KND	KND	KND	KND	KND	KND	NA	NA	NA	0	0	0	0	0	0	0	0	0	0	0	0	0	0	0	0	0	0	0	0	0	0
Reinert et al. 2017	MSW1037	Mammal	Manatee	Florida Manatee	Trichechidae	Juvenile	188	453.6	188	188	F	cold stress	KND	26.341082	-81.800707	no	NA	KND	KND	KND	KND	KND	KND	KND	NA	NA	NA	0	0	0	0	0	0	0	0	0	0	0	0	0	0	0	0	0	0	0	0	0	0
Reinert et al. 2017	MSW1038	Mammal	Manatee	Florida Manatee	Trichechidae	Adult	280	453.6	280	280	F	cold stress	KND	26.654901	-81.85552	no	NA	KND	KND	KND	KND	KND	KND	KND	NA	NA	NA	0	0	0	0	0	0	0	0	0	0	0	0	0	0	0	0	0	0	0	0	0	0
Reinert et al. 2017	MSW1039	Mammal	Manatee	Florida Manatee	Trichechidae	Juvenile	213	453.6	213	213	M	cold stress	KND	25.681167	-81.1851	no	NA	KND	KND	KND	KND	KND	KND	KND	NA	NA	NA	0	0	0	0	0	0	0	0	0	0	0	0	0	0	0	0	0	0	0	0	0	0
Reinert et al. 2017	MSW1040	Mammal	Manatee	Florida Manatee	Trichechidae	Adult	326	453.6	326	326	F	cold stress	KND	25.948629	-81.507103	no	NA	KND	KND	KND	KND	KND	KND	KND	NA	NA	NA	0	0	0	0	0	0	0	0	0	0	0	0	0	0	0	0	0	0	0	0	0	0
Reinert et al. 2017	MSW1047	Mammal	Manatee	Florida Manatee	Trichechidae	Juvenile	199	453.6	199	199	M	cold stress	KND	26.690267	-81.795917	no	NA	KND	KND	KND	KND	KND	KND	KND	NA	NA	NA	0	0	0	0	0	0	0	0	0	0	0	0	0	0	0	0	0	0	0	0	0	0
Reinert et al. 2017	MSW1049	Mammal	Manatee	Florida Manatee	Trichechidae	Subadult	230	453.6	230	230	F	cold stress	KND	26.688352	-81.792583	no	NA	KND	KND	KND	KND	KND	KND	KND	NA	NA	NA	0	0	0	0	0	0	0	0	0	0	0	0	0	0	0	0	0	0	0	0	0	0
Reinert et al. 2017	MSW1052	Mammal	Manatee	Florida Manatee	Trichechidae	Subadult	237	453.6	237	237	M	cold stress	KND	25.934513	-81.509603	no	NA	KND	KND	KND	KND	KND	KND	KND	NA	NA	NA	0	0	0	0	0	0	0	0	0	0	0	0	0	0	0	0	0	0	0	0	0	0
Reinert et al. 2017	MSW1057	Mammal	Manatee	Florida Manatee	Trichechidae	Subadult	248	453.6	248	248	F	cold stress	KND	26.956359	-82.092198	no	NA	KND	KND	KND	KND	KND	KND	KND	NA	NA	NA	0	0	0	0	0	0	1	NA	NA	0	0	0	0	0	0	0	0	0	0	0	0	0
Reinert et al. 2017	MSW1059	Mammal	Manatee	Florida Manatee	Trichechidae	Subadult	258	453.6	258	258	M	cold stress	KND	26.690633	-81.797217	no	NA	KND	KND	KND	KND	KND	KND	KND	NA	NA	NA	0	0	0	0	0	0	0	0	0	0	0	0	0	0	0	0	0	0	0	0	0	0
Reinert et al. 2017	MSW1060	Mammal	Manatee	Florida Manatee	Trichechidae	Juvenile	229	453.6	229	229	F	cold stress	KND	26.688319	-81.795814	no	NA	KND	KND	KND	KND	KND	KND	KND	NA	NA	NA	0	0	0	0	0	0	0	0	0	0	0	0	0	0	0	0	0	0	0	0	0	0
Reinert et al. 2017	MSW1062	Mammal	Manatee	Florida Manatee	Trichechidae	Subadult	253	453.6	253	253	F	cold stress	KND	26.852878	-82.301061	no	NA	KND	KND	KND	KND	KND	KND	KND	NA	NA	NA	0	0	0	0	0	0	0	0	0	0	0	0	0	0	0	0	0	0	0	0	0	0
Reinert et al. 2017	MSW1065	Mammal	Manatee	Florida Manatee	Trichechidae	Adult	275	453.6	275	275	M	cold stress	KND	25.3316	-80.92015	no	NA	KND	KND	KND	KND	KND	KND	KND	NA	NA	NA	0	0	0	0	0	0	0	0	0	0	0	0	0	0	0	0	0	0	0	0	0	0
Reinert et al. 2017	MSW1066	Mammal	Manatee	Florida Manatee	Trichechidae	Juvenile	229	453.6	229	229	M	cold stress	KND	25.27238	-80.93064	no	NA	KND	KND	KND	KND	KND	KND	KND	NA	NA	NA	0	0	0	0	0	0	0	0	0	0	0	0	0	0	0	0	0	0	0	0	0	0
Reinert et al. 2017	MSW1067	Mammal	Manatee	Florida Manatee	Trichechidae	Adult	274	453.6	274	274	M	cold stress	KND	25.94795	-81.509333	no	NA	KND	KND	KND	KND	KND	KND	KND	NA	NA	NA	0	0	0	0	0	0	0	0	0	0	0	0	0	0	0	0	0	0	0	0	0	0
Reinert et al. 2017	MSW1069	Mammal	Manatee	Florida Manatee	Trichechidae	Adult	294	453.6	294	294	F	cold stress	KND	25.27673	-80.87884	no	NA	KND	KND	KND	KND	KND	KND	KND	NA	NA	NA	0	0	0	0	0	0	0	0	0	0	0	0	0	0	0	0	0	0	0	0	0	0
Reinert et al. 2017	MSW1074	Mammal	Manatee	Florida Manatee	Trichechidae	Subadult	237	453.6	237	237	M	cold stress	KND	25.3356	-80.92055	no	NA	KND	KND	KND	KND	KND	KND	KND	NA	NA	NA	0	0	0	0	0	0	0	0	0	0	0	0	0	0	0	0	0	0	0	0	0	0
Reinert et al. 2017	MSW1076	Mammal	Manatee	Florida Manatee	Trichechidae	Subadult	252	453.6	252	252	M	cold stress	KND	26.46936	-82.13864	no	NA	KND	KND	KND	KND	KND	KND	KND	NA	NA	NA	0	0	0	0	0	0	0	0	0	0	0	0	0	0	0	0	0	0	0	0	0	0
Reinert et al. 2017	MSW1094	Mammal	Manatee	Florida Manatee	Trichechidae	Adult	287	453.6	287	287	M	cold stress	KND	25.71739	-81.21666	no	NA	KND	KND	KND	KND	KND	KND	KND	NA	NA	NA	0	0	0	0	0	0	0	0	0	0	0	0	0	0	0	0	0	0	0	0	0	0
Reinert et al. 2017	MSW1101	Mammal	Manatee	Florida Manatee	Trichechidae	Juvenile	186	453.6	186	186	M	cold stress	KND	26.83535	-82.27175	no	NA	KND	KND	KND	KND	KND	KND	KND	NA	NA	NA	0	0	0	0	0	0	0	0	0	0	0	0	0	0	0	0	0	0	0	0	0	0
Reinert et al. 2017	MSW1103	Mammal	Manatee	Florida Manatee	Trichechidae	Adult	341	453.6	341	341	F	cold stress	KND	26.53392	-81.92684	no	NA	KND	KND	KND	KND	KND	KND	KND	NA	NA	NA	0	0	0	0	0	0	0	0	0	0	0	0	0	0	0	0	0	0	0	0	0	0
Reinert et al. 2017	MSW1106	Mammal	Manatee	Florida Manatee	Trichechidae	Juvenile	172	453.6	172	172	M	cold stress	KND	27.00881	-81.98329	no	NA	KND	KND	KND	KND	KND	KND	KND	NA	NA	NA	0	0	0	0	0	0	0	0	0	0	0	0	0	0	0	0	0	0	0	0	0	0
Reinert et al. 2017	MSW1107	Mammal	Manatee	Florida Manatee	Trichechidae	Juvenile	182	453.6	182	182	F	cold stress	KND	27.01023	-82.41128	no	NA	KND	KND	KND	KND	KND	KND	KND	NA	NA	NA	0	0	0	0	0	0	0	0	0	0	0	0	0	0	0	0	0	0	0	0	0	0
Reinert et al. 2017	MSW1108	Mammal	Manatee	Florida Manatee	Trichechidae	Subadult	243	453.6	243	243	M	cold stress	KND	26.18772	-81.81274	no	NA	KND	KND	KND	KND	KND	KND	KND	NA	NA	NA	0	0	0	0	0	0	1	NA	NA	0	NA	0	NA	0	0	0	0	0	0	1	NA	0
Reinert et al. 2017	MSW1109	Mammal	Manatee	Florida Manatee	Trichechidae	Juvenile	201	453.6	201	201	M	cold stress	KND	26.85533	-82.11389	no	NA	KND	KND	KND	KND	KND	KND	KND	NA	NA	NA	0	0	0	0	0	0	0	0	0	0	0	0	0	0	0	0	0	0	0	0	0	0
Reinert et al. 2017	MSW1111	Mammal	Manatee	Florida Manatee	Trichechidae	Juvenile	221	453.6	221	221	F	cold stress	KND	25.72046	-81.20404	no	NA	KND	KND	KND	KND	KND	KND	KND	NA	NA	NA	0	0	0	0	0	0	0	0	0	0	0	0	0	0	0	0	0	0	0	0	0	0
Reinert et al. 2017	MSW1113	Mammal	Manatee	Florida Manatee	Trichechidae	Subadult	252	453.6	252	252	F	cold stress	KND	25.36388	-81.05949	no	NA	KND	KND	KND	KND	KND	KND	KND	NA	NA	NA	0	0	0	0	0	0	0	0	0	0	0	0	0	0	0	0	0	0	0	0	0	0
Reinert et al. 2017	MSW1114	Mammal	Manatee	Florida Manatee	Trichechidae	Adult	278	453.6	278	278	F	cold stress	KND	25.35727	-81.07441	no	NA	KND	KND	KND	KND	KND	KND	KND	NA	NA	NA	0	0	0	0	0	0	0	0	0	0	0	0	0	0	0	0	0	0	0	0	0	0
Reinert et al. 2017	MSW1116	Mammal	Manatee	Florida Manatee	Trichechidae	Juvenile	205	453.6	205	205	M	cold stress	KND	25.55415	-81.03232	no	NA	KND	KND	KND	KND	KND	KND	KND	NA	NA	NA	0	0	0	0	0	0	1	NA	NA	0	0	0	0	0	0	0	0	0	0	0	0	0
Reinert et al. 2017	MSW1118	Mammal	Manatee	Florida Manatee	Trichechidae	Juvenile	215	453.6	215	215	F	cold stress	KND	26.889301	-81.118767	no	NA	KND	KND	KND	KND	KND	KND	KND	NA	NA	NA	0	0	0	0	0	0	0	0	0	0	0	0	0	0	0	0	0	0	0	0	0	0
Reinert et al. 2017	MSW1123	Mammal	Manatee	Florida Manatee	Trichechidae	Adult	290	453.6	290	290	M	cold stress	KND	26.9781	-81.0206	no	NA	KND	KND	KND	KND	KND	KND	KND	NA	NA	NA	0	0	0	0	0	0	0	0	0	0	0	0	0	0	0	0	0	0	0	0	0	0
Reinert et al. 2017	MSW1124	Mammal	Manatee	Florida Manatee	Trichechidae	Adult	287	453.6	287	287	M	cold stress	KND	26.963811	-81.994255	no	NA	KND	KND	KND	KND	KND	KND	KND	NA	NA	NA	0	0	0	0	0	0	0	0	0	0	0	0	0	0	0	0	0	0	0	0	0	0
Reinert et al. 2017	MSW1127	Mammal	Manatee	Florida Manatee	Trichechidae	Juvenile	217	453.6	217	217	M	cold stress	KND	26.33997	-81.80076	no	NA	KND	KND	KND	KND	KND	KND	KND	NA	NA	NA	0	0	1	NA	0	0	0	0	0	0	NA	0	NA	0	0	0	0	0	0	1	NA	0
Reinert et al. 2017	MSW1128	Mammal	Manatee	Florida Manatee	Trichechidae	Juvenile	168	453.6	168	168	M	cold stress	KND	26.15399	-81.79018	no	NA	KND	KND	KND	KND	KND	KND	KND	NA	NA	NA	0	0	0	0	0	0	0	0	0	0	NA	0	NA	0	0	0	0	0	0	1	NA	0
Reinert et al. 2017	MSW1129	Mammal	Manatee	Florida Manatee	Trichechidae	Subadult	233	453.6	233	233	F	cold stress	KND	26.33823	-81.82362	no	NA	KND	KND	KND	KND	KND	KND	KND	NA	NA	NA	0	0	0	0	0	0	0	0	0	0	0	0	0	0	0	0	0	0	0	0	0	0
Reinert et al. 2017	MSW1130	Mammal	Manatee	Florida Manatee	Trichechidae	Subadult	247	453.6	247	247	M	cold stress	KND	26.40049	-81.87276	no	NA	KND	KND	KND	KND	KND	KND	KND	NA	NA	NA	0	0	0	0	0	0	0	0	0	0	0	0	0	0	0	0	0	0	0	0	0	0
Reinert et al. 2017	MSW1132	Mammal	Manatee	Florida Manatee	Trichechidae	Juvenile	220	453.6	220	220	F	cold stress	KND	26.48838	-81.85135	no	NA	KND	KND	KND	KND	KND	KND	KND	NA	NA	NA	0	0	0	0	0	0	1	NA	NA	0	NA	0	NA	0	0	0	0	0	0	0	0	0
Reinert et al. 2017	MSW1135	Mammal	Manatee	Florida Manatee	Trichechidae	Juvenile	206	453.6	206	206	M	cold stress	KND	26.36011	-81.85675	no	NA	KND	KND	KND	KND	KND	KND	KND	NA	NA	NA	0	0	0	0	0	0	0	0	0	0	0	0	0	0	0	0	0	0	0	0	0	0
Reinert et al. 2017	MSW1136	Mammal	Manatee	Florida Manatee	Trichechidae	Juvenile	208	453.6	208	208	M	cold stress	KND	25.754716	-81.2563	no	NA	KND	KND	KND	KND	KND	KND	KND	NA	NA	NA	0	0	0	0	0	0	1	NA	NA	0	NA	0	NA	0	0	0	0	0	0	0	0	0
Reinert et al. 2017	MSW1137	Mammal	Manatee	Florida Manatee	Trichechidae	Juvenile	193	453.6	193	193	F	cold stress	KND	26.34261	-81.84415	no	NA	KND	KND	KND	KND	KND	KND	KND	NA	NA	NA	0	0	0	0	0	0	0	0	0	0	0	0	0	0	0	0	0	0	0	0	0	0
Reinert et al. 2017	MSW1145	Mammal	Manatee	Florida Manatee	Trichechidae	Juvenile	165	453.6	165	165	F	cold stress	KND	26.54128	-81.93948	no	NA	KND	KND	KND	KND	KND	KND	KND	NA	NA	NA	0	0	0	0	0	0	0	0	0	0	0	0	0	0	0	0	0	0	0	0	0	0
Reinert et al. 2017	MSW1150	Mammal	Manatee	Florida Manatee	Trichechidae	Juvenile	163	453.6	163	163	F	cold stress	KND	26.69641	-81.79512	no	NA	KND	KND	KND	KND	KND	KND	KND	NA	NA	NA	0	0	0	0	0	0	0	0	0	0	0	0	0	0	0	0	0	0	0	0	0	0
Reinert et al. 2017	MSW1153	Mammal	Manatee	Florida Manatee	Trichechidae	Juvenile	171	453.6	171	171	M	cold stress	KND	26.980029	-81.967951	no	NA	KND	KND	KND	KND	KND	KND	KND	NA	NA	NA	0	0	0	0	0	0	0	0	0	0	0	0	0	0	0	0	0	0	0	0	0	0
Reinert et al. 2017	MSW1210	Mammal	Manatee	Florida Manatee	Trichechidae	Juvenile	180	453.6	180	180	M	cold stress	KND	27.22636	-81.88457	no	NA	KND	KND	KND	KND	KND	KND	KND	NA	NA	NA	0	0	0	0	0	0	0	0	0	0	0	0	0	0	0	0	0	0	0	0	0	0
Reinert et al. 2017	MSW1212	Mammal	Manatee	Florida Manatee	Trichechidae	Juvenile	165	453.6	165	165	F	cold stress	KND	26.70099	-81.77951	no	NA	KND	KND	KND	KND	KND	KND	KND	NA	NA	NA	0	0	0	0	0	0	0	0	0	0	0	0	0	0	0	0	0	0	0	0	0	0
Reinert et al. 2017	MSW1218	Mammal	Manatee	Florida Manatee	Trichechidae	Juvenile	179	453.6	179	179	F	cold stress	KND	26.97212	-81.03883	no	NA	KND	KND	KND	KND	KND	KND	KND	NA	NA	NA	0	0	0	0	0	0	0	0	0	0	0	0	0	0	0	0	0	0	0	0	0	0
Reinert et al. 2017	MSW1219	Mammal	Manatee	Florida Manatee	Trichechidae	Juvenile	161	453.6	161	161	M	cold stress	KND	25.8466	-81.38989	no	NA	KND	KND	KND	KND	KND	KND	KND	NA	NA	NA	0	0	0	0	0	0	0	0	0	0	0	0	0	0	0	0	0	0	0	0	0	0
Reinert et al. 2017	MSW1301	Mammal	Manatee	Florida Manatee	Trichechidae	Infant	139	453.6	139	139	M	cold stress	KND	26.95465	-81.06744	no	NA	KND	KND	KND	KND	KND	KND	KND	NA	NA	NA	0	0	0	0	0	0	0	0	0	0	0	0	0	0	0	0	0	0	0	0	0	0
Reinert et al. 2017	MSW13348	Mammal	Manatee	Florida Manatee	Trichechidae	Infant	150	453.6	150	150	F	cold stress	KND	26.52015	-82.18874	no	NA	KND	KND	KND	KND	KND	KND	KND	NA	NA	NA	0	0	0	0	0	0	0	0	0	0	0	0	0	0	0	0	0	0	0	0	0	0
Reinert et al. 2017	MSW14009	Mammal	Manatee	Florida Manatee	Trichechidae	Juvenile	183	453.6	183	183	F	cold stress	KND	26.58171	-82.06853	no	NA	KND	KND	KND	KND	KND	KND	KND	NA	NA	NA	0	0	0	0	0	0	0	0	0	0	0	0	0	0	0	0	0	0	0	0	0	0
Reinert et al. 2017	MSW14010	Mammal	Manatee	Florida Manatee	Trichechidae	Juvenile	202	453.6	202	202	F	cold stress	KND	26.69089	-82.24065	no	NA	KND	KND	KND	KND	KND	KND	KND	NA	NA	NA	0	0	0	0	0	0	0	0	0	0	0	0	0	0	0	0	0	0	0	0	0	0
Reinert et al. 2017	MSW14015	Mammal	Manatee	Florida Manatee	Trichechidae	Juvenile	174	453.6	174	174	F	cold stress	KND	26.54824	-82.06187	no	NA	KND	KND	KND	KND	KND	KND	KND	NA	NA	NA	0	0	0	0	0	0	0	0	0	0	0	0	0	0	0	0	0	0	0	0	0	0
Reinert et al. 2017	MSW14089	Mammal	Manatee	Florida Manatee	Trichechidae	Juvenile	170	453.6	170	170	M	cold stress	KND	26.63461	-81.95727	no	NA	KND	KND	KND	KND	KND	KND	KND	NA	NA	NA	0	0	0	0	0	0	0	0	0	0	0	0	0	0	0	0	0	0	0	0	0	0
Reinert et al. 2017	MSW15010	Mammal	Manatee	Florida Manatee	Trichechidae	Juvenile	173	453.6	173	173	F	cold stress	KND	27.11536	-82.46919	no	NA	KND	KND	KND	KND	KND	KND	KND	NA	NA	NA	0	0	0	0	0	0	0	0	0	0	0	0	0	0	0	0	0	0	0	0	0	0
Reinert et al. 2017	MSW15012	Mammal	Manatee	Florida Manatee	Trichechidae	Juvenile	174	453.6	174	174	F	cold stress	KND	26.95515	-82.02516	no	NA	KND	KND	KND	KND	KND	KND	KND	NA	NA	NA	0	0	0	0	0	0	0	0	0	0	0	0	0	0	0	0	0	0	0	0	0	0
Reinert et al. 2017	MSW15025	Mammal	Manatee	Florida Manatee	Trichechidae	Juvenile	181	453.6	181	181	F	cold stress	KND	25.98846	-81.72625	no	NA	KND	KND	KND	KND	KND	KND	KND	NA	NA	NA	0	0	0	0	0	0	0	0	0	0	0	0	0	0	0	0	0	0	0	0	0	0
Reinert et al. 2017	MSW16023	Mammal	Manatee	Florida Manatee	Trichechidae	Juvenile	185	453.6	185	185	F	cold stress	KND	26.75284	-82.25363	no	NA	KND	KND	KND	KND	KND	KND	KND	NA	NA	NA	0	0	0	0	0	0	0	0	0	0	0	0	0	0	0	0	0	0	0	0	0	0
Reinert et al. 2017	MSW16039	Mammal	Manatee	Florida Manatee	Trichechidae	Juvenile	165	453.6	165	165	F	cold stress	KND	26.84889	-82.29533	no	NA	KND	KND	KND	KND	KND	KND	KND	NA	NA	NA	0	0	0	0	0	0	0	0	0	0	0	0	0	0	0	0	0	0	0	0	0	0
Reinert et al. 2017	MSW16041	Mammal	Manatee	Florida Manatee	Trichechidae	Subadult	249	453.6	249	249	F	cold stress	KND	26.55276	-82.20041	no	NA	KND	KND	KND	KND	KND	KND	KND	NA	NA	NA	0	0	0	0	0	0	0	0	0	0	0	0	0	0	0	0	0	0	0	0	0	0
Reinert et al. 2017	MSW16146	Mammal	Manatee	Florida Manatee	Trichechidae	Juvenile	205	453.6	205	205	F	cold stress	KND	26.48885	-81.88231	no	NA	KND	KND	KND	KND	KND	KND	KND	NA	NA	NA	0	0	0	0	0	0	0	0	0	0	0	0	0	0	0	0	0	0	0	0	0	0
Reinert et al. 2017	MSW17007	Mammal	Manatee	Florida Manatee	Trichechidae	Juvenile	157	453.6	157	157	F	cold stress	KND	26.48843	-81.85432	no	NA	KND	KND	KND	KND	KND	KND	KND	NA	NA	NA	0	0	0	0	0	0	0	0	0	0	0	0	0	0	0	0	0	0	0	0	0	0
Reinert et al. 2017	MSW17014	Mammal	Manatee	Florida Manatee	Trichechidae	Juvenile	183	453.6	183	183	F	cold stress	KND	26.76069	-82.05527	no	NA	KND	KND	KND	KND	KND	KND	KND	NA	NA	NA	0	0	0	0	0	0	0	0	0	0	0	0	0	0	0	0	0	0	0	0	0	0
Reinert et al. 2017	MSW17023	Mammal	Manatee	Florida Manatee	Trichechidae	Infant	151	453.6	151	151	F	cold stress	KND	26.6503	-82.03964	no	NA	KND	KND	KND	KND	KND	KND	KND	NA	NA	NA	0	0	0	0	0	0	1	NA	NA	0	NA	0	NA	0	0	0	0	0	0	1	NA	0
Reinert et al. 2017	MSW17134	Mammal	Manatee	Florida Manatee	Trichechidae	Infant	135	453.6	135	135	F	cold stress	KND	26.47037	-81.85567	no	NA	KND	KND	KND	KND	KND	KND	KND	NA	NA	NA	0	0	0	0	0	0	0	0	0	0	0	0	0	0	0	0	0	0	0	0	0	0
Reinert et al. 2017	MSW18014	Mammal	Manatee	Florida Manatee	Trichechidae	Juvenile	199	453.6	199	199	F	cold stress	KND	27.21506	-82.51096	no	NA	KND	KND	KND	KND	KND	KND	KND	NA	NA	NA	0	0	0	0	0	0	0	0	0	0	0	0	0	0	0	0	0	0	0	0	0	0
Reinert et al. 2017	MSW18015	Mammal	Manatee	Florida Manatee	Trichechidae	Juvenile	223	453.6	223	223	F	cold stress	KND	26.57763	-81.98917	no	NA	KND	KND	KND	KND	KND	KND	KND	NA	NA	NA	0	0	0	0	0	0	0	0	0	0	0	0	0	0	0	0	0	0	0	0	0	0
Reinert et al. 2017	MSW18016	Mammal	Manatee	Florida Manatee	Trichechidae	Infant	149	453.6	149	149	M	cold stress	KND	26.28248	-81.79996	no	NA	KND	KND	KND	KND	KND	KND	KND	NA	NA	NA	0	0	0	0	0	0	0	0	0	0	0	0	0	0	0	0	0	0	0	0	0	0
Reinert et al. 2017	MSW18017	Mammal	Manatee	Florida Manatee	Trichechidae	Infant	154	453.6	154	154	F	cold stress	KND	25.87016	-81.38667	no	NA	KND	KND	KND	KND	KND	KND	KND	NA	NA	NA	0	0	0	0	0	0	0	0	0	0	0	0	0	0	0	0	0	0	0	0	0	0
Reinert et al. 2017	MSW18026	Mammal	Manatee	Florida Manatee	Trichechidae	Subadult	234	453.6	234	234	F	cold stress	KND	25.90388	-81.70636	no	NA	KND	KND	KND	KND	KND	KND	KND	NA	NA	NA	0	0	0	0	0	0	0	0	0	0	0	0	0	0	0	0	0	0	0	0	0	0
Reinert et al. 2017	MSW18032	Mammal	Manatee	Florida Manatee	Trichechidae	Subadult	263	453.6	263	263	M	cold stress	KND	26.45313	-82.03527	no	NA	KND	KND	KND	KND	KND	KND	KND	NA	NA	NA	0	0	0	0	0	0	0	0	0	0	0	0	0	0	0	0	0	0	0	0	0	0
Reinert et al. 2017	MSW18036	Mammal	Manatee	Florida Manatee	Trichechidae	Juvenile	195	453.6	195	195	M	cold stress	KND	26.69224	-81.776	no	NA	KND	KND	KND	KND	KND	KND	KND	NA	NA	NA	0	0	0	0	0	0	0	0	0	0	0	0	0	0	0	0	0	0	0	0	0	0
Reinert et al. 2017	MSW18062	Mammal	Manatee	Florida Manatee	Trichechidae	Juvenile	160	453.6	160	160	F	cold stress	KND	26.56413	-81.98562	no	NA	KND	KND	KND	KND	KND	KND	KND	NA	NA	NA	0	0	0	0	0	0	0	0	0	0	0	0	0	0	0	0	0	0	0	0	0	0
Reinert et al. 2017	MSW18333	Mammal	Manatee	Florida Manatee	Trichechidae	Infant	140	453.6	140	140	M	cold stress	KND	26.6949	-81.81472	no	NA	KND	KND	KND	KND	KND	KND	KND	NA	NA	NA	0	0	0	0	0	0	0	0	0	0	0	0	0	0	0	0	0	0	0	0	0	0
Reinert et al. 2017	MSW18342	Mammal	Manatee	Florida Manatee	Trichechidae	Infant	154	453.6	154	154	F	cold stress	KND	26.63359	-82.23148	no	NA	KND	KND	KND	KND	KND	KND	KND	NA	NA	NA	0	0	0	0	0	0	0	0	0	0	0	0	0	0	0	0	0	0	0	0	0	0
Reinert et al. 2017	MSW19010	Mammal	Manatee	Florida Manatee	Trichechidae	Subadult	234	453.6	234	234	F	cold stress	KND	26.81792	-82.26214	no	NA	KND	KND	KND	KND	KND	KND	KND	NA	NA	NA	0	0	0	0	0	0	0	0	0	0	0	0	0	0	0	0	0	0	0	0	0	0
Reinert et al. 2017	MSW19011	Mammal	Manatee	Florida Manatee	Trichechidae	Juvenile	205	453.6	205	205	F	cold stress	KND	26.48085	-82.01183	no	NA	KND	KND	KND	KND	KND	KND	KND	NA	NA	NA	0	0	0	0	0	0	1	NA	NA	0	0	0	0	0	0	0	0	0	0	0	0	0
Reinert et al. 2017	MSW19012	Mammal	Manatee	Florida Manatee	Trichechidae	Juvenile	208	453.6	208	208	F	cold stress	KND	26.49293	-82.06282	no	NA	KND	KND	KND	KND	KND	KND	KND	NA	NA	NA	0	0	0	0	0	0	0	0	0	0	0	0	0	0	0	0	0	0	0	0	0	0
Reinert et al. 2017	MSW19017	Mammal	Manatee	Florida Manatee	Trichechidae	Juvenile	202	453.6	202	202	M	cold stress	KND	26.9835	-82.39639	no	NA	KND	KND	KND	KND	KND	KND	KND	NA	NA	NA	0	0	0	0	0	0	0	0	0	0	0	0	0	0	0	0	0	0	0	0	0	0
Reinert et al. 2017	MSW19020	Mammal	Manatee	Florida Manatee	Trichechidae	Juvenile	206	453.6	206	206	F	cold stress	KND	26.46459	-82.05566	no	NA	KND	KND	KND	KND	KND	KND	KND	NA	NA	NA	0	0	0	0	0	0	0	0	0	0	0	0	0	0	0	0	0	0	0	0	0	0
Reinert et al. 2017	MSW19021	Mammal	Manatee	Florida Manatee	Trichechidae	Juvenile	189	453.6	189	189	M	cold stress	KND	26.57274	-82.01971	no	NA	KND	KND	KND	KND	KND	KND	KND	NA	NA	NA	0	0	0	0	0	0	0	0	0	0	0	0	0	0	0	0	0	0	0	0	0	0
Reinert et al. 2017	MSW19022	Mammal	Manatee	Florida Manatee	Trichechidae	Juvenile	172	453.6	172	172	M	cold stress	KND	27.04904	-82.27467	no	NA	KND	KND	KND	KND	KND	KND	KND	NA	NA	NA	0	0	0	0	0	0	1	NA	NA	0	0	0	0	0	0	0	0	0	0	0	0	0
Reinert et al. 2017	MSW19023	Mammal	Manatee	Florida Manatee	Trichechidae	Infant	141	453.6	141	141	M	cold stress	KND	26.68613	-81.78894	no	NA	KND	KND	KND	KND	KND	KND	KND	NA	NA	NA	0	0	0	0	0	0	0	0	0	0	0	0	0	0	0	0	0	0	0	0	0	0
Reinert et al. 2017	MSW19029	Mammal	Manatee	Florida Manatee	Trichechidae	Subadult	232	453.6	232	232	F	cold stress	KND	26.45433	-81.95213	no	NA	KND	KND	KND	KND	KND	KND	KND	NA	NA	NA	0	0	0	0	0	0	0	0	0	0	0	0	0	0	0	0	0	0	0	0	0	0
Reinert et al. 2017	MSW19030	Mammal	Manatee	Florida Manatee	Trichechidae	Juvenile	221	453.6	221	221	M	cold stress	KND	25.85861	-81.5644	no	NA	KND	KND	KND	KND	KND	KND	KND	NA	NA	NA	0	0	0	0	0	0	0	0	0	0	0	0	0	0	0	0	0	0	0	0	0	0
Reinert et al. 2017	MSW19032	Mammal	Manatee	Florida Manatee	Trichechidae	Juvenile	163	453.6	163	163	M	cold stress	KND	26.47634	-81.85447	no	NA	KND	KND	KND	KND	KND	KND	KND	NA	NA	NA	0	0	0	0	0	0	0	0	0	0	0	0	0	0	0	0	0	0	0	0	0	0
Reinert et al. 2017	MSW19033	Mammal	Manatee	Florida Manatee	Trichechidae	Juvenile	176	453.6	176	176	F	cold stress	KND	25.95105	-81.70484	no	NA	KND	KND	KND	KND	KND	KND	KND	NA	NA	NA	0	0	0	0	0	0	0	0	0	0	0	0	0	0	0	0	0	0	0	0	0	0
Reinert et al. 2017	MSW19045	Mammal	Manatee	Florida Manatee	Trichechidae	Juvenile	182	453.6	182	182	M	cold stress	KND	26.64603	-82.08647	no	NA	KND	KND	KND	KND	KND	KND	KND	NA	NA	NA	0	0	0	0	0	0	0	0	0	0	0	0	0	0	0	0	0	0	0	0	0	0
Reinert et al. 2017	MSW19061	Mammal	Manatee	Florida Manatee	Trichechidae	Infant	135	453.6	135	135	M	cold stress	KND	25.95686	-81.50693	no	NA	KND	KND	KND	KND	KND	KND	KND	NA	NA	NA	0	0	0	0	0	0	2	NA	NA	0	NA	0	NA	0	0	0	0	0	0	0	0	0
Reinert et al. 2017	SWFTm1015b	Mammal	Manatee	Florida Manatee	Trichechidae	Juvenile	208	453.6	208	208	M	cold stress	KND	26.35983	-81.90899	no	NA	KND	KND	KND	KND	KND	KND	KND	NA	NA	NA	0	0	0	0	0	0	0	0	0	0	0	0	0	0	0	0	0	0	0	0	0	0
Reinert et al. 2017	SWFTm1027b	Mammal	Manatee	Florida Manatee	Trichechidae	Adult	304	453.6	304	304	M	cold stress	KND	26.4942	-82.0713	no	NA	KND	KND	KND	KND	KND	KND	KND	NA	NA	NA	0	0	0	0	0	0	0	0	0	0	0	0	0	0	0	0	0	0	0	0	0	0
Reinert et al. 2017	SWFTm1101b	Mammal	Manatee	Florida Manatee	Trichechidae	Subadult	244	453.6	244	244	F	cold stress	KND	27.00038	-82.38411	no	NA	KND	KND	KND	KND	KND	KND	KND	NA	NA	NA	0	0	0	0	0	0	0	0	0	0	0	0	0	0	0	0	0	0	0	0	0	0
Reinert et al. 2017	SWFTm1110b	Mammal	Manatee	Florida Manatee	Trichechidae	Juvenile	229	453.6	229	229	M	cold stress	KND	26.53461	-82.01264	no	NA	KND	KND	KND	KND	KND	KND	KND	NA	NA	NA	0	0	0	0	0	0	0	0	0	0	0	0	0	0	0	0	0	0	0	0	0	0
Reinert et al. 2017	SWFTm1217b	Mammal	Manatee	Florida Manatee	Trichechidae	Juvenile	195	453.6	195	195	F	cold stress	KND	26.77623	-82.22292	no	NA	KND	KND	KND	KND	KND	KND	KND	NA	NA	NA	0	0	0	0	0	0	0	0	0	0	0	0	0	0	0	0	0	0	0	0	0	0
Reinert et al. 2017	SWFTm1301b	Mammal	Manatee	Florida Manatee	Trichechidae	Infant	143	453.6	143	143	M	cold stress	KND	26.64881	-82.08315	no	NA	KND	KND	KND	KND	KND	KND	KND	NA	NA	NA	0	0	0	0	0	0	2	NA	NA	0	NA	0	NA	0	0	0	0	0	0	0	0	0
Reinert et al. 2017	SWFTm1304b	Mammal	Manatee	Florida Manatee	Trichechidae	Subadult	230	453.6	230	230	M	cold stress	KND	26.9596	-82.0825	no	NA	KND	KND	KND	KND	KND	KND	KND	NA	NA	NA	0	0	0	0	0	0	0	0	0	0	0	0	0	0	0	0	0	0	0	0	0	0
Reinert et al. 2017	SWFTm1603b	Mammal	Manatee	Florida Manatee	Trichechidae	Juvenile	219	453.6	219	219	M	cold stress	KND	26.53968	-82.0806	no	NA	KND	KND	KND	KND	KND	KND	KND	NA	NA	NA	0	0	0	0	0	0	0	0	0	0	0	0	0	0	0	0	0	0	0	0	0	0
Reinert et al. 2017	SWFTm1705b	Mammal	Manatee	Florida Manatee	Trichechidae	Adult	285	453.6	285	285	M	cold stress	KND	27.03618	-82.2779	no	NA	KND	KND	KND	KND	KND	KND	KND	NA	NA	NA	0	0	0	0	0	0	0	0	0	0	0	0	0	0	0	0	0	0	0	0	0	0
Reinert et al. 2017	SWFTm1818b	Mammal	Manatee	Florida Manatee	Trichechidae	Infant	151	453.6	151	151	M	cold stress	KND	26.760508	-80.922343	no	NA	KND	KND	KND	KND	KND	KND	KND	NA	NA	NA	0	0	0	0	0	0	0	0	0	0	0	0	0	0	0	0	0	0	0	0	0	0
Baak et al. 2020	BLGU01	Bird	Guillemot	Black Guillemot	Alcidae	Adult	NA	0.425	NA	31	F	Culled	KND	67.22	-62.55	no	NA	KND	KND	KND	KND	KND	KND	KND	NA	NA	NA	0	0	0	0	0	0	0	0	0	0	0	0	0	0	0	0	0	0	0	0	0	0
Baak et al. 2020	BLGU02	Bird	Guillemot	Black Guillemot	Alcidae	Adult	NA	0.425	NA	31	F	Culled	KND	67.22	-62.55	no	NA	KND	KND	KND	KND	KND	KND	KND	NA	NA	NA	0	0	0	0	0	0	0	0	0	0	0	0	0	0	0	0	0	0	0	0	0	0
Baak et al. 2020	BLGU03	Bird	Guillemot	Black Guillemot	Alcidae	Adult	NA	0.425	NA	31	F	Culled	KND	67.22	-62.55	no	NA	KND	KND	KND	KND	KND	KND	KND	NA	NA	NA	0	0	0	0	0	0	0	0	0	0	0	0	0	0	0	0	0	0	0	0	0	0
Baak et al. 2020	BLGU04	Bird	Guillemot	Black Guillemot	Alcidae	Adult	NA	0.425	NA	31	F	Culled	KND	67.22	-62.55	no	NA	KND	KND	KND	KND	KND	KND	KND	NA	NA	NA	0	0	0	0	0	0	0	0	0	0	0	0	0	0	0	0	0	0	0	0	0	0
Baak et al. 2020	BLGU05	Bird	Guillemot	Black Guillemot	Alcidae	Adult	NA	0.425	NA	31	M	Culled	KND	67.22	-62.55	no	NA	KND	KND	KND	KND	KND	KND	KND	NA	NA	NA	0	0	0	0	0	0	0	0	0	0	0	0	0	0	0	0	0	0	0	0	0	0
Baak et al. 2020	BLGU06	Bird	Guillemot	Black Guillemot	Alcidae	Adult	NA	0.425	NA	31	M	Culled	KND	67.22	-62.55	no	NA	KND	KND	KND	KND	KND	KND	KND	NA	NA	NA	0	0	0	0	0	0	0	0	0	0	0	0	0	0	0	0	0	0	0	0	0	0
Baak et al. 2020	BLGU07	Bird	Guillemot	Black Guillemot	Alcidae	Adult	NA	0.425	NA	31	F	Culled	KND	67.22	-62.55	no	NA	KND	KND	KND	KND	KND	KND	KND	NA	NA	NA	0	0	0	0	0	0	0	0	0	0	0	0	0	0	0	0	0	0	0	0	0	0
Baak et al. 2020	BLGU08	Bird	Guillemot	Black Guillemot	Alcidae	Adult	NA	0.425	NA	31	M	Culled	KND	67.22	-62.55	no	NA	KND	KND	KND	KND	KND	KND	KND	NA	NA	NA	0	0	0	0	0	0	0	0	0	0	0	0	0	0	0	0	0	0	0	0	0	0
Baak et al. 2020	BLGU09	Bird	Guillemot	Black Guillemot	Alcidae	Adult	NA	0.425	NA	31	M	Culled	KND	67.22	-62.55	no	NA	KND	KND	KND	KND	KND	KND	KND	NA	NA	NA	0	0	0	0	0	0	0	0	0	0	0	0	0	0	0	0	0	0	0	0	0	0
Baak et al. 2020	BLGU10	Bird	Guillemot	Black Guillemot	Alcidae	Adult	NA	0.425	NA	31	F	Culled	KND	67.22	-62.55	no	NA	KND	KND	KND	KND	KND	KND	KND	NA	NA	NA	0	0	0	0	0	0	0	0	0	0	0	0	0	0	0	0	0	0	0	0	0	0
Baak et al. 2020	BLGU11	Bird	Guillemot	Black Guillemot	Alcidae	Adult	NA	0.425	NA	31	F	Culled	KND	67.22	-62.55	no	NA	KND	KND	KND	KND	KND	KND	KND	NA	NA	NA	0	0	0	0	0	0	0	0	0	0	0	0	0	0	0	0	0	0	0	0	0	0
Baak et al. 2020	BLGU12	Bird	Guillemot	Black Guillemot	Alcidae	Adult	NA	0.425	NA	31	M	Culled	KND	67.22	-62.55	no	NA	KND	KND	KND	KND	KND	KND	KND	NA	NA	NA	0	0	0	0	0	0	0	0	0	0	0	0	0	0	0	0	0	0	0	0	0	0
Baak et al. 2020	BLGU13	Bird	Guillemot	Black Guillemot	Alcidae	Adult	NA	0.425	NA	31	F	Culled	KND	67.22	-62.55	no	NA	KND	KND	KND	KND	KND	KND	KND	NA	NA	NA	0	0	0	0	0	0	0	0	0	0	0	0	0	0	0	0	0	0	0	0	0	0
Baak et al. 2020	BLGU14	Bird	Guillemot	Black Guillemot	Alcidae	Adult	NA	0.425	NA	31	M	Culled	KND	67.22	-62.55	no	NA	KND	KND	KND	KND	KND	KND	KND	NA	NA	NA	0	0	0	0	0	0	0	0	0	0	0	0	0	0	0	0	0	0	0	0	0	0
Baak et al. 2020	BLGU15	Bird	Guillemot	Black Guillemot	Alcidae	Adult	NA	0.425	NA	31	M	Culled	KND	67.22	-62.55	no	NA	KND	KND	KND	KND	KND	KND	KND	NA	NA	NA	0	0	0	0	0	0	0	0	0	0	0	0	0	0	0	0	0	0	0	0	0	0
Baak et al. 2020	BLGU16	Bird	Guillemot	Black Guillemot	Alcidae	Adult	NA	0.425	NA	31	M	Culled	KND	67.22	-62.55	no	NA	KND	KND	KND	KND	KND	KND	KND	NA	NA	NA	0	0	0	0	0	0	0	0	0	0	0	0	0	0	0	0	0	0	0	0	0	0
Baak et al. 2020	BLGU17	Bird	Guillemot	Black Guillemot	Alcidae	Adult	NA	0.425	NA	31	F	Culled	KND	66.56	-61.46	no	NA	KND	KND	KND	KND	KND	KND	KND	NA	NA	NA	0	0	0	0	0	0	0	0	0	0	0	0	0	0	0	0	0	0	0	0	0	0
Baak et al. 2020	BLGU18	Bird	Guillemot	Black Guillemot	Alcidae	Adult	NA	0.425	NA	31	M	Culled	KND	66.56	-61.46	no	NA	KND	KND	KND	KND	KND	KND	KND	NA	NA	NA	0	0	0	0	0	0	0	0	0	0	0	0	0	0	0	0	0	0	0	0	0	0
Baak et al. 2020	BLGU19	Bird	Guillemot	Black Guillemot	Alcidae	Adult	NA	0.425	NA	31	M	Culled	KND	66.56	-61.46	no	NA	KND	KND	KND	KND	KND	KND	KND	NA	NA	NA	0	0	0	0	0	0	0	0	0	0	0	0	0	0	0	0	0	0	0	0	0	0
Baak et al. 2020	BLGU20	Bird	Guillemot	Black Guillemot	Alcidae	Adult	NA	0.425	NA	31	M	Culled	KND	66.56	-61.46	no	NA	KND	KND	KND	KND	KND	KND	KND	NA	NA	NA	0	0	0	0	0	0	0	0	0	0	0	0	0	0	0	0	0	0	0	0	0	0
Baak et al. 2020	BLGU21	Bird	Guillemot	Black Guillemot	Alcidae	Adult	NA	0.425	NA	31	F	Culled	KND	66.56	-61.46	no	NA	KND	KND	KND	KND	KND	KND	KND	NA	NA	NA	0	0	0	0	0	0	0	0	0	0	0	0	0	0	0	0	0	0	0	0	0	0
Baak et al. 2020	BLGU22	Bird	Guillemot	Black Guillemot	Alcidae	Adult	NA	0.425	NA	31	M	Culled	KND	66.56	-61.46	no	NA	KND	KND	KND	KND	KND	KND	KND	NA	NA	NA	0	0	0	0	0	0	0	0	0	0	0	0	0	0	0	0	0	0	0	0	0	0
Baak et al. 2020	BLGU23	Bird	Guillemot	Black Guillemot	Alcidae	Adult	NA	0.425	NA	31	M	Culled	KND	66.56	-61.46	no	NA	KND	KND	KND	KND	KND	KND	KND	NA	NA	NA	0	0	0	0	0	0	0	0	0	0	0	0	0	0	0	0	0	0	0	0	0	0
Baak et al. 2020	BLGU24	Bird	Guillemot	Black Guillemot	Alcidae	Adult	NA	0.425	NA	31	F	Culled	KND	66.56	-61.46	no	NA	KND	KND	KND	KND	KND	KND	KND	NA	NA	NA	0	0	0	0	0	0	0	0	0	0	0	0	0	0	0	0	0	0	0	0	0	0
Baak et al. 2020	BLGU25	Bird	Guillemot	Black Guillemot	Alcidae	Adult	NA	0.425	NA	31	F	Culled	KND	66.56	-61.46	no	NA	KND	KND	KND	KND	KND	KND	KND	NA	NA	NA	0	0	0	0	0	0	0	0	0	0	0	0	0	0	0	0	0	0	0	0	0	0
Baak et al. 2020	BLGU26	Bird	Guillemot	Black Guillemot	Alcidae	Adult	NA	0.425	NA	31	F	Culled	KND	66.56	-61.46	no	NA	KND	KND	KND	KND	KND	KND	KND	NA	NA	NA	0	0	0	0	0	0	0	0	0	0	0	0	0	0	0	0	0	0	0	0	0	0
Baak et al. 2020	BLGU27	Bird	Guillemot	Black Guillemot	Alcidae	Adult	NA	0.425	NA	31	M	Culled	KND	66.56	-61.46	no	NA	KND	KND	KND	KND	KND	KND	KND	NA	NA	NA	0	0	0	0	0	0	0	0	0	0	0	0	0	0	0	0	0	0	0	0	0	0
Baak et al. 2020	BLGU28	Bird	Guillemot	Black Guillemot	Alcidae	Adult	NA	0.425	NA	31	F	Culled	KND	66.56	-61.46	no	NA	KND	KND	KND	KND	KND	KND	KND	NA	NA	NA	0	0	0	0	0	0	0	0	0	0	0	0	0	0	0	0	0	0	0	0	0	0
Baak et al. 2020	BLGU29	Bird	Guillemot	Black Guillemot	Alcidae	Adult	NA	0.425	NA	31	M	Culled	KND	66.56	-61.46	no	NA	KND	KND	KND	KND	KND	KND	KND	NA	NA	NA	0	0	0	0	0	0	0	0	0	0	0	0	0	0	0	0	0	0	0	0	0	0
Baak et al. 2020	BLGU30	Bird	Guillemot	Black Guillemot	Alcidae	Adult	NA	0.425	NA	31	F	Culled	KND	66.56	-61.46	no	NA	KND	KND	KND	KND	KND	KND	KND	NA	NA	NA	0	0	0	0	0	0	0	0	0	0	0	0	0	0	0	0	0	0	0	0	0	0
Baak et al. 2020	BLKI01	Bird	Kittiwake	Black-legged Kittiwake	Laridae	Adult	NA	0.312	NA	39.5	M	Culled	KND	66.56	-61.46	no	NA	KND	KND	KND	KND	KND	KND	KND	NA	NA	NA	0	0	0	0	0	0	0	0	0	0	0	0	0	0	0	0	0	0	0	0	0	0
Baak et al. 2020	BLKI02	Bird	Kittiwake	Black-legged Kittiwake	Laridae	Adult	NA	0.312	NA	39.5	M	Culled	KND	66.56	-61.46	no	NA	KND	KND	KND	KND	KND	KND	KND	NA	NA	NA	0	0	0	0	0	0	0	0	0	0	0	0	0	0	0	0	0	0	0	0	0	0
Baak et al. 2020	BLKI03	Bird	Kittiwake	Black-legged Kittiwake	Laridae	Adult	NA	0.312	NA	39.5	F	Culled	KND	66.56	-61.46	no	NA	KND	KND	KND	KND	KND	KND	KND	NA	NA	NA	0	0	0	0	0	0	0	0	0	0	0	0	0	0	0	0	0	0	0	0	0	0
Baak et al. 2020	BLKI04	Bird	Kittiwake	Black-legged Kittiwake	Laridae	Adult	NA	0.312	NA	39.5	F	Culled	KND	66.56	-61.46	no	NA	KND	KND	KND	KND	KND	KND	KND	NA	NA	NA	0	0	0	0	0	0	0	0	0	0	0	0	0	0	0	0	0	0	0	0	0	0
Baak et al. 2020	BLKI05	Bird	Kittiwake	Black-legged Kittiwake	Laridae	Adult	NA	0.312	NA	39.5	F	Culled	KND	66.56	-61.46	no	NA	KND	KND	KND	KND	KND	KND	KND	NA	NA	NA	0	0	0	0	0	0	0	0	0	0	0	0	0	0	0	0	0	0	0	0	0	0
Baak et al. 2020	BLKI06	Bird	Kittiwake	Black-legged Kittiwake	Laridae	Adult	NA	0.312	NA	39.5	F	Culled	KND	66.56	-61.46	no	NA	KND	KND	KND	KND	KND	KND	KND	NA	NA	NA	0	0	0	0	0	0	0	0	0	0	0	0	0	0	0	0	0	0	0	0	0	0
Baak et al. 2020	BLKI07	Bird	Kittiwake	Black-legged Kittiwake	Laridae	Adult	NA	0.312	NA	39.5	M	Culled	KND	66.56	-61.46	no	NA	KND	KND	KND	KND	KND	KND	KND	NA	NA	NA	0	0	0	0	0	0	0	0	0	0	0	0	0	0	0	0	0	0	0	0	0	0
Baak et al. 2020	BLKI08	Bird	Kittiwake	Black-legged Kittiwake	Laridae	Adult	NA	0.312	NA	39.5	F	Culled	KND	66.56	-61.46	no	NA	KND	KND	KND	KND	KND	KND	KND	NA	NA	NA	1	0.01125	0	0	0	0	0	0	0	0	0	0	0	0	0	1	0.01125	0	0	0	0	0
Baak et al. 2020	BLKI09	Bird	Kittiwake	Black-legged Kittiwake	Laridae	Adult	NA	0.312	NA	39.5	M	Culled	KND	66.56	-61.46	no	NA	KND	KND	KND	KND	KND	KND	KND	NA	NA	NA	0	0	0	0	0	0	0	0	0	0	0	0	0	0	0	0	0	0	0	0	0	0
Baak et al. 2020	BLKI10	Bird	Kittiwake	Black-legged Kittiwake	Laridae	Adult	NA	0.312	NA	39.5	F	Culled	KND	66.56	-61.46	no	NA	KND	KND	KND	KND	KND	KND	KND	NA	NA	NA	0	0	0	0	0	0	0	0	0	0	0	0	0	0	0	0	0	0	0	0	0	0
Baak et al. 2020	BLKI11	Bird	Kittiwake	Black-legged Kittiwake	Laridae	Adult	NA	0.312	NA	39.5	M	Culled	KND	66.56	-61.46	no	NA	KND	KND	KND	KND	KND	KND	KND	NA	NA	NA	0	0	0	0	0	0	0	0	0	0	0	0	0	0	0	0	0	0	0	0	0	0
Baak et al. 2020	BLKI12	Bird	Kittiwake	Black-legged Kittiwake	Laridae	Adult	NA	0.312	NA	39.5	F	Culled	KND	66.56	-61.46	no	NA	KND	KND	KND	KND	KND	KND	KND	NA	NA	NA	1	0.02	0	0	0	0	0	0	0	0	0	0	0	0	0	1	0.02	0	0	0	0	0
Baak et al. 2020	BLKI13	Bird	Kittiwake	Black-legged Kittiwake	Laridae	Adult	NA	0.312	NA	39.5	F	Culled	KND	66.56	-61.46	no	NA	KND	KND	KND	KND	KND	KND	KND	NA	NA	NA	0	0	0	0	0	0	0	0	0	0	0	0	0	0	0	0	0	0	0	0	0	0
Baak et al. 2020	BLKI14	Bird	Kittiwake	Black-legged Kittiwake	Laridae	Adult	NA	0.312	NA	39.5	M	Culled	KND	66.56	-61.46	no	NA	KND	KND	KND	KND	KND	KND	KND	NA	NA	NA	0	0	0	0	0	0	0	0	0	0	0	0	0	0	0	0	0	0	0	0	0	0
Baak et al. 2020	BLKI15	Bird	Kittiwake	Black-legged Kittiwake	Laridae	Adult	NA	0.312	NA	39.5	M	Culled	KND	66.56	-61.46	no	NA	KND	KND	KND	KND	KND	KND	KND	NA	NA	NA	0	0	0	0	0	0	0	0	0	0	0	0	0	0	0	0	0	0	0	0	0	0
Baak et al. 2020	BLKI16	Bird	Kittiwake	Black-legged Kittiwake	Laridae	Adult	NA	0.312	NA	39.5	M	Culled	KND	66.56	-61.46	no	NA	KND	KND	KND	KND	KND	KND	KND	NA	NA	NA	1	0.00825	0	0	0	0	0	0	0	0	0	0	0	0	0	1	0.00825	0	0	0	0	0
Baak et al. 2020	BLKI17	Bird	Kittiwake	Black-legged Kittiwake	Laridae	Adult	NA	0.312	NA	39.5	M	Culled	KND	66.56	-61.46	no	NA	KND	KND	KND	KND	KND	KND	KND	NA	NA	NA	0	0	0	0	0	0	0	0	0	0	0	0	0	0	0	0	0	0	0	0	0	0
Baak et al. 2020	BLKI18	Bird	Kittiwake	Black-legged Kittiwake	Laridae	Adult	NA	0.312	NA	39.5	F	Culled	KND	66.56	-61.46	no	NA	KND	KND	KND	KND	KND	KND	KND	NA	NA	NA	0	0	0	0	0	0	0	0	0	0	0	0	0	0	0	0	0	0	0	0	0	0
Baak et al. 2020	BLKI19	Bird	Kittiwake	Black-legged Kittiwake	Laridae	Adult	NA	0.312	NA	39.5	M	Culled	KND	66.56	-61.46	no	NA	KND	KND	KND	KND	KND	KND	KND	NA	NA	NA	0	0	0	0	0	0	0	0	0	0	0	0	0	0	0	0	0	0	0	0	0	0
Baak et al. 2020	BLKI20	Bird	Kittiwake	Black-legged Kittiwake	Laridae	Adult	NA	0.312	NA	39.5	F	Culled	KND	66.56	-61.46	no	NA	KND	KND	KND	KND	KND	KND	KND	NA	NA	NA	0	0	0	0	0	0	0	0	0	0	0	0	0	0	0	0	0	0	0	0	0	0
Baak et al. 2020	NOFU01	Bird	Fulmar	Northern Fulmar	Procellariidae	Adult	NA	0.725	NA	46	F	Culled	KND	67.22	-62.55	no	NA	KND	KND	KND	KND	KND	KND	KND	NA	NA	NA	3	0.064	0	0	0	0	0	0	0	0	0	0	0	0	0	3	0.064	0	0	0	0	0
Baak et al. 2020	NOFU02	Bird	Fulmar	Northern Fulmar	Procellariidae	Adult	NA	0.725	NA	46	F	Culled	KND	67.22	-62.55	no	NA	KND	KND	KND	KND	KND	KND	KND	NA	NA	NA	0	0	0	0	0	0	0	0	0	0	0	0	0	0	0	0	0	0	0	0	0	0
Baak et al. 2020	NOFU03	Bird	Fulmar	Northern Fulmar	Procellariidae	Adult	NA	0.725	NA	46	M	Culled	KND	67.22	-62.55	no	NA	KND	KND	KND	KND	KND	KND	KND	NA	NA	NA	1	0.075	0	0	0	0	0	0	0	0	0	0	0	0	0	1	0.075	0	0	0	0	0
Baak et al. 2020	NOFU04	Bird	Fulmar	Northern Fulmar	Procellariidae	Adult	NA	0.725	NA	46	F	Culled	KND	67.22	-62.55	no	NA	KND	KND	KND	KND	KND	KND	KND	NA	NA	NA	2	0.02875	0	0	0	0	0	0	0	0	0	0	0	0	0	2	0.02875	0	0	0	0	0
Baak et al. 2020	NOFU05	Bird	Fulmar	Northern Fulmar	Procellariidae	Adult	NA	0.725	NA	46	M	Culled	KND	67.22	-62.55	no	NA	KND	KND	KND	KND	KND	KND	KND	NA	NA	NA	1	0.013	0	0	0	0	0	0	0	0	0	0	0	0	0	1	0.013	0	0	0	0	0
Baak et al. 2020	NOFU06	Bird	Fulmar	Northern Fulmar	Procellariidae	Adult	NA	0.725	NA	46	F	Culled	KND	67.22	-62.55	no	NA	KND	KND	KND	KND	KND	KND	KND	NA	NA	NA	1	0.00875	0	0	0	0	1	0.68	NA	0	0	0	0	0	0	1	0.00875	0	0	0	0	0
Baak et al. 2020	NOFU07	Bird	Fulmar	Northern Fulmar	Procellariidae	Adult	NA	0.725	NA	46	F	Culled	KND	67.22	-62.55	no	NA	KND	KND	KND	KND	KND	KND	KND	NA	NA	NA	0	0	0	0	0	0	0	0	0	0	0	0	0	0	0	0	0	0	0	0	0	0
Baak et al. 2020	NOFU08A	Bird	Fulmar	Northern Fulmar	Procellariidae	Adult	NA	0.725	NA	46	F	Culled	KND	67.22	-62.55	no	NA	KND	KND	KND	KND	KND	KND	KND	NA	NA	NA	0	0	0	0	0	0	0	0	0	0	0	0	0	0	0	0	0	0	0	0	0	0
Baak et al. 2020	NOFU09	Bird	Fulmar	Northern Fulmar	Procellariidae	Adult	NA	0.725	NA	46	M	Culled	KND	67.22	-62.55	no	NA	KND	KND	KND	KND	KND	KND	KND	NA	NA	NA	1	0.015	1	0.0026	0	0	0	0	0	0	0	0	0	0	0	1	0.015	0	0	0	0	0
Baak et al. 2020	NOFU10	Bird	Fulmar	Northern Fulmar	Procellariidae	Adult	NA	0.725	NA	46	F	Culled	KND	67.22	-62.55	no	NA	KND	KND	KND	KND	KND	KND	KND	NA	NA	NA	2	0.0361	0	0	0	0	0	0	0	0	0	0	0	0	0	2	0.0361	0	0	0	0	0
Baak et al. 2020	NOFU11	Bird	Fulmar	Northern Fulmar	Procellariidae	Adult	NA	0.725	NA	46	F	Culled	KND	67.22	-62.55	no	NA	KND	KND	KND	KND	KND	KND	KND	NA	NA	NA	3	0.0665	0	0	0	0	0	0	0	0	0	0	0	0	0	3	0.0665	0	0	0	0	0
Baak et al. 2020	NOFU12	Bird	Fulmar	Northern Fulmar	Procellariidae	Adult	NA	0.725	NA	46	M	Culled	KND	67.22	-62.55	no	NA	KND	KND	KND	KND	KND	KND	KND	NA	NA	NA	0	0	0	0	0	0	0	0	0	0	0	0	0	0	0	0	0	0	0	0	0	0
Baak et al. 2020	NOFU13	Bird	Fulmar	Northern Fulmar	Procellariidae	Adult	NA	0.725	NA	46	F	Culled	KND	67.22	-62.55	no	NA	KND	KND	KND	KND	KND	KND	KND	NA	NA	NA	1	0.026	0	0	0	0	0	0	0	0	0	0	0	0	0	1	0.026	0	0	0	0	0
Baak et al. 2020	NOFU14	Bird	Fulmar	Northern Fulmar	Procellariidae	Adult	NA	0.725	NA	46	M	Culled	KND	67.22	-62.55	no	NA	KND	KND	KND	KND	KND	KND	KND	NA	NA	NA	0	0	0	0	0	0	0	0	0	0	0	0	0	0	0	0	0	0	0	0	0	0
Baak et al. 2020	NOFU15	Bird	Fulmar	Northern Fulmar	Procellariidae	Adult	NA	0.725	NA	46	F	Culled	KND	67.22	-62.55	no	NA	KND	KND	KND	KND	KND	KND	KND	NA	NA	NA	2	0.0845	0	0	0	0	0	0	0	0	0	0	0	0	0	2	0.0845	0	0	0	0	0
Baak et al. 2020	NOFU16	Bird	Fulmar	Northern Fulmar	Procellariidae	Adult	NA	0.725	NA	46	F	Culled	KND	67.22	-62.55	no	NA	KND	KND	KND	KND	KND	KND	KND	NA	NA	NA	0	0	0	0	0	0	0	0	0	0	0	0	0	0	0	0	0	0	0	0	0	0
Baak et al. 2020	NOFU17	Bird	Fulmar	Northern Fulmar	Procellariidae	Adult	NA	0.725	NA	46	M	Culled	KND	67.22	-62.55	no	NA	KND	KND	KND	KND	KND	KND	KND	NA	NA	NA	0	0	0	0	0	0	0	0	0	0	0	0	0	0	0	0	0	0	0	0	0	0
Baak et al. 2020	NOFU18	Bird	Fulmar	Northern Fulmar	Procellariidae	Adult	NA	0.725	NA	46	M	Culled	KND	67.22	-62.55	no	NA	KND	KND	KND	KND	KND	KND	KND	NA	NA	NA	0	0	1	0.000688	0	0	0	0	0	0	0	0	0	0	0	0	0	0	0	0	0	0
Baak et al. 2020	NOFU19	Bird	Fulmar	Northern Fulmar	Procellariidae	Adult	NA	0.725	NA	46	M	Culled	KND	67.22	-62.55	no	NA	KND	KND	KND	KND	KND	KND	KND	NA	NA	NA	0	0	0	0	0	0	0	0	0	0	0	0	0	0	0	0	0	0	0	0	0	0
Baak et al. 2020	NOFU20	Bird	Fulmar	Northern Fulmar	Procellariidae	Adult	NA	0.725	NA	46	F	Culled	KND	67.22	-62.55	no	NA	KND	KND	KND	KND	KND	KND	KND	NA	NA	NA	0	0	0	0	0	0	0	0	0	0	0	0	0	0	0	0	0	0	0	0	0	0
Baak et al. 2020	NOFU21	Bird	Fulmar	Northern Fulmar	Procellariidae	Adult	NA	0.725	NA	46	M	Culled	KND	67.22	-62.55	no	NA	KND	KND	KND	KND	KND	KND	KND	NA	NA	NA	0	0	0	0	0	0	0	0	0	0	0	0	0	0	0	0	0	0	0	0	0	0
Baak et al. 2020	NOFU22	Bird	Fulmar	Northern Fulmar	Procellariidae	Adult	NA	0.725	NA	46	M	Culled	KND	67.22	-62.55	no	NA	KND	KND	KND	KND	KND	KND	KND	NA	NA	NA	2	0.0596	0	0	0	0	0	0	0	0	0	0	0	0	0	2	0.0596	0	0	0	0	0
Baak et al. 2020	NOFU23	Bird	Fulmar	Northern Fulmar	Procellariidae	Adult	NA	0.725	NA	46	F	Culled	KND	67.22	-62.55	no	NA	KND	KND	KND	KND	KND	KND	KND	NA	NA	NA	1	0.01625	0	0	0	0	0	0	0	0	0	0	0	0	0	1	0.01625	0	0	0	0	0
Baak et al. 2020	NOFU24	Bird	Fulmar	Northern Fulmar	Procellariidae	Adult	NA	0.725	NA	46	F	Culled	KND	67.22	-62.55	no	NA	KND	KND	KND	KND	KND	KND	KND	NA	NA	NA	3	0.09875	0	0	0	0	0	0	0	0	0	0	0	0	0	3	0.09875	0	0	0	0	0
Baak et al. 2020	NOFU25	Bird	Fulmar	Northern Fulmar	Procellariidae	Adult	NA	0.725	NA	46	M	Culled	KND	67.22	-62.55	no	NA	KND	KND	KND	KND	KND	KND	KND	NA	NA	NA	1	0.170625	0	0	0	0	0	0	0	0	0	0	0	0	0	1	0.170625	0	0	0	0	0
Baak et al. 2020	NOFU27	Bird	Fulmar	Northern Fulmar	Procellariidae	Adult	NA	0.725	NA	46	M	Culled	KND	67.22	-62.55	no	NA	KND	KND	KND	KND	KND	KND	KND	NA	NA	NA	0	0	0	0	0	0	0	0	0	0	0	0	0	0	0	0	0	0	0	0	0	0
Baak et al. 2020	NOFU28A	Bird	Fulmar	Northern Fulmar	Procellariidae	Adult	NA	0.725	NA	46	F	Culled	KND	67.22	-62.55	no	NA	KND	KND	KND	KND	KND	KND	KND	NA	NA	NA	0	0	0	0	0	0	0	0	0	0	0	0	0	0	0	0	0	0	0	0	0	0
Baak et al. 2020	NOFU29	Bird	Fulmar	Northern Fulmar	Procellariidae	Adult	NA	0.725	NA	46	F	Culled	KND	67.22	-62.55	no	NA	KND	KND	KND	KND	KND	KND	KND	NA	NA	NA	0	0	0	0	0	0	0	0	0	0	0	0	0	0	0	0	0	0	0	0	0	0
Baak et al. 2020	NOFU30	Bird	Fulmar	Northern Fulmar	Procellariidae	Adult	NA	0.725	NA	46	F	Culled	KND	67.22	-62.55	no	NA	KND	KND	KND	KND	KND	KND	KND	NA	NA	NA	1	0.042	0	0	0	0	0	0	0	0	0	0	0	0	0	1	0.042	0	0	0	0	0
Baak et al. 2020	TBMU01	Bird	Murre	Thick-billed Murre	Alcidae	Adult	NA	0.95	NA	44	F	Culled	KND	67.22	-62.55	no	NA	KND	KND	KND	KND	KND	KND	KND	NA	NA	NA	0	0	0	0	0	0	0	0	0	0	0	0	0	0	0	0	0	0	0	0	0	0
Baak et al. 2020	TBMU02	Bird	Murre	Thick-billed Murre	Alcidae	Adult	NA	0.95	NA	44	M	Culled	KND	67.22	-62.55	no	NA	KND	KND	KND	KND	KND	KND	KND	NA	NA	NA	0	0	0	0	0	0	0	0	0	0	0	0	0	0	0	0	0	0	0	0	0	0
Baak et al. 2020	TBMU03	Bird	Murre	Thick-billed Murre	Alcidae	Adult	NA	0.95	NA	44	M	Culled	KND	67.22	-62.55	no	NA	KND	KND	KND	KND	KND	KND	KND	NA	NA	NA	0	0	0	0	0	0	0	0	0	0	0	0	0	0	0	0	0	0	0	0	0	0
Baak et al. 2020	TBMU04	Bird	Murre	Thick-billed Murre	Alcidae	Adult	NA	0.95	NA	44	F	Culled	KND	67.22	-62.55	no	NA	KND	KND	KND	KND	KND	KND	KND	NA	NA	NA	0	0	0	0	0	0	0	0	0	0	0	0	0	0	0	0	0	0	0	0	0	0
Baak et al. 2020	TBMU05	Bird	Murre	Thick-billed Murre	Alcidae	Adult	NA	0.95	NA	44	F	Culled	KND	67.22	-62.55	no	NA	KND	KND	KND	KND	KND	KND	KND	NA	NA	NA	0	0	0	0	0	0	0	0	0	0	0	0	0	0	0	0	0	0	0	0	0	0
Baak et al. 2020	TBMU06	Bird	Murre	Thick-billed Murre	Alcidae	Adult	NA	0.95	NA	44	M	Culled	KND	67.22	-62.55	no	NA	KND	KND	KND	KND	KND	KND	KND	NA	NA	NA	0	0	0	0	0	0	0	0	0	0	0	0	0	0	0	0	0	0	0	0	0	0
Baak et al. 2020	TBMU07	Bird	Murre	Thick-billed Murre	Alcidae	Adult	NA	0.95	NA	44	F	Culled	KND	67.22	-62.55	no	NA	KND	KND	KND	KND	KND	KND	KND	NA	NA	NA	0	0	0	0	0	0	0	0	0	0	0	0	0	0	0	0	0	0	0	0	0	0
Baak et al. 2020	TBMU08	Bird	Murre	Thick-billed Murre	Alcidae	Adult	NA	0.95	NA	44	M	Culled	KND	67.22	-62.55	no	NA	KND	KND	KND	KND	KND	KND	KND	NA	NA	NA	0	0	0	0	0	0	0	0	0	0	0	0	0	0	0	0	0	0	0	0	0	0
Baak et al. 2020	TBMU09	Bird	Murre	Thick-billed Murre	Alcidae	Adult	NA	0.95	NA	44	M	Culled	KND	67.22	-62.55	no	NA	KND	KND	KND	KND	KND	KND	KND	NA	NA	NA	0	0	0	0	0	0	0	0	0	0	0	0	0	0	0	0	0	0	0	0	0	0
Baak et al. 2020	TBMU10	Bird	Murre	Thick-billed Murre	Alcidae	Adult	NA	0.95	NA	44	F	Culled	KND	67.22	-62.55	no	NA	KND	KND	KND	KND	KND	KND	KND	NA	NA	NA	0	0	0	0	0	0	0	0	0	0	0	0	0	0	0	0	0	0	0	0	0	0
Baak et al. 2020	TBMU11	Bird	Murre	Thick-billed Murre	Alcidae	Adult	NA	0.95	NA	44	M	Culled	KND	67.22	-62.55	no	NA	KND	KND	KND	KND	KND	KND	KND	NA	NA	NA	0	0	0	0	0	0	0	0	0	0	0	0	0	0	0	0	0	0	0	0	0	0
Baak et al. 2020	TBMU12	Bird	Murre	Thick-billed Murre	Alcidae	Adult	NA	0.95	NA	44	F	Culled	KND	67.22	-62.55	no	NA	KND	KND	KND	KND	KND	KND	KND	NA	NA	NA	0	0	0	0	0	0	0	0	0	0	0	0	0	0	0	0	0	0	0	0	0	0
Baak et al. 2020	TBMU13	Bird	Murre	Thick-billed Murre	Alcidae	Adult	NA	0.95	NA	44	M	Culled	KND	67.22	-62.55	no	NA	KND	KND	KND	KND	KND	KND	KND	NA	NA	NA	0	0	0	0	0	0	0	0	0	0	0	0	0	0	0	0	0	0	0	0	0	0
Baak et al. 2020	TBMU14	Bird	Murre	Thick-billed Murre	Alcidae	Adult	NA	0.95	NA	44	M	Culled	KND	67.22	-62.55	no	NA	KND	KND	KND	KND	KND	KND	KND	NA	NA	NA	0	0	0	0	0	0	0	0	0	0	0	0	0	0	0	0	0	0	0	0	0	0
Baak et al. 2020	TBMU15	Bird	Murre	Thick-billed Murre	Alcidae	Adult	NA	0.95	NA	44	M	Culled	KND	67.22	-62.55	no	NA	KND	KND	KND	KND	KND	KND	KND	NA	NA	NA	0	0	0	0	0	0	0	0	0	0	0	0	0	0	0	0	0	0	0	0	0	0
Baak et al. 2020	TBMU16	Bird	Murre	Thick-billed Murre	Alcidae	Adult	NA	0.95	NA	44	M	Culled	KND	67.22	-62.55	no	NA	KND	KND	KND	KND	KND	KND	KND	NA	NA	NA	0	0	0	0	0	0	0	0	0	0	0	0	0	0	0	0	0	0	0	0	0	0
Baak et al. 2020	TBMU17	Bird	Murre	Thick-billed Murre	Alcidae	Adult	NA	0.95	NA	44	M	Culled	KND	67.22	-62.55	no	NA	KND	KND	KND	KND	KND	KND	KND	NA	NA	NA	0	0	0	0	0	0	0	0	0	0	0	0	0	0	0	0	0	0	0	0	0	0
Baak et al. 2020	TBMU18	Bird	Murre	Thick-billed Murre	Alcidae	Adult	NA	0.95	NA	44	F	Culled	KND	67.22	-62.55	no	NA	KND	KND	KND	KND	KND	KND	KND	NA	NA	NA	0	0	0	0	0	0	0	0	0	0	0	0	0	0	0	0	0	0	0	0	0	0
Baak et al. 2020	TBMU19	Bird	Murre	Thick-billed Murre	Alcidae	Adult	NA	0.95	NA	44	M	Culled	KND	67.22	-62.55	no	NA	KND	KND	KND	KND	KND	KND	KND	NA	NA	NA	0	0	0	0	0	0	0	0	0	0	0	0	0	0	0	0	0	0	0	0	0	0
Baak et al. 2020	TBMU20	Bird	Murre	Thick-billed Murre	Alcidae	Adult	NA	0.95	NA	44	M	Culled	KND	67.22	-62.55	no	NA	KND	KND	KND	KND	KND	KND	KND	NA	NA	NA	0	0	0	0	0	0	0	0	0	0	0	0	0	0	0	0	0	0	0	0	0	0
Baak et al. 2020	TBMU21	Bird	Murre	Thick-billed Murre	Alcidae	Adult	NA	0.95	NA	44	M	Culled	KND	67.22	-62.55	no	NA	KND	KND	KND	KND	KND	KND	KND	NA	NA	NA	0	0	0	0	0	0	0	0	0	0	0	0	0	0	0	0	0	0	0	0	0	0
Baak et al. 2020	TBMU22	Bird	Murre	Thick-billed Murre	Alcidae	Adult	NA	0.95	NA	44	F	Culled	KND	67.22	-62.55	no	NA	KND	KND	KND	KND	KND	KND	KND	NA	NA	NA	0	0	0	0	0	0	0	0	0	0	0	0	0	0	0	0	0	0	0	0	0	0
Baak et al. 2020	TBMU23	Bird	Murre	Thick-billed Murre	Alcidae	Adult	NA	0.95	NA	44	M	Culled	KND	67.22	-62.55	no	NA	KND	KND	KND	KND	KND	KND	KND	NA	NA	NA	0	0	0	0	0	0	0	0	0	0	0	0	0	0	0	0	0	0	0	0	0	0
Baak et al. 2020	TBMU24	Bird	Murre	Thick-billed Murre	Alcidae	Adult	NA	0.95	NA	44	F	Culled	KND	67.22	-62.55	no	NA	KND	KND	KND	KND	KND	KND	KND	NA	NA	NA	0	0	0	0	0	0	0	0	0	0	0	0	0	0	0	0	0	0	0	0	0	0
Baak et al. 2020	TBMU25	Bird	Murre	Thick-billed Murre	Alcidae	Adult	NA	0.95	NA	44	M	Culled	KND	67.22	-62.55	no	NA	KND	KND	KND	KND	KND	KND	KND	NA	NA	NA	0	0	0	0	0	0	0	0	0	0	0	0	0	0	0	0	0	0	0	0	0	0
Baak et al. 2020	TBMU26	Bird	Murre	Thick-billed Murre	Alcidae	Adult	NA	0.95	NA	44	F	Culled	KND	67.22	-62.55	no	NA	KND	KND	KND	KND	KND	KND	KND	NA	NA	NA	0	0	0	0	0	0	0	0	0	0	0	0	0	0	0	0	0	0	0	0	0	0
Baak et al. 2020	TBMU27	Bird	Murre	Thick-billed Murre	Alcidae	Adult	NA	0.95	NA	44	M	Culled	KND	67.22	-62.55	no	NA	KND	KND	KND	KND	KND	KND	KND	NA	NA	NA	0	0	0	0	0	0	0	0	0	0	0	0	0	0	0	0	0	0	0	0	0	0
Baak et al. 2020	TBMU28	Bird	Murre	Thick-billed Murre	Alcidae	Adult	NA	0.95	NA	44	M	Culled	KND	67.22	-62.55	no	NA	KND	KND	KND	KND	KND	KND	KND	NA	NA	NA	0	0	0	0	0	0	0	0	0	0	0	0	0	0	0	0	0	0	0	0	0	0
Baak et al. 2020	TBMU29	Bird	Murre	Thick-billed Murre	Alcidae	Adult	NA	0.95	NA	44	M	Culled	KND	67.22	-62.55	no	NA	KND	KND	KND	KND	KND	KND	KND	NA	NA	NA	0	0	0	0	0	0	0	0	0	0	0	0	0	0	0	0	0	0	0	0	0	0
Baak et al. 2020	TBMU30	Bird	Murre	Thick-billed Murre	Alcidae	Adult	NA	0.95	NA	44	F	Culled	KND	67.22	-62.55	no	NA	KND	KND	KND	KND	KND	KND	KND	NA	NA	NA	0	0	0	0	0	0	0	0	0	0	0	0	0	0	0	0	0	0	0	0	0	0
Benjaminsen et al. 2022		Bird	Gull	Arctic Glaucous Gull	Laridae	Adult	NA	1.975	NA	71.5	NA	Culled	KND	78.38	15.98	no	NA	KND	KND	KND	KND	KND	KND	KND	NA	NA	NA	0	0	0	0	0	0	0	0	0	0	0	0	0	0	0	0	0	0	0	0	0	0
Benjaminsen et al. 2022		Bird	Gull	Arctic Glaucous Gull	Laridae	Adult	NA	1.975	NA	71.5	NA	Culled	KND	78.38	15.98	no	NA	KND	KND	KND	KND	KND	KND	KND	NA	NA	NA	0	0	0	0	0	0	0	0	0	0	0	0	0	0	0	0	0	0	0	0	0	0
Benjaminsen et al. 2022		Bird	Gull	Arctic Glaucous Gull	Laridae	Adult	NA	1.975	NA	71.5	NA	Culled	KND	78.38	15.98	no	NA	KND	KND	KND	KND	KND	KND	KND	NA	NA	NA	0	0	0	0	0	0	0	0	0	0	0	0	0	0	0	0	0	0	0	0	0	0
Benjaminsen et al. 2022		Bird	Gull	Arctic Glaucous Gull	Laridae	Adult	NA	1.975	NA	71.5	NA	Culled	KND	78.38	15.98	no	NA	KND	KND	KND	KND	KND	KND	KND	NA	NA	NA	0	0	0	0	0	0	0	0	0	0	0	0	0	0	0	0	0	0	0	0	0	0
Benjaminsen et al. 2022		Bird	Gull	Arctic Glaucous Gull	Laridae	Adult	NA	1.975	NA	71.5	NA	Culled	KND	78.38	15.98	no	NA	KND	KND	KND	KND	KND	KND	KND	NA	NA	NA	0	0	0	0	0	0	0	0	0	0	0	0	0	0	0	0	0	0	0	0	0	0
Benjaminsen et al. 2022		Bird	Gull	Arctic Glaucous Gull	Laridae	Adult	NA	1.975	NA	71.5	NA	Culled	KND	78.38	15.98	no	NA	KND	KND	KND	KND	KND	KND	KND	NA	NA	NA	0	0	0	0	0	0	0	0	0	0	0	0	0	0	0	0	0	0	0	0	0	0
Benjaminsen et al. 2022		Bird	Gull	Arctic Glaucous Gull	Laridae	Adult	NA	1.975	NA	71.5	NA	Culled	KND	78.38	15.98	no	NA	KND	KND	KND	KND	KND	KND	KND	NA	NA	NA	0	0	0	0	0	0	0	0	0	0	0	0	0	0	0	0	0	0	0	0	0	0
Benjaminsen et al. 2022		Bird	Gull	Arctic Glaucous Gull	Laridae	Adult	NA	1.975	NA	71.5	NA	Culled	KND	78.38	15.98	no	NA	KND	KND	KND	KND	KND	KND	KND	NA	NA	NA	0	0	0	0	0	0	0	0	0	0	0	0	0	0	0	0	0	0	0	0	0	0
Benjaminsen et al. 2022		Bird	Gull	Arctic Glaucous Gull	Laridae	Adult	NA	1.975	NA	71.5	NA	Culled	KND	78.38	15.98	no	NA	KND	KND	KND	KND	KND	KND	KND	NA	NA	NA	0	0	0	0	0	0	0	0	0	0	0	0	0	0	0	0	0	0	0	0	0	0
Benjaminsen et al. 2022		Bird	Gull	Arctic Glaucous Gull	Laridae	Adult	NA	1.975	NA	71.5	NA	Culled	KND	78.38	15.98	no	NA	KND	KND	KND	KND	KND	KND	KND	NA	NA	NA	0	0	0	0	0	0	0	0	0	0	0	0	0	0	0	0	0	0	0	0	0	0
Benjaminsen et al. 2022		Bird	Gull	Arctic Glaucous Gull	Laridae	Adult	NA	1.975	NA	71.5	NA	Culled	KND	78.38	15.98	no	NA	KND	KND	KND	KND	KND	KND	KND	NA	NA	NA	0	0	0	0	0	0	0	0	0	0	0	0	0	0	0	0	0	0	0	0	0	0
Benjaminsen et al. 2022		Bird	Gull	Arctic Glaucous Gull	Laridae	Adult	NA	1.975	NA	71.5	NA	Culled	KND	78.38	15.98	no	NA	KND	KND	KND	KND	KND	KND	KND	NA	NA	NA	0	0	0	0	0	0	0	0	0	0	0	0	0	0	0	0	0	0	0	0	0	0
Benjaminsen et al. 2022		Bird	Gull	Arctic Glaucous Gull	Laridae	Adult	NA	1.975	NA	71.5	NA	Culled	KND	78.38	15.98	no	NA	KND	KND	KND	KND	KND	KND	KND	NA	NA	NA	0	0	0	0	0	0	0	0	0	0	0	0	0	0	0	0	0	0	0	0	0	0
Benjaminsen et al. 2022		Bird	Gull	Arctic Glaucous Gull	Laridae	Adult	NA	1.975	NA	71.5	NA	Culled	KND	78.38	15.98	no	NA	KND	KND	KND	KND	KND	KND	KND	NA	NA	NA	0	0	0	0	0	0	0	0	0	0	0	0	0	0	0	0	0	0	0	0	0	0
Benjaminsen et al. 2022		Bird	Gull	Arctic Glaucous Gull	Laridae	Adult	NA	1.975	NA	71.5	NA	Culled	KND	78.38	15.98	no	NA	KND	KND	KND	KND	KND	KND	KND	NA	NA	NA	0	0	0	0	0	0	0	0	0	0	0	0	0	0	0	0	0	0	0	0	0	0
Benjaminsen et al. 2022		Bird	Gull	Arctic Glaucous Gull	Laridae	Adult	NA	1.975	NA	71.5	NA	Culled	KND	78.38	15.98	no	NA	KND	KND	KND	KND	KND	KND	KND	NA	NA	NA	0	0	0	0	0	0	0	0	0	0	0	0	0	0	0	0	0	0	0	0	0	0
Benjaminsen et al. 2022		Bird	Gull	Arctic Glaucous Gull	Laridae	Adult	NA	1.975	NA	71.5	NA	Culled	KND	78.38	15.98	no	NA	KND	KND	KND	KND	KND	KND	KND	NA	NA	NA	0	0	0	0	0	0	0	0	0	0	0	0	0	0	0	0	0	0	0	0	0	0
Benjaminsen et al. 2022		Bird	Gull	Arctic Glaucous Gull	Laridae	Adult	NA	1.975	NA	71.5	NA	Culled	KND	78.38	15.98	no	NA	KND	KND	KND	KND	KND	KND	KND	NA	NA	NA	0	0	0	0	0	0	0	0	0	0	0	0	0	0	0	0	0	0	0	0	0	0
Benjaminsen et al. 2022		Bird	Gull	Arctic Glaucous Gull	Laridae	Adult	NA	1.975	NA	71.5	NA	Culled	KND	78.38	15.98	no	NA	KND	KND	KND	KND	KND	KND	KND	NA	NA	NA	0	0	0	0	0	0	0	0	0	0	0	0	0	0	0	0	0	0	0	0	0	0
Benjaminsen et al. 2022		Bird	Gull	Arctic Glaucous Gull	Laridae	Adult	NA	1.975	NA	71.5	NA	Culled	KND	78.38	15.98	no	NA	KND	KND	KND	KND	KND	KND	KND	NA	NA	NA	0	0	0	0	0	0	0	0	0	0	0	0	0	0	0	0	0	0	0	0	0	0
Benjaminsen et al. 2022		Bird	Gull	Arctic Glaucous Gull	Laridae	Adult	NA	1.975	NA	71.5	NA	Culled	KND	78.38	15.98	no	NA	KND	KND	KND	KND	KND	KND	KND	NA	NA	NA	1	0.014945055	0	0	0	0	0	0	0	0	0	0	0	0	0	1	0.014945055	0	0	0	0	0
Benjaminsen et al. 2022		Bird	Gull	Arctic Glaucous Gull	Laridae	Adult	NA	1.975	NA	71.5	NA	Culled	KND	78.38	15.98	no	NA	KND	KND	KND	KND	KND	KND	KND	NA	NA	NA	1	0.158241758	0	0	0	0	0	0	0	0	0	0	0	0	0	1	0.158241758	0	0	0	0	0
Pinzone et al. 2021	h-5-17	Mammal	Pinniped	Hooded Seal	Phocidae	Infant	NA	248.6	100	100	NA	culled	KND	27.01	-82.4109	no	NA	KND	KND	KND	KND	KND	KND	KND	NA	NA	NA	0	0	2	0.080645	0	0	0	0	0	0	0	0	0	0	0	0	0	0	0	0	0	0
Pinzone et al. 2021		Mammal	Pinniped	Harp Seal	Phocidae	Infant	NA	127	92	92	NA	culled	KND	27.32	-82.5592	no	NA	KND	KND	KND	KND	KND	KND	KND	NA	NA	NA	0	0	0	0	0	0	0	0	0	0	0	0	0	0	0	0	0	0	0	0	0	0
Pinzone et al. 2021		Mammal	Pinniped	Harp Seal	Phocidae	Infant	NA	127	92	92	NA	culled	KND	27.23	-80.22	no	NA	KND	KND	KND	KND	KND	KND	KND	NA	NA	NA	0	0	0	0	0	0	0	0	0	0	0	0	0	0	0	0	0	0	0	0	0	0
Pinzone et al. 2021		Mammal	Pinniped	Harp Seal	Phocidae	Infant	NA	127	92	92	NA	culled	KND	29.04	-80.9	no	NA	KND	KND	KND	KND	KND	KND	KND	NA	NA	NA	0	0	0	0	0	0	0	0	0	0	0	0	0	0	0	0	0	0	0	0	0	0
Pinzone et al. 2021		Mammal	Pinniped	Harp Seal	Phocidae	Infant	NA	127	92	92	NA	culled	KND	28.22	-83.03	no	NA	KND	KND	KND	KND	KND	KND	KND	NA	NA	NA	0	0	0	0	0	0	0	0	0	0	0	0	0	0	0	0	0	0	0	0	0	0
Pinzone et al. 2021		Mammal	Pinniped	Harp Seal	Phocidae	Infant	NA	127	92	92	NA	culled	KND	29.21	-81	no	NA	KND	KND	KND	KND	KND	KND	KND	NA	NA	NA	0	0	0	0	0	0	0	0	0	0	0	0	0	0	0	0	0	0	0	0	0	0
Pinzone et al. 2021		Mammal	Pinniped	Hooded Seal	Phocidae	Infant	NA	248.6	100	100	NA	culled	KND	27.46	-80.32	no	NA	KND	KND	KND	KND	KND	KND	KND	NA	NA	NA	0	0	0	0	0	0	0	0	0	0	0	0	0	0	0	0	0	0	0	0	0	0
Pinzone et al. 2021		Mammal	Pinniped	Hooded Seal	Phocidae	Infant	NA	248.6	100	100	NA	culled	KND	29.72	-81.23	no	NA	KND	KND	KND	KND	KND	KND	KND	NA	NA	NA	0	0	0	0	0	0	0	0	0	0	0	0	0	0	0	0	0	0	0	0	0	0
Pinzone et al. 2021		Mammal	Pinniped	Hooded Seal	Phocidae	Infant	NA	248.6	100	100	NA	culled	KND	26.88	-82.32	no	NA	KND	KND	KND	KND	KND	KND	KND	NA	NA	NA	0	0	0	0	0	0	0	0	0	0	0	0	0	0	0	0	0	0	0	0	0	0
Pinzone et al. 2021		Mammal	Pinniped	Harp Seal	Phocidae	Adult	NA	127	168	168	NA	culled	KND	27.96	-82.81	no	NA	KND	KND	KND	KND	KND	KND	KND	NA	NA	NA	0	0	0	0	0	0	0	0	0	0	0	0	0	0	0	0	0	0	0	0	0	0
Pinzone et al. 2021		Mammal	Pinniped	Harp Seal	Phocidae	Adult	NA	127	168	168	NA	culled	KND	25.92	-80.12	no	NA	KND	KND	KND	KND	KND	KND	KND	NA	NA	NA	0	0	0	0	0	0	0	0	0	0	0	0	0	0	0	0	0	0	0	0	0	0
Pinzone et al. 2021		Mammal	Pinniped	Harp Seal	Phocidae	Adult	NA	127	168	168	NA	culled	KND	28.41	-80.59	no	NA	KND	KND	KND	KND	KND	KND	KND	NA	NA	NA	0	0	0	0	0	0	0	0	0	0	0	0	0	0	0	0	0	0	0	0	0	0
Pinzone et al. 2021		Mammal	Pinniped	Harp Seal	Phocidae	Adult	NA	127	168	168	NA	culled	KND	27.47	-80.29	no	NA	KND	KND	KND	KND	KND	KND	KND	NA	NA	NA	0	0	0	0	0	0	0	0	0	0	0	0	0	0	0	0	0	0	0	0	0	0
Pinzone et al. 2021		Mammal	Pinniped	Harp Seal	Phocidae	Adult	NA	127	168	168	NA	culled	KND	26.51	-80.06	no	NA	KND	KND	KND	KND	KND	KND	KND	NA	NA	NA	0	0	0	0	0	0	0	0	0	0	0	0	0	0	0	0	0	0	0	0	0	0
Pinzone et al. 2021		Mammal	Pinniped	Hooded Seal	Phocidae	Adult	NA	248.6	230	230	NA	culled	KND	27.31	-82.57	no	NA	KND	KND	KND	KND	KND	KND	KND	NA	NA	NA	0	0	0	0	0	0	0	0	0	0	0	0	0	0	0	0	0	0	0	0	0	0
Pinzone et al. 2021		Mammal	Pinniped	Hooded Seal	Phocidae	Adult	NA	248.6	230	230	NA	culled	KND	28.29	-80.61	no	NA	KND	KND	KND	KND	KND	KND	KND	NA	NA	NA	0	0	0	0	0	0	0	0	0	0	0	0	0	0	0	0	0	0	0	0	0	0
Pinzone et al. 2021		Mammal	Pinniped	Hooded Seal	Phocidae	Adult	NA	248.6	230	230	NA	culled	KND	28.05	-80.55	no	NA	KND	KND	KND	KND	KND	KND	KND	NA	NA	NA	0	0	0	0	0	0	0	0	0	0	0	0	0	0	0	0	0	0	0	0	0	0
Pinzone et al. 2021		Mammal	Pinniped	Hooded Seal	Phocidae	Adult	NA	248.6	230	230	NA	culled	KND	37.01	-76.3	no	NA	KND	KND	KND	KND	KND	KND	KND	NA	NA	NA	0	0	0	0	0	0	0	0	0	0	0	0	0	0	0	0	0	0	0	0	0	0
Roman et al. 2019	501	Bird	Shearwater	Fluttering Shearwater	Procellariidae	Adult	7.951	0.315	7.951	33	M	Disease	KND	-37	175	no	NA	KND	KND	KND	KND	KND	KND	KND	NA	NA	NA	0	0	0	0	0	0	0	0	0	0	0	0	0	0	0	0	0	0	0	0	0	0
Roman et al. 2019	529	Bird	Shearwater	Little Shearwater	Procellariidae	Adult	6.56	0.24	6.56	27.5	F	Disease	KND	-37	175	no	NA	KND	KND	KND	KND	KND	KND	KND	NA	NA	NA	0	0	0	0	0	0	0	0	0	0	0	0	0	0	0	0	0	0	0	0	0	0
Roman et al. 2019	843	Bird	Albatross	Buller's Albatross	Diomedeidae	Adult	NA	2.77	NA	79	F	Disease	KND	-28	154	no	NA	KND	KND	KND	KND	KND	KND	KND	NA	NA	NA	0	0	0	0	0	0	0	0	0	0	0	0	0	0	0	0	0	0	0	0	0	0
Roman et al. 2019	867	Bird	Shearwater	Fluttering Shearwater	Procellariidae	Subadult	NA	0.315	NA	33	M	Disease	KND	-28	154	no	NA	KND	KND	KND	KND	KND	KND	KND	NA	NA	NA	0	0	0	0	0	0	0	0	0	0	0	0	0	0	0	0	0	0	0	0	0	0
Roman et al. 2019	906	Bird	Shearwater	Short-tailed Shearwater	Procellariidae	Subadult	17.6	0.55	17.6	42.5	NA	Disease	KND	-29	154	no	NA	KND	KND	KND	KND	KND	KND	KND	NA	NA	NA	2	0.010526316	0	0	2	0.238736842	0	0	0	0	0	0	0	0	0	2	0.010526316	0	0	0	0	0
Roman et al. 2019	1092	Bird	Shearwater	Short-tailed Shearwater	Procellariidae	Adult	7.886	0.55	7.886	42.5	F	Disease	KND	-43	148	no	NA	KND	KND	KND	KND	KND	KND	KND	NA	NA	NA	2	0.067578947	0	0	0	0	0	0	0	0	0	0	0	0	0	2	0.067578947	0	0	0	0	0
Roman et al. 2019	1111	Bird	Albatross	Shy Albatross	Diomedeidae	Subadult	NA	3.9	NA	94.5	NA	Disease	KND	-43	148	no	NA	KND	KND	KND	KND	KND	KND	KND	NA	NA	NA	0	0	0	0	0	0	0	0	0	0	0	0	0	0	0	0	0	0	0	0	0	0
Roman et al. 2019	1116	Bird	Shearwater	Short-tailed Shearwater	Procellariidae	Subadult	8.304	0.55	8.304	42.5	NA	Disease	KND	-43	148	no	NA	KND	KND	KND	KND	KND	KND	KND	NA	NA	NA	7	0.125147368	0	0	0	0	0	0	0	0	0	0	0	0	0	7	0.125147368	0	0	0	0	0
Roman et al. 2019	1117	Bird	Shearwater	Short-tailed Shearwater	Procellariidae	Subadult	7.942	0.55	7.942	42.5	NA	Disease	KND	-43	148	no	NA	KND	KND	KND	KND	KND	KND	KND	NA	NA	NA	4	0.092421053	0	0	0	0	0	0	0	0	0	0	0	0	0	4	0.092421053	0	0	0	0	0
Roman et al. 2019	1118	Bird	Shearwater	Short-tailed Shearwater	Procellariidae	Subadult	8.133	0.55	8.133	42.5	NA	Disease	KND	-43	148	no	NA	KND	KND	KND	KND	KND	KND	KND	NA	NA	NA	12	0.138873684	0	0	0	0	0	0	0	0	0	0	0	0	0	12	0.138873684	0	0	0	0	0
Roman et al. 2019	1133	Bird	Shearwater	Fluttering Shearwater	Procellariidae	Adult	7.79	0.315	7.79	33	F	Disease	KND	-43	148	no	NA	KND	KND	KND	KND	KND	KND	KND	NA	NA	NA	0	0	0	0	0	0	0	0	0	0	0	0	0	0	0	0	0	0	0	0	0	0
Roman et al. 2019	1148	Bird	Albatross	Light-mantled Sooty Albatross	Diomedeidae	Adult	18.53	3	18.53	85	M	Disease	KND	-43	148	no	NA	KND	KND	KND	KND	KND	KND	KND	NA	NA	NA	0	0	0	0	0	0	0	0	0	0	0	0	0	0	0	0	0	0	0	0	0	0
Reinert et al. 2017	MEC15104	Mammal	Manatee	Florida Manatee	Trichechidae	Subadult	235	453.6	235	235	M	entanglement	KND	28.39177	-80.6182	no	NA	KND	KND	KND	KND	KND	KND	KND	NA	NA	NA	0	0	0	0	0	0	0	0	0	0	0	0	0	0	0	0	0	0	0	0	0	0
Reinert et al. 2017	MEC17075	Mammal	Manatee	Florida Manatee	Trichechidae	Juvenile	226	453.6	226	226	M	entanglement	KND	27.93061	-80.49969	no	NA	KND	KND	KND	KND	KND	KND	KND	NA	NA	NA	0	0	0	0	0	0	0	0	0	0	0	0	0	0	0	0	0	0	0	0	0	0
Reinert et al. 2017	MEC17129	Mammal	Manatee	Florida Manatee	Trichechidae	Subadult	263	453.6	263	263	F	entanglement	KND	28.75112	-81.05258	no	NA	KND	KND	KND	KND	KND	KND	KND	NA	NA	NA	0	0	0	0	0	0	0	0	0	0	0	0	0	0	0	0	0	0	0	0	0	0
Reinert et al. 2017	MEC17130	Mammal	Manatee	Florida Manatee	Trichechidae	Subadult	265	453.6	265	265	NA	entanglement	KND	28.13383	-80.61346	no	NA	KND	KND	KND	KND	KND	KND	KND	NA	NA	NA	0	0	0	0	0	0	0	0	0	0	0	0	0	0	0	0	0	0	0	0	0	0
Reinert et al. 2017	MEC18002	Mammal	Manatee	Florida Manatee	Trichechidae	Infant	140	453.6	140	140	F	entanglement	KND	28.6237	-80.81163	no	NA	KND	KND	KND	KND	KND	KND	KND	NA	NA	NA	0	0	0	0	0	0	0	0	0	0	0	0	0	0	0	0	0	0	0	0	0	0
Reinert et al. 2017	MEC18020	Mammal	Manatee	Florida Manatee	Trichechidae	Subadult	231	453.6	231	231	F	entanglement	KND	28.7682	-80.79274	no	NA	KND	KND	KND	KND	KND	KND	KND	NA	NA	NA	0	0	0	0	0	0	0	0	0	0	0	0	0	0	0	0	0	0	0	1	NA	0
Reinert et al. 2017	MEC18099	Mammal	Manatee	Florida Manatee	Trichechidae	Juvenile	210	453.6	210	210	M	entanglement	KND	28.55521	-80.79623	no	NA	KND	KND	KND	KND	KND	KND	KND	NA	NA	NA	0	0	0	0	0	0	0	0	0	0	0	0	0	0	0	0	0	0	0	0	0	0
Reinert et al. 2017	MEC19024	Mammal	Manatee	Florida Manatee	Trichechidae	Juvenile	189	453.6	189	189	M	entanglement	KND	28.97943	-81.34785	no	NA	KND	KND	KND	KND	KND	KND	KND	NA	NA	NA	0	0	0	0	0	0	0	0	0	0	0	0	0	0	0	0	0	0	0	0	0	0
Reinert et al. 2017	MEC19044	Mammal	Manatee	Florida Manatee	Trichechidae	Adult	335	453.6	335	335	F	entanglement	KND	28.32283	-80.65842	no	NA	KND	KND	KND	KND	KND	KND	KND	NA	NA	NA	0	0	0	0	0	0	0	0	0	0	0	0	0	0	0	0	0	0	0	0	0	0
Reinert et al. 2017	MEC19105	Mammal	Manatee	Florida Manatee	Trichechidae	Adult	297	453.6	297	297	M	entanglement	KND	28.38784	-80.69608	no	NA	KND	KND	KND	KND	KND	KND	KND	NA	NA	NA	0	0	0	0	0	0	0	0	0	0	0	0	0	0	0	0	0	0	0	0	0	0
Reinert et al. 2017	MEC19106	Mammal	Manatee	Florida Manatee	Trichechidae	Adult	279	453.6	279	279	M	entanglement	KND	28.88735	-80.80193	no	NA	KND	KND	KND	KND	KND	KND	KND	NA	NA	NA	0	0	0	0	0	0	0	0	0	0	0	0	0	0	0	0	0	0	0	0	0	0
Reinert et al. 2017	MNE1031	Mammal	Manatee	Florida Manatee	Trichechidae	Juvenile	206	453.6	206	206	M	entanglement	KND	28.72828	-81.18971	no	NA	KND	KND	KND	KND	KND	KND	KND	NA	NA	NA	0	0	0	0	0	0	0	0	0	0	0	0	0	0	0	0	0	0	0	0	0	0
Reinert et al. 2017	MNE1307	Mammal	Manatee	Florida Manatee	Trichechidae	Juvenile	195	453.6	195	195	F	entanglement	KND	29.2768	-81.1056	no	NA	KND	KND	KND	KND	KND	KND	KND	NA	NA	NA	0	0	0	0	0	0	0	0	0	0	0	0	0	0	0	0	0	0	0	0	0	0
Reinert et al. 2017	MNE17006	Mammal	Manatee	Florida Manatee	Trichechidae	Juvenile	215	453.6	215	215	M	entanglement	KND	29.29445	-81.07237	no	NA	KND	KND	KND	KND	KND	KND	KND	NA	NA	NA	0	0	0	0	0	0	0	0	0	0	0	0	0	0	0	0	0	0	0	0	0	0
Reinert et al. 2017	MNE19028	Mammal	Manatee	Florida Manatee	Trichechidae	Subadult	245	453.6	245	245	M	entanglement	KND	29.57653	-81.21106	no	NA	KND	KND	KND	KND	KND	KND	KND	NA	NA	NA	0	0	0	0	0	0	0	0	0	0	0	0	0	0	0	0	0	0	0	1	NA	0
Reinert et al. 2017	MNW1263	Mammal	Manatee	Florida Manatee	Trichechidae	Subadult	257	453.6	257	257	F	entanglement	KND	28.79216	-82.63479	no	NA	KND	KND	KND	KND	KND	KND	KND	NA	NA	NA	0	0	0	0	0	0	2	NA	NA	0	NA	0	NA	0	0	0	0	0	0	2	NA	0
Reinert et al. 2017	MNW1316	Mammal	Manatee	Florida Manatee	Trichechidae	Adult	325	453.6	325	325	F	entanglement	KND	27.497	-82.68685	no	NA	KND	KND	KND	KND	KND	KND	KND	NA	NA	NA	0	0	0	0	0	0	1	NA	NA	0	0	0	0	0	0	0	0	0	0	0	0	0
Reinert et al. 2017	MNW15005	Mammal	Manatee	Florida Manatee	Trichechidae	Subadult	261	453.6	261	261	M	entanglement	KND	28.5421	-82.62575	no	NA	KND	KND	KND	KND	KND	KND	KND	NA	NA	NA	0	0	0	0	0	0	0	0	0	1	NA	0	NA	0	0	0	0	0	0	0	0	0
Reinert et al. 2017	MNW15006	Mammal	Manatee	Florida Manatee	Trichechidae	Subadult	247	453.6	247	247	M	entanglement	KND	27.41353	-82.57893	no	NA	KND	KND	KND	KND	KND	KND	KND	NA	NA	NA	0	0	0	0	0	0	0	0	0	0	0	0	0	0	0	0	0	0	0	0	0	0
Reinert et al. 2017	MNW16051	Mammal	Manatee	Florida Manatee	Trichechidae	Adult	293	453.6	293	293	M	entanglement	KND	27.44364	-82.48569	no	NA	KND	KND	KND	KND	KND	KND	KND	NA	NA	NA	0	0	0	0	0	0	0	0	0	0	0	0	0	0	0	0	0	0	0	0	0	0
Reinert et al. 2017	MNW17100	Mammal	Manatee	Florida Manatee	Trichechidae	Adult	321	453.6	321	321	F	entanglement	KND	27.85702	-82.38052	no	NA	KND	KND	KND	KND	KND	KND	KND	NA	NA	NA	0	0	0	0	0	0	3	NA	NA	0	NA	0	NA	0	0	0	0	0	0	0	0	0
Reinert et al. 2017	MNW17101	Mammal	Manatee	Florida Manatee	Trichechidae	Juvenile	205	453.6	205	205	M	entanglement	KND	27.47054	-82.68272	no	NA	KND	KND	KND	KND	KND	KND	KND	NA	NA	NA	0	0	0	0	0	0	4	NA	NA	0	NA	0	NA	0	0	0	0	0	0	0	0	0
Reinert et al. 2017	MNW18072	Mammal	Manatee	Florida Manatee	Trichechidae	Juvenile	205	453.6	205	205	M	entanglement	KND	30.09	-85.55857	no	NA	KND	KND	KND	KND	KND	KND	KND	NA	NA	NA	0	0	0	0	0	0	0	0	0	0	0	0	0	0	0	0	0	0	0	0	0	0
Reinert et al. 2017	MNW18164	Mammal	Manatee	Florida Manatee	Trichechidae	Adult	270	453.6	270	270	M	entanglement	KND	30.15	-84.21143	no	NA	KND	KND	KND	KND	KND	KND	KND	NA	NA	NA	0	0	0	0	0	0	0	0	0	0	0	0	0	0	0	0	0	0	0	0	0	0
Reinert et al. 2017	MSE1132	Mammal	Manatee	Florida Manatee	Trichechidae	Juvenile	203	453.6	203	203	F	entanglement	KND	25.80767	-80.26034	no	NA	KND	KND	KND	KND	KND	KND	KND	NA	NA	NA	0	0	0	0	0	0	0	0	0	0	0	0	0	0	0	0	0	0	0	0	0	0
Reinert et al. 2017	MSE1239	Mammal	Manatee	Florida Manatee	Trichechidae	Adult	305	453.6	305	305	M	entanglement	KND	27.15938	-80.1776	no	NA	KND	KND	KND	KND	KND	KND	KND	NA	NA	NA	0	0	0	0	0	0	0	0	0	0	0	0	0	0	0	0	0	0	0	0	0	0
Reinert et al. 2017	MSE15054	Mammal	Manatee	Florida Manatee	Trichechidae	Subadult	261	453.6	261	261	F	entanglement	KND	26.07714	-80.19037	no	NA	KND	KND	KND	KND	KND	KND	KND	NA	NA	NA	0	0	0	0	0	0	0	0	0	0	0	0	0	0	0	0	0	0	0	0	0	0
Reinert et al. 2017	MSE16039	Mammal	Manatee	Florida Manatee	Trichechidae	Juvenile	182	453.6	182	182	M	entanglement	KND	25.03781	-80.50157	no	NA	KND	KND	KND	KND	KND	KND	KND	NA	NA	NA	0	0	0	0	1	NA	1	NA	NA	0	0	0	0	0	0	0	0	0	0	0	0	1
Reinert et al. 2017	MSE18092	Mammal	Manatee	Florida Manatee	Trichechidae	Juvenile	195	453.6	195	195	M	entanglement	KND	27.47432	-80.32319	no	NA	KND	KND	KND	KND	KND	KND	KND	NA	NA	NA	0	0	0	0	0	0	0	0	0	0	0	0	0	0	0	0	0	0	0	0	0	0
Reinert et al. 2017	MSW10245	Mammal	Manatee	Florida Manatee	Trichechidae	Adult	283	453.6	283	283	F	entanglement	KND	25.895002	-81.6375	no	NA	KND	KND	KND	KND	KND	KND	KND	NA	NA	NA	0	0	0	0	0	0	0	0	0	0	0	0	0	0	0	0	0	0	0	0	0	0
Reinert et al. 2017	MSW1320	Mammal	Manatee	Florida Manatee	Trichechidae	Subadult	250	453.6	250	250	NA	entanglement	KND	26.69251	-81.79666	no	NA	KND	KND	KND	KND	KND	KND	KND	NA	NA	NA	0	0	0	0	0	0	0	0	0	0	0	0	0	0	0	0	0	0	0	0	0	0
Reinert et al. 2017	MSW17051	Mammal	Manatee	Florida Manatee	Trichechidae	Juvenile	218	453.6	218	218	F	entanglement	KND	26.34494	-81.79804	no	NA	KND	KND	KND	KND	KND	KND	KND	NA	NA	NA	0	0	0	0	0	0	0	0	0	0	0	0	0	0	0	0	0	0	0	0	0	0
Reinert et al. 2017	SWFTm1717b	Mammal	Manatee	Florida Manatee	Trichechidae	Adult	281	453.6	281	281	F	Entanglement	KND	26.81991	-82.26658	no	NA	KND	KND	KND	KND	KND	KND	KND	NA	NA	NA	0	0	0	0	0	0	0	0	0	0	0	0	0	0	0	0	0	0	0	0	0	0
Santos et al.	NQ 006/11	Turtle	Turtle	Green	Cheloniidae	Juvenile	35.9	147	35.9	35.9	F	FP	KND	NA	NA	no	NA	KND	KND	KND	KND	KND	KND	KND	NA	NA	NA	0	0	0	0	0	0	0	0	0	0	0	0	0	0	0	0	0	0	0	0	0	0
Santos et al.	RN 038/11	Turtle	Turtle	Green	Cheloniidae	Juvenile	40.6	147	40.6	40.6	M	FP	KND	-18.75	-39.75	no	NA	KND	KND	KND	KND	KND	KND	KND	NA	NA	NA	0	0	1	0.076461538	0	0	0	0	0	0	0	0	0	0	0	0	0	0	0	0	0	0
Santos et al.	RN 053/11	Turtle	Turtle	Green	Cheloniidae	Juvenile	35	147	35	35	F	FP	KND	-23.78	-45.65	no	NA	KND	KND	KND	KND	KND	KND	KND	NA	NA	NA	0	0	0	0	0	0	0	0	0	0	0	0	0	0	0	0	0	0	0	0	0	0
Santos et al.	RN 078/11	Turtle	Turtle	Green	Cheloniidae	Juvenile	45.5	147	45.5	45.5	F	FP	KND	-20.31	-40.29	no	NA	KND	KND	KND	KND	KND	KND	KND	NA	NA	NA	0	0	0	0	0	0	1	0.00824	4.2	0	0	0	0	0	0	0	0	0	0	0	0	0
Santos et al.	RN 205/11	Turtle	Turtle	Green	Cheloniidae	Juvenile	38.6	147	38.6	38.6	M	FP	KND	-20	-40.2	no	NA	KND	KND	KND	KND	KND	KND	KND	NA	NA	NA	0	0	0	0	0	0	0	0	0	0	0	0	0	0	0	0	0	0	0	0	0	0
Santos et al.	RN 223/11	Turtle	Turtle	Green	Cheloniidae	Juvenile	35.3	147	35.3	35.3	M	FP	KND	-20.31	-40.29	no	NA	KND	KND	KND	KND	KND	KND	KND	NA	NA	NA	0	0	31	0.4	0	0	5	7.355455	27.4	0	0	0	0	0	0	0	0	0	0	0	0	0
Santos et al.	RN 224/11	Turtle	Turtle	Green	Cheloniidae	Juvenile	37.2	147	37.2	37.2	M	FP	KND	-20.04	-40.19	no	NA	KND	KND	KND	KND	KND	KND	KND	NA	NA	NA	0	0	0	0	0	0	0	0	0	0	0	0	0	0	0	0	0	0	0	0	0	0
Santos et al.	RN 244/12	Turtle	Turtle	Green	Cheloniidae	Juvenile	31.1	147	31.1	31.1	F	FP	KND	-20.03	-40.16	no	NA	KND	KND	KND	KND	KND	KND	KND	NA	NA	NA	0	0	0	0	0	0	0	0	0	0	0	0	0	0	0	0	0	0	0	0	0	0
Santos et al.	RN 267/12	Turtle	Turtle	Green	Cheloniidae	Juvenile	36.9	147	36.9	36.9	F	FP	KND	-20.31	-40.29	no	NA	KND	KND	KND	KND	KND	KND	KND	NA	NA	NA	0	0	0	0	0	0	0	0	0	0	0	0	0	0	0	0	0	0	0	0	0	0
Santos et al.	RN 346/12	Turtle	Turtle	Green	Cheloniidae	Juvenile	34.9	147	34.9	34.9	F	FP	KND	-20.31	-40.28	no	NA	KND	KND	KND	KND	KND	KND	KND	NA	NA	NA	0	0	0	0	0	0	0	0	0	0	0	0	0	0	0	0	0	0	0	0	0	0
Santos et al.	RN 355/12	Turtle	Turtle	Green	Cheloniidae	Juvenile	34.2	147	34.2	34.2	F	FP	KND	-20.31	-40.29	no	NA	KND	KND	KND	KND	KND	KND	KND	NA	NA	NA	0	0	0	0	0	0	0	0	0	0	0	0	0	0	0	0	0	0	0	0	0	0
Santos et al.	RN 356/12	Turtle	Turtle	Green	Cheloniidae	Juvenile	37.6	147	37.6	37.6	F	FP	KND	-20.31	-40.29	no	NA	KND	KND	KND	KND	KND	KND	KND	NA	NA	NA	0	0	0	0	1	0.4	6	0.85212	29.2	0	0	0	0	0	0	0	0	0	0	0	0	1
Santos et al.	RN 361/12	Turtle	Turtle	Green	Cheloniidae	Juvenile	54.1	147	54.1	54.1	F	FP	KND	-20.32	-40.32	no	NA	KND	KND	KND	KND	KND	KND	KND	NA	NA	NA	0	0	0	0	0	0	0	0	0	0	0	0	0	0	0	0	0	0	0	0	0	0
Santos et al.	RN 364/12	Turtle	Turtle	Green	Cheloniidae	Juvenile	37	147	37	37	F	FP	KND	-20.31	-40.29	no	NA	KND	KND	KND	KND	KND	KND	KND	NA	NA	NA	0	0	0	0	0	0	0	0	0	0	0	0	0	0	0	0	0	0	0	0	0	0
Santos et al.	RN 365/12	Turtle	Turtle	Green	Cheloniidae	Juvenile	41.3	147	41.3	41.3	F	FP	KND	-20.31	-40.29	no	NA	KND	KND	KND	KND	KND	KND	KND	NA	NA	NA	0	0	13	0.4	0	0	2	0.07594875	38.7	0	0	0	0	0	0	0	0	0	0	0	0	0
Santos et al.	RN 370/12	Turtle	Turtle	Green	Cheloniidae	Juvenile	37.1	147	37.1	37.1	F	FP	KND	-20.31	-40.29	no	NA	KND	KND	KND	KND	KND	KND	KND	NA	NA	NA	0	0	0	0	0	0	0	0	0	0	0	0	0	0	0	0	0	0	0	0	0	0
Santos et al.	RN 371/12	Turtle	Turtle	Green	Cheloniidae	Juvenile	40.3	147	40.3	40.3	M	FP	KND	-20.31	-40.29	no	NA	KND	KND	KND	KND	KND	KND	KND	NA	NA	NA	0	0	0	0	0	0	1	0.05024	1.6	0	0	0	0	0	0	0	0	0	0	0	0	0
Santos et al.	RN 372/12	Turtle	Turtle	Green	Cheloniidae	Juvenile	38.1	147	38.1	38.1	F	FP	KND	-19.91	-40.1	no	NA	KND	KND	KND	KND	KND	KND	KND	NA	NA	NA	0	0	0	0	1	NA	2	0.29816	9.3	0	0	0	0	0	0	0	0	0	0	0	0	1
Santos et al.	T-04	Turtle	Turtle	Green	Cheloniidae	Juvenile	37.5	147	37.5	37.5	M	FP	KND	-20.21	-40.2	no	NA	KND	KND	KND	KND	KND	KND	KND	NA	NA	NA	0	0	0	0	0	0	1	0.02434	12.4	0	0	0	0	0	0	0	0	0	0	0	0	0
Santos et al.	VT-85/10	Turtle	Turtle	Green	Cheloniidae	Juvenile	54.4	147	54.4	54.4	F	FP	KND	-9.91	-35.94	no	NA	KND	KND	KND	KND	KND	KND	KND	NA	NA	NA	0	0	1	0.0105	0	0	0	0	0	0	0	0	0	0	0	0	0	0	0	0	0	0
Alexiadou et al. 2019	gg1	Mammal	Toothed Whale	Risso's Dolphin	Delphinidae	Adult	290	400	290	290	F	infection	KND	36.7	22.5	no	NA	KND	KND	KND	KND	KND	KND	KND	NA	NA	NA	0	0	0	0	0	0	0	0	0	0	0	0	0	0	0	0	0	0	0	0	0	0
Alexiadou et al. 2019	gg2	Mammal	Toothed Whale	Risso's Dolphin	Delphinidae	Adult	310	400	310	310	M	infection	KND	37.4	24.9	no	NA	KND	KND	KND	KND	KND	KND	KND	NA	NA	NA	0	0	0	0	0	0	0	0	0	0	0	0	0	0	0	0	0	0	0	0	0	0
Poppi et al. 2012		Turtle	Turtle	Leatherback	Cheloniidae	Subadult	138	567	138	138	NA	infection	KND	-7.1	-34.8	no	NA	KND	KND	KND	KND	KND	KND	KND	NA	NA	NA	9	112.65	2	1.12	0	0	2	8.2425	42	0	0	1	18	0	0	9	112.65	0	0	1	18	0
Savage et al. 2021	2011175	Mammal	Toothed Whale	Stejneger's Beaked Whale	Ziphiidae	NA	NA	1600	425	425	NA	malnutrition	KND	59.77	150.99	no	NA	KND	KND	KND	KND	KND	KND	KND	NA	NA	NA	0	0	0	0	0	0	0	0	0	0	0	0	0	0	0	0	0	0	0	0	0	0
Garrigue et al. 2016		Mammal	Toothed Whale	Tropical Bottlenose Whale	Ziphiidae	Subadult	NA	NA	564	564	F	mass stranding	KND	-22.4	166.8	no	NA	KND	KND	KND	KND	KND	KND	KND	NA	NA	NA	0	0	1	7.230769231	0	0	0	0	0	0	0	0	0	0	0	0	0	0	0	0	0	0
Garrigue et al. 2016		Mammal	Toothed Whale	Tropical Bottlenose Whale	Ziphiidae	Subadult	NA	NA	590	590	F	mass stranding	KND	-22.4	166.8	no	NA	KND	KND	KND	KND	KND	KND	KND	NA	NA	NA	0	0	0	0	0	0	0	0	0	0	0	0	0	0	0	0	0	0	0	0	0	0
Garrigue et al. 2016		Mammal	Toothed Whale	Tropical Bottlenose Whale	Ziphiidae	Adult	NA	NA	618	618	F	mass stranding	KND	-22.4	166.8	no	NA	KND	KND	KND	KND	KND	KND	KND	NA	NA	NA	1	2.4	0	0	0	0	0	0	0	0	0	0	0	0	0	1	2.4	0	0	0	0	0
Savage et al. 2021	2007124	Mammal	Toothed Whale	Stejneger's Beaked Whale	Ziphiidae	NA	NA	1600	502	502	NA	mass stranding	KND	52.23	174.18	no	NA	KND	KND	KND	KND	KND	KND	KND	NA	NA	NA	0	0	0	0	0	0	0	0	0	0	0	0	0	0	0	0	0	0	0	0	0	0
Savage et al. 2021	2007128	Mammal	Toothed Whale	Stejneger's Beaked Whale	Ziphiidae	NA	NA	1600	517	517	NA	mass stranding	KND	52.23	174.18	no	NA	KND	KND	KND	KND	KND	KND	KND	NA	NA	NA	0	0	0	0	0	0	0	0	0	0	0	0	0	0	0	0	0	0	0	0	0	0
Savage et al. 2021	2017079	Mammal	Toothed Whale	Stejneger's Beaked Whale	Ziphiidae	NA	NA	1600	489	489	NA	mass stranding	KND	52.23	174.19	no	NA	KND	KND	KND	KND	KND	KND	KND	NA	NA	NA	0	0	0	0	0	0	0	0	0	0	0	0	0	0	0	0	0	0	0	0	0	0
Savage et al. 2021	2017080	Mammal	Toothed Whale	Stejneger's Beaked Whale	Ziphiidae	NA	NA	1600	368	368	NA	mass stranding	KND	52.23	174.19	no	NA	KND	KND	KND	KND	KND	KND	KND	NA	NA	NA	0	0	0	0	0	0	0	0	0	0	0	0	0	0	0	0	0	0	0	0	0	0
Savage et al. 2021	2017171	Mammal	Toothed Whale	Stejneger's Beaked Whale	Ziphiidae	NA	NA	1600	420	420	NA	mass stranding	KND	51.92	176.57	no	NA	KND	KND	KND	KND	KND	KND	KND	NA	NA	NA	0	0	0	0	0	0	0	0	0	0	0	0	0	0	0	0	0	0	0	0	0	0
Savage et al. 2021	2017172	Mammal	Toothed Whale	Stejneger's Beaked Whale	Ziphiidae	NA	NA	1600	471	471	NA	mass stranding	KND	51.92	176.57	no	NA	KND	KND	KND	KND	KND	KND	KND	NA	NA	NA	0	0	0	0	0	0	0	0	0	0	0	0	0	0	0	0	0	0	0	0	0	0
Savage et al. 2021	2017173	Mammal	Toothed Whale	Stejneger's Beaked Whale	Ziphiidae	NA	NA	1600	304	304	NA	mass stranding	KND	51.92	176.57	no	NA	KND	KND	KND	KND	KND	KND	KND	NA	NA	NA	0	0	0	0	0	0	0	0	0	0	0	0	0	0	0	0	0	0	0	0	0	0
Savage et al. 2021	2017174	Mammal	Toothed Whale	Stejneger's Beaked Whale	Ziphiidae	NA	NA	1600	303	303	NA	mass stranding	KND	51.92	176.57	no	NA	KND	KND	KND	KND	KND	KND	KND	NA	NA	NA	0	0	0	0	0	0	0	0	0	0	0	0	0	0	0	0	0	0	0	0	0	0
Savage et al. 2021	2018165	Mammal	Toothed Whale	Stejneger's Beaked Whale	Ziphiidae	NA	NA	1600	485	485	NA	mass stranding	KND	51.9	176.62	no	NA	KND	KND	KND	KND	KND	KND	KND	NA	NA	NA	0	0	0	0	0	0	0	0	0	0	0	0	0	0	0	0	0	0	0	0	0	0
Savage et al. 2021	2018172	Mammal	Toothed Whale	Stejneger's Beaked Whale	Ziphiidae	NA	NA	1600	526	526	NA	mass stranding	KND	51.9	176.62	no	NA	KND	KND	KND	KND	KND	KND	KND	NA	NA	NA	0	0	0	0	0	0	0	0	0	0	0	0	0	0	0	0	0	0	0	0	0	0
Savage et al. 2021	2018174	Mammal	Toothed Whale	Stejneger's Beaked Whale	Ziphiidae	NA	NA	1600	537	537	NA	mass stranding	KND	51.9	176.62	no	NA	KND	KND	KND	KND	KND	KND	KND	NA	NA	NA	0	0	0	0	0	0	0	0	0	0	0	0	0	0	0	0	0	0	0	0	0	0
Abreo et al. 2016		Mammal	Toothed Whale	Deraniyagala's Beaked Whale	Ziphiidae	Adult	NA	2449	NA	NA	NA	NA	KND	7.36	125.85	no	NA	KND	KND	KND	KND	KND	KND	KND	NA	NA	NA	0	0	0	0	0	0	1	171.057	133	0	0	0	0	0	0	0	0	0	0	0	0	0
Alexiadou et al. 2019	dd2	Mammal	Toothed Whale	Common Dolphin	Delphinidae	Subadult	120	77.2	120	120	F	NA	KND	40.3	23.4	no	NA	KND	KND	KND	KND	KND	KND	KND	NA	NA	NA	0	0	0	0	0	0	0	0	0	0	0	0	0	0	0	0	0	0	0	0	0	0
Alexiadou et al. 2019	gg4	Mammal	Toothed Whale	Risso's Dolphin	Delphinidae	Adult	310	400	310	310	M	NA	KND	37.1	25.3	no	NA	KND	KND	KND	KND	KND	KND	KND	NA	NA	NA	0	0	0	0	0	0	0	0	0	0	0	0	0	0	0	0	0	0	0	0	0	0
Alexiadou et al. 2019	gg5	Mammal	Toothed Whale	Risso's Dolphin	Delphinidae	Adult	310	400	310	310	F	NA	KND	37.5	21.6	no	NA	KND	KND	KND	KND	KND	KND	KND	NA	NA	NA	0	0	0	0	0	0	0	0	0	0	0	0	0	0	0	0	0	0	0	0	0	0
Alexiadou et al. 2019	pm6	Mammal	Toothed Whale	Sperm Whale	Physeteridae	Subadult	800	27215.4	800	800	F	NA	KND	35.6	27.1	no	NA	KND	KND	KND	KND	KND	KND	KND	NA	NA	NA	0	0	4	2.026	0	0	1	12	80	0	0	0	0	0	0	0	0	0	0	0	0	0
Alexiadou et al. 2019	pm9	Mammal	Toothed Whale	Sperm Whale	Physeteridae	Juvenile	360	27215.4	360	360	M	NA	KND	38.8	20.6	no	NA	KND	KND	KND	KND	KND	KND	KND	NA	NA	NA	0	0	0	0	0	0	0	0	0	0	0	0	0	0	0	0	0	0	0	0	0	0
Alexiadou et al. 2019	pp1	Mammal	Toothed Whale	Harbor Porpoise	Phocoenidae	Subadult	110	68.9	110	110	M	NA	KND	40.8	25.9	no	NA	KND	KND	KND	KND	KND	KND	KND	NA	NA	NA	0	0	0	0	0	0	0	0	0	0	0	0	0	0	0	0	0	0	0	0	0	0
Alexiadou et al. 2019	pp2	Mammal	Toothed Whale	Harbor Porpoise	Phocoenidae	Adult	140	68.9	140	140	F	NA	KND	39	23.4	no	NA	KND	KND	KND	KND	KND	KND	KND	NA	NA	NA	0	0	0	0	0	0	0	0	0	0	0	0	0	0	0	0	0	0	0	0	0	0
Alexiadou et al. 2019	pp3	Mammal	Toothed Whale	Harbor Porpoise	Phocoenidae	Adult	140	68.9	140	140	F	NA	KND	37.8	23.8	no	NA	KND	KND	KND	KND	KND	KND	KND	NA	NA	NA	0	0	0	0	0	0	0	0	0	0	0	0	0	0	0	0	0	0	0	0	0	0
Alexiadou et al. 2019	pp4	Mammal	Toothed Whale	Harbor Porpoise	Phocoenidae	Subadult	120	68.9	120	120	NA	NA	KND	37.6	37.6	no	NA	KND	KND	KND	KND	KND	KND	KND	NA	NA	NA	0	0	1	1.5	0	0	0	0	0	0	0	0	0	0	0	0	0	0	0	0	0	0
Alexiadou et al. 2019	pp5	Mammal	Toothed Whale	Harbor Porpoise	Phocoenidae	Adult	140	68.9	140	140	F	NA	KND	40.8	25.9	no	NA	KND	KND	KND	KND	KND	KND	KND	NA	NA	NA	0	0	0	0	0	0	0	0	0	0	0	0	0	0	0	0	0	0	0	0	0	0
Alexiadou et al. 2019	sc1	Mammal	Toothed Whale	Striped Dolphin	Delphinidae	Subadult	160	154.5	160	160	M	NA	KND	36.9	22.2	no	NA	KND	KND	KND	KND	KND	KND	KND	NA	NA	NA	0	0	0	0	0	0	0	0	0	0	0	0	0	0	0	0	0	0	0	0	0	0
Alexiadou et al. 2019	sc2	Mammal	Toothed Whale	Striped Dolphin	Delphinidae	Adult	210	154.5	210	210	F	NA	KND	38	22.9	no	NA	KND	KND	KND	KND	KND	KND	KND	NA	NA	NA	0	0	0	0	0	0	0	0	0	0	0	0	0	0	0	0	0	0	0	0	0	0
Alexiadou et al. 2019	sc3	Mammal	Toothed Whale	Striped Dolphin	Delphinidae	Subadult	190	154.5	190	190	M	NA	KND	37.8	24.1	no	NA	KND	KND	KND	KND	KND	KND	KND	NA	NA	NA	0	0	0	0	0	0	0	0	0	0	0	0	0	0	0	0	0	0	0	0	0	0
Alexiadou et al. 2019	sc4	Mammal	Toothed Whale	Striped Dolphin	Delphinidae	Adult	230	154.5	230	230	M	NA	KND	38.1	23.2	no	NA	KND	KND	KND	KND	KND	KND	KND	NA	NA	NA	0	0	0	0	0	0	0	0	0	0	0	0	0	0	0	0	0	0	0	0	0	0
Alexiadou et al. 2019	tt4	Mammal	Toothed Whale	Bottlenose Dolphin	Delphinidae	Subadult	180	233	180	180	M	NA	KND	37.8	23.8	no	NA	KND	KND	KND	KND	KND	KND	KND	NA	NA	NA	0	0	0	0	0	0	0	0	0	0	0	0	0	0	0	0	0	0	0	0	0	0
Alzugaray et al. 2020		Mammal	Baleen Whale	Southern Right Whale	Balaenidae	Juvenile	NA	79832	1083	1083	M	NA	KND	42.7	-64.5	no	NA	KND	KND	KND	KND	KND	KND	KND	NA	NA	NA	0	0	2	0.1	0	0	1	3.84	128	0	0	0	0	0	0	0	0	0	0	0	0	0
Auman et al. 2004		Bird	Petrel	South Georgia Diving Petrel	Procellariidae	NA	NA	0.12	NA	19.5	NA	NA	KND	-53	73	no	NA	KND	KND	KND	KND	KND	KND	KND	NA	NA	NA	0	0	0	0	0	0	0	0	0	0	0	0	0	0	0	0	0	0	0	0	0	0
Auman et al. 2004		Bird	Petrel	South Georgia Diving Petrel	Procellariidae	NA	NA	0.12	NA	19.5	NA	NA	KND	-53	73	no	NA	KND	KND	KND	KND	KND	KND	KND	NA	NA	NA	0	0	0	0	0	0	0	0	0	0	0	0	0	0	0	0	0	0	0	0	0	0
Auman et al. 2004		Bird	Petrel	South Georgia Diving Petrel	Procellariidae	NA	NA	0.12	NA	19.5	NA	NA	KND	-53	73	no	NA	KND	KND	KND	KND	KND	KND	KND	NA	NA	NA	0	0	0	0	0	0	0	0	0	0	0	0	0	0	0	0	0	0	0	0	0	0
Auman et al. 2004		Bird	Petrel	South Georgia Diving Petrel	Procellariidae	NA	NA	0.12	NA	19.5	NA	NA	KND	-53	73	no	NA	KND	KND	KND	KND	KND	KND	KND	NA	NA	NA	0	0	0	0	0	0	0	0	0	0	0	0	0	0	0	0	0	0	0	0	0	0
Auman et al. 2004		Bird	Petrel	South Georgia Diving Petrel	Procellariidae	NA	NA	0.12	NA	19.5	NA	NA	KND	-53	73	no	NA	KND	KND	KND	KND	KND	KND	KND	NA	NA	NA	0	0	0	0	0	0	0	0	0	0	0	0	0	0	0	0	0	0	0	0	0	0
Auman et al. 2004		Bird	Petrel	South Georgia Diving Petrel	Procellariidae	NA	NA	0.12	NA	19.5	NA	NA	KND	-53	73	no	NA	KND	KND	KND	KND	KND	KND	KND	NA	NA	NA	0	0	0	0	0	0	0	0	0	0	0	0	0	0	0	0	0	0	0	0	0	0
Auman et al. 2004		Bird	Petrel	South Georgia Diving Petrel	Procellariidae	NA	NA	0.12	NA	19.5	NA	NA	KND	-53	73	no	NA	KND	KND	KND	KND	KND	KND	KND	NA	NA	NA	0	0	0	0	0	0	0	0	0	0	0	0	0	0	0	0	0	0	0	0	0	0
Auman et al. 2004		Bird	Petrel	South Georgia Diving Petrel	Procellariidae	NA	NA	0.12	NA	19.5	NA	NA	KND	-53	73	no	NA	KND	KND	KND	KND	KND	KND	KND	NA	NA	NA	0	0	0	0	0	0	0	0	0	0	0	0	0	0	0	0	0	0	0	0	0	0
Auman et al. 2004		Bird	Petrel	South Georgia Diving Petrel	Procellariidae	NA	NA	0.12	NA	19.5	NA	NA	KND	-53	73	no	NA	KND	KND	KND	KND	KND	KND	KND	NA	NA	NA	0	0	0	0	0	0	0	0	0	0	0	0	0	0	0	0	0	0	0	0	0	0
Auman et al. 2004		Bird	Petrel	South Georgia Diving Petrel	Procellariidae	NA	NA	0.12	NA	19.5	NA	NA	KND	-53	73	no	NA	KND	KND	KND	KND	KND	KND	KND	NA	NA	NA	0	0	0	0	0	0	0	0	0	0	0	0	0	0	0	0	0	0	0	0	0	0
Auman et al. 2004		Bird	Prion	Antarctic Prion	Procellariidae	Juvenile	NA	0.155	NA	27	NA	NA	KND	-53	73	no	NA	KND	KND	KND	KND	KND	KND	KND	NA	NA	NA	1	0.017496	0	0	0	0	0	0	0	0	0	0	0	0	0	1	0.017496	0	0	0	0	0
Auman et al. 2004		Bird	Skua	Brown Skua	Stercorariidae	NA	NA	1.36	NA	58	NA	NA	KND	-53	73	no	NA	KND	KND	KND	KND	KND	KND	KND	NA	NA	NA	0	0	0	0	0	0	0	0	0	0	0	0	0	0	0	0	0	0	0	0	0	0
Auman et al. 2004		Bird	Skua	Brown Skua	Stercorariidae	NA	NA	1.36	NA	58	NA	NA	KND	-53	73	no	NA	KND	KND	KND	KND	KND	KND	KND	NA	NA	NA	0	0	0	0	0	0	0	0	0	0	0	0	0	0	0	0	0	0	0	0	0	0
Auman et al. 2004		Bird	Skua	Brown Skua	Stercorariidae	NA	NA	1.36	NA	58	NA	NA	KND	-53	73	no	NA	KND	KND	KND	KND	KND	KND	KND	NA	NA	NA	0	0	0	0	0	0	0	0	0	0	0	0	0	0	0	0	0	0	0	0	0	0
Auman et al. 2004		Bird	Skua	Brown Skua	Stercorariidae	NA	NA	1.36	NA	58	NA	NA	KND	-53	73	no	NA	KND	KND	KND	KND	KND	KND	KND	NA	NA	NA	0	0	0	0	0	0	0	0	0	0	0	0	0	0	0	0	0	0	0	0	0	0
Auman et al. 2004		Bird	Petrel	Southern Giant Petrel	Procellariidae	NA	NA	4.25	NA	92.5	NA	NA	KND	-53	73	no	NA	KND	KND	KND	KND	KND	KND	KND	NA	NA	NA	0	0	0	0	0	0	0	0	0	0	0	0	0	0	0	0	0	0	0	0	0	0
Auman et al. 2004		Bird	Petrel	NA	Procellariidae	NA	NA	NA	NA	NA	NA	NA	KND	-53	73	no	NA	KND	KND	KND	KND	KND	KND	KND	NA	NA	NA	0	0	0	0	0	0	0	0	0	0	0	0	0	0	0	0	0	0	0	0	0	0
Choi et al. 2021	19870504RSB01	Turtle	Turtle	Green	Cheloniidae	Juvenile	44.50615319	147	44.50615319	44.50615319	NA	NA	KND	26.08	-97.16	no	NA	KND	KND	KND	KND	KND	KND	KND	NA	NA	NA	1	0.04206	11	2.03183	0	0	6	0.02555	24.501	1	0.75356	1	0.10498	0	0	1	0.04206	0	0	0	0	0
Choi et al. 2021	19870627AFA01	Turtle	Turtle	Green	Cheloniidae	Juvenile	55.43337577	147	55.43337577	55.43337577	NA	NA	KND	27.68	-97.17	no	NA	KND	KND	KND	KND	KND	KND	KND	NA	NA	NA	0	0	0	0	0	0	0	0	0	0	0	0	0	0	0	0	0	0	0	0	0	0
Choi et al. 2021	19871018AFA01	Turtle	Turtle	Green	Cheloniidae	Juvenile	35.80681095	147	35.80681095	35.80681095	NA	NA	KND	27.83	-97.05	no	NA	KND	KND	KND	KND	KND	KND	KND	NA	NA	NA	0	0	2	0.08749	0	0	1	0.10047	3.54	0	0	0	0	0	0	0	0	0	0	0	0	0
Choi et al. 2021	19871201RXK01	Turtle	Turtle	Green	Cheloniidae	Juvenile	28.91099088	147	28.91099088	28.91099088	NA	NA	KND	27.83	-97.05	no	NA	KND	KND	KND	KND	KND	KND	KND	NA	NA	NA	4	0.033620383	5	0.03492262	0	0	0	0	0	0	0	0	0	0	0	4	0.033620383	0	0	0	0	0
Choi et al. 2021	19871205AFA02	Turtle	Turtle	Green	Cheloniidae	Juvenile	44.50615319	147	44.50615319	44.50615319	NA	NA	KND	27.82	-97.07	no	NA	KND	KND	KND	KND	KND	KND	KND	NA	NA	NA	0	0	0	0	0	0	0	0	0	0	0	0	0	0	0	0	0	0	0	0	0	0
Choi et al. 2021	19880417AFA02	Turtle	Turtle	Green	Cheloniidae	Juvenile	42.70263102	147	42.70263102	42.70263102	NA	NA	KND	27.83	-97.38	no	NA	KND	KND	KND	KND	KND	KND	KND	NA	NA	NA	0	0	0	0	0	0	0	0	0	0	0	0	0	0	0	0	0	0	0	0	0	0
Choi et al. 2021	19880423AFA01	Turtle	Turtle	Green	Cheloniidae	Juvenile	31.24496075	147	31.24496075	31.24496075	NA	NA	KND	27.84	-97.05	no	NA	KND	KND	KND	KND	KND	KND	KND	NA	NA	NA	0	0	1	0.12592	0	0	1	0.03188	2.362	0	0	0	0	0	0	0	0	0	0	0	0	0
Choi et al. 2021	19880429PXP01	Turtle	Turtle	Green	Cheloniidae	Juvenile	29.54752811	147	29.54752811	29.54752811	NA	NA	KND	27.68	-97.17	no	NA	KND	KND	KND	KND	KND	KND	KND	NA	NA	NA	1	0.40617	3	0.32435	0	0	2	0.70024	7.561	0	0	0	0	0	0	1	0.40617	0	0	0	0	0
Choi et al. 2021	19880527LXS01	Turtle	Turtle	Green	Cheloniidae	Juvenile	32.30585614	147	32.30585614	32.30585614	NA	NA	KND	27.48	-97.27	no	NA	KND	KND	KND	KND	KND	KND	KND	NA	NA	NA	2	0.0964	5	0.17925	0	0	0	0	0	0	0	0	0	0	0	2	0.0964	0	0	1	0.28331	0
Choi et al. 2021	19880626EXM01	Turtle	Turtle	Green	Cheloniidae	Juvenile	28.1683641	147	28.1683641	28.1683641	NA	NA	KND	27.18	-97.38	no	NA	KND	KND	KND	KND	KND	KND	KND	NA	NA	NA	0	0	3	0.20524	0	0	2	0.00205	14.49	0	0	0	0	0	0	0	0	0	0	2	0.40669	0
Choi et al. 2021	19890103DXH01	Turtle	Turtle	Green	Cheloniidae	Juvenile	42.59654148	147	42.59654148	42.59654148	NA	NA	KND	26.07	-97.16	no	NA	KND	KND	KND	KND	KND	KND	KND	NA	NA	NA	0	0	1	0.22989	0	0	0	0	0	0	0	0	0	0	0	0	0	0	0	0	0	0
Choi et al. 2021	19890118FWJ01	Turtle	Turtle	Green	Cheloniidae	Juvenile	37.92860174	147	37.92860174	37.92860174	NA	NA	KND	26.08	-97.17	no	NA	KND	KND	KND	KND	KND	KND	KND	NA	NA	NA	0	0	0	0	0	0	0	0	0	0	0	0	0	0	0	0	0	0	0	0	0	0
Choi et al. 2021	19890207JXG01	Turtle	Turtle	Green	Cheloniidae	NA	NA	147	NA	NA	NA	NA	KND	26.06	-97.16	no	NA	KND	KND	KND	KND	KND	KND	KND	NA	NA	NA	0	0	0	0	0	0	0	0	0	0	0	0	0	0	0	0	0	0	0	0	0	0
Choi et al. 2021	19890207JXG02	Turtle	Turtle	Green	Cheloniidae	Juvenile	40.36866115	147	40.36866115	40.36866115	NA	NA	KND	26.06	-97.16	no	NA	KND	KND	KND	KND	KND	KND	KND	NA	NA	NA	0	0	0	0	0	0	0	0	0	0	0	0	0	0	0	0	0	0	0	0	0	0
Choi et al. 2021	19890208DXH01	Turtle	Turtle	Green	Cheloniidae	NA	NA	147	NA	NA	NA	NA	KND	26.47	-97.4	no	NA	KND	KND	KND	KND	KND	KND	KND	NA	NA	NA	0	0	0	0	0	0	0	0	0	0	0	0	0	0	0	0	0	0	0	0	0	0
Choi et al. 2021	19890210JXB02	Turtle	Turtle	Green	Cheloniidae	Juvenile	61.6926586	147	61.6926586	61.6926586	NA	NA	KND	27.16	-97.44	no	NA	KND	KND	KND	KND	KND	KND	KND	NA	NA	NA	0	0	0	0	0	0	0	0	0	0	0	0	0	0	0	0	0	0	0	0	0	0
Choi et al. 2021	19890210JXB04	Turtle	Turtle	Green	Cheloniidae	Juvenile	40.26257161	147	40.26257161	40.26257161	NA	NA	KND	27.15	-97.44	no	NA	KND	KND	KND	KND	KND	KND	KND	NA	NA	NA	0	0	0	0	0	0	0	0	0	0	0	0	0	0	0	0	0	0	0	0	0	0
Choi et al. 2021	19890210JXB05	Turtle	Turtle	Green	Cheloniidae	Juvenile	54.05421175	147	54.05421175	54.05421175	NA	NA	KND	27.13	-97.44	no	NA	KND	KND	KND	KND	KND	KND	KND	NA	NA	NA	0	0	0	0	0	0	0	0	0	0	0	0	0	0	0	0	0	0	0	0	0	0
Choi et al. 2021	19890210JXB06	Turtle	Turtle	Green	Cheloniidae	Juvenile	57.44907702	147	57.44907702	57.44907702	NA	NA	KND	27.06	-97.44	no	NA	KND	KND	KND	KND	KND	KND	KND	NA	NA	NA	0	0	0	0	0	0	1	0.00092	14.382	0	0	0	0	0	0	0	0	0	0	0	0	0
Choi et al. 2021	19890213AFA02	Turtle	Turtle	Green	Cheloniidae	Juvenile	32.51803522	147	32.51803522	32.51803522	NA	NA	KND	27.01	-97.45	no	NA	KND	KND	KND	KND	KND	KND	KND	NA	NA	NA	0	0	0	0	0	0	0	0	0	0	0	0	0	0	0	0	0	0	0	0	0	0
Choi et al. 2021	19890823HXN01	Turtle	Turtle	Green	Cheloniidae	Subadult	64.13271801	147	64.13271801	64.13271801	NA	NA	KND	26.07	-97.17	no	NA	KND	KND	KND	KND	KND	KND	KND	NA	NA	NA	0	0	0	0	0	0	0	0	0	0	0	0	0	0	0	0	0	0	0	0	0	0
Choi et al. 2021	19891221DLH01	Turtle	Turtle	Green	Cheloniidae	Juvenile	48.32537662	147	48.32537662	48.32537662	NA	NA	KND	26.09	-97.17	no	NA	KND	KND	KND	KND	KND	KND	KND	NA	NA	NA	0	0	0	0	0	0	0	0	0	0	0	0	0	0	0	0	0	0	0	0	0	0
Choi et al. 2021	19891221DLH02	Turtle	Turtle	Green	Cheloniidae	Juvenile	38.98949714	147	38.98949714	38.98949714	NA	NA	KND	26.07	-97.16	no	NA	KND	KND	KND	KND	KND	KND	KND	NA	NA	NA	0	0	0	0	0	0	0	0	0	0	0	0	0	0	0	0	0	0	0	0	0	0
Choi et al. 2021	19891221RXM01	Turtle	Turtle	Green	Cheloniidae	Juvenile	23.68183747	147	23.68183747	23.68183747	NA	NA	KND	27.38	-97.32	no	NA	KND	KND	KND	KND	KND	KND	KND	NA	NA	NA	3	0.05911	0	0	0	0	0	0	0	0	0	0	0	0	0	3	0.05911	0	0	0	0	0
Choi et al. 2021	19891223CXM01	Turtle	Turtle	Green	Cheloniidae	Juvenile	57.29949077	147	57.29949077	57.29949077	NA	NA	KND	27.75	-97.38	no	NA	KND	KND	KND	KND	KND	KND	KND	NA	NA	NA	0	0	1	0.07154	0	0	2	0.35833	35.833	0	0	0	0	0	0	0	0	0	0	0	0	0
Choi et al. 2021	19900102DLH01	Turtle	Turtle	Green	Cheloniidae	Juvenile	33.15457246	147	33.15457246	33.15457246	NA	NA	KND	26.1	-97.17	no	NA	KND	KND	KND	KND	KND	KND	KND	NA	NA	NA	0	0	0	0	0	0	0	0	0	0	0	0	0	0	0	0	0	0	0	0	0	0
Choi et al. 2021	19900108KXB01	Turtle	Turtle	Green	Cheloniidae	Juvenile	55.53946531	147	55.53946531	55.53946531	NA	NA	KND	27.15	-97.44	no	NA	KND	KND	KND	KND	KND	KND	KND	NA	NA	NA	0	0	0	0	0	0	0	0	0	0	0	0	0	0	0	0	0	0	0	0	0	0
Choi et al. 2021	19900110DXS01	Turtle	Turtle	Green	Cheloniidae	Juvenile	42.96255039	147	42.96255039	42.96255039	NA	NA	KND	27.63	-97.27	no	NA	KND	KND	KND	KND	KND	KND	KND	NA	NA	NA	0	0	0	0	0	0	0	0	0	0	0	0	0	0	0	0	0	0	0	0	0	0
Choi et al. 2021	19900110FWJ01	Turtle	Turtle	Green	Cheloniidae	Juvenile	37.8225122	147	37.8225122	37.8225122	NA	NA	KND	26.07	-97.16	no	NA	KND	KND	KND	KND	KND	KND	KND	NA	NA	NA	0	0	0	0	0	0	0	0	0	0	0	0	0	0	0	0	0	0	0	0	0	0
Choi et al. 2021	19900111DXB01	Turtle	Turtle	Green	Cheloniidae	Juvenile	46.30967537	147	46.30967537	46.30967537	NA	NA	KND	27.7	-97.25	no	NA	KND	KND	KND	KND	KND	KND	KND	NA	NA	NA	0	0	0	0	0	0	0	0	0	0	0	0	0	0	0	0	0	0	0	0	0	0
Choi et al. 2021	19900115JKH01	Turtle	Turtle	Green	Cheloniidae	Juvenile	41.38054318	147	41.38054318	41.38054318	NA	NA	KND	27.77	-97.38	no	NA	KND	KND	KND	KND	KND	KND	KND	NA	NA	NA	0	0	0	0	0	0	0	0	0	0	0	0	0	0	0	0	0	0	0	0	0	0
Choi et al. 2021	19900430LLM03	Turtle	Turtle	Green	Cheloniidae	Juvenile	31.35105029	147	31.35105029	31.35105029	NA	NA	KND	27.63	-97.2	no	NA	KND	KND	KND	KND	KND	KND	KND	NA	NA	NA	0	0	1	0.11557	0	0	0	0	0	0	0	0	0	0	0	0	0	0	0	0	0	0
Choi et al. 2021	19900430LLM04	Turtle	Turtle	Green	Cheloniidae	Juvenile	26.78920008	147	26.78920008	26.78920008	NA	NA	KND	27.53	-97.25	no	NA	KND	KND	KND	KND	KND	KND	KND	NA	NA	NA	2	NA	1	NA	0	0	0	0	0	0	0	0	0	0	0	2	NA	0	0	0	0	0
Choi et al. 2021	19911114AFA01	Turtle	Turtle	Green	Cheloniidae	Juvenile	26.15266285	147	26.15266285	26.15266285	NA	NA	KND	27.84	-97.05	no	NA	KND	KND	KND	KND	KND	KND	KND	NA	NA	NA	0	0	1	NA	0	0	3	0.08205	23.037	0	0	1	0.05225	0	0	0	0	0	0	0	0	0
Choi et al. 2021	19920519AFA01	Turtle	Turtle	Green	Cheloniidae	Juvenile	31.45713983	147	31.45713983	31.45713983	NA	NA	KND	27.83	-97.05	no	NA	KND	KND	KND	KND	KND	KND	KND	NA	NA	NA	5	0.05957	8	0.4863	0	0	4	0.04182	19.827	0	0	2	0.24283	0	0	5	0.05957	0	0	0	0	0
Choi et al. 2021	19930421PXE01	Turtle	Turtle	Green	Cheloniidae	Juvenile	32.1997666	147	32.1997666	32.1997666	NA	NA	KND	27.79	-97.39	no	NA	KND	KND	KND	KND	KND	KND	KND	NA	NA	NA	7	0.30209	10	0.1202	0	0	2	0.00124	12.642	0	0	0	0	0	0	7	0.30209	0	0	0	0	0
Choi et al. 2021	19930507DLE01	Turtle	Turtle	Green	Cheloniidae	Juvenile	17.13505198	147	17.13505198	17.13505198	NA	NA	KND	27.64	-97.19	no	NA	KND	KND	KND	KND	KND	KND	KND	NA	NA	NA	7	0.36278	2	0.0097	0	0	0	0	0	1	0.04887	0	0	0	0	7	0.36278	0	0	0	0	0
Choi et al. 2021	19930625AFA01	Turtle	Turtle	Green	Cheloniidae	Juvenile	19.78729047	147	19.78729047	19.78729047	NA	NA	KND	27.83	-97.05	no	NA	KND	KND	KND	KND	KND	KND	KND	NA	NA	NA	11	0.19919	11	0.06044	0	0	0	0	0	0	0	0	0	0	0	11	0.19919	0	0	0	0	0
Choi et al. 2021	19930625AFA02	Turtle	Turtle	Green	Cheloniidae	Juvenile	31.77540844	147	31.77540844	31.77540844	NA	NA	KND	27.84	-97.05	no	NA	KND	KND	KND	KND	KND	KND	KND	NA	NA	NA	0	0	2	7.04003	0	0	1	0.08186	7.48	0	0	1	6.3081	0	0	0	0	0	0	0	0	0
Choi et al. 2021	19930629AFA01	Turtle	Turtle	Green	Cheloniidae	Juvenile	21.37863357	147	21.37863357	21.37863357	NA	NA	KND	NA	NA	no	NA	KND	KND	KND	KND	KND	KND	KND	NA	NA	NA	19	0.67622	0	0	0	0	1	0.00399	2.263	0	0	0	0	0	0	19	0.67622	0	0	0	0	0
Choi et al. 2021	19930726AFA01	Turtle	Turtle	Green	Cheloniidae	Juvenile	19.25684278	147	19.25684278	19.25684278	NA	NA	KND	27.85	-97.05	no	NA	KND	KND	KND	KND	KND	KND	KND	NA	NA	NA	0	0	0	0	0	0	0	0	0	0	0	0	0	0	0	0	0	0	0	0	0	0
Choi et al. 2021	19940325AFA01	Turtle	Turtle	Green	Cheloniidae	Juvenile	29.75970719	147	29.75970719	29.75970719	NA	NA	KND	27.63	-97.2	no	NA	KND	KND	KND	KND	KND	KND	KND	NA	NA	NA	0	0	2	0.06733	0	0	0	0	0	0	0	0	0	0	0	0	0	0	0	2	0.01395	0
Choi et al. 2021	19940404MXD02	Turtle	Turtle	Green	Cheloniidae	Juvenile	33.57893062	147	33.57893062	33.57893062	NA	NA	KND	27.42	-97.3	no	NA	KND	KND	KND	KND	KND	KND	KND	NA	NA	NA	2	0.2289	1	0.01042	0	0	1	0.00116	4	0	0	0	0	0	0	2	0.2289	0	0	0	0	0
Choi et al. 2021	19940516DJS01	Turtle	Turtle	Green	Cheloniidae	Juvenile	43.55134734	147	43.55134734	43.55134734	NA	NA	KND	26.62	-97.3	no	NA	KND	KND	KND	KND	KND	KND	KND	NA	NA	NA	0	0	0	0	0	0	0	0	0	0	0	0	0	0	0	0	0	0	0	0	0	0
Choi et al. 2021	19940520AFA01	Turtle	Turtle	Green	Cheloniidae	Juvenile	27.85009548	147	27.85009548	27.85009548	NA	NA	KND	27.9	-97.14	no	NA	KND	KND	KND	KND	KND	KND	KND	NA	NA	NA	0	0	0	0	0	0	0	0	0	0	0	0	0	0	0	0	0	0	0	0	0	0
Choi et al. 2021	19940531AFA01	Turtle	Turtle	Green	Cheloniidae	Juvenile	31.77540844	147	31.77540844	31.77540844	NA	NA	KND	27.84	-97.06	no	NA	KND	KND	KND	KND	KND	KND	KND	NA	NA	NA	0	0	0	0	0	0	3	0.00732	22.151	0	0	1	NA	0	0	0	0	0	0	0	0	0
Choi et al. 2021	19940609KXM01	Turtle	Turtle	Green	Cheloniidae	Juvenile	32.30585614	147	32.30585614	32.30585614	NA	NA	KND	28.18	-97.02	no	NA	KND	KND	KND	KND	KND	KND	KND	NA	NA	NA	0	0	0	0	0	0	0	0	0	0	0	0	0	0	0	0	0	0	0	0	0	0
Choi et al. 2021	19940701BXH01	Turtle	Turtle	Green	Cheloniidae	Juvenile	30.82060259	147	30.82060259	30.82060259	NA	NA	KND	27.18	-97.37	no	NA	KND	KND	KND	KND	KND	KND	KND	NA	NA	NA	0	0	7	0.19186	0	0	1	0.00259	1.793	0	0	0	0	0	0	0	0	0	0	0	0	0
Choi et al. 2021	19940703DXH01	Turtle	Turtle	Green	Cheloniidae	Juvenile	49.38627201	147	49.38627201	49.38627201	NA	NA	KND	26.26	-97.28	no	NA	KND	KND	KND	KND	KND	KND	KND	NA	NA	NA	0	0	0	0	0	0	0	0	0	0	0	0	0	0	0	0	0	0	0	0	0	0
Choi et al. 2021	19940716AFA02	Turtle	Turtle	Green	Cheloniidae	Juvenile	31.35105029	147	31.35105029	31.35105029	NA	NA	KND	27.84	-97.05	no	NA	KND	KND	KND	KND	KND	KND	KND	NA	NA	NA	0	0	0	0	0	0	0	0	0	0	0	0	0	0	0	0	0	0	0	0	0	0
Choi et al. 2021	19940716AFA03	Turtle	Turtle	Green	Cheloniidae	Juvenile	31.88149798	147	31.88149798	31.88149798	NA	NA	KND	27.68	-97.17	no	NA	KND	KND	KND	KND	KND	KND	KND	NA	NA	NA	0	0	1	0.39155	0	0	1	0.00006	1.546	0	0	0	0	0	0	0	0	0	0	0	0	0
Choi et al. 2021	19940808AFA01	Turtle	Turtle	Green	Cheloniidae	Juvenile	32.62412476	147	32.62412476	32.62412476	NA	NA	KND	28.03	-97.05	no	NA	KND	KND	KND	KND	KND	KND	KND	NA	NA	NA	0	0	5	0.09161	0	0	1	0.00273	3.24	0	0	0	0	0	0	0	0	0	0	0	0	0
Choi et al. 2021	19940918AFA01	Turtle	Turtle	Green	Cheloniidae	Infant	7.799172502	147	7.799172502	7.799172502	NA	NA	KND	27	-96.75	no	NA	KND	KND	KND	KND	KND	KND	KND	NA	NA	NA	0	0	1	NA	0	0	5	0.00995	9.31	0	0	0	0	0	0	0	0	0	0	0	0	0
Choi et al. 2021	19940919AFA01	Turtle	Turtle	Green	Cheloniidae	Juvenile	37.92860174	147	37.92860174	37.92860174	NA	NA	KND	27.82	-97.16	no	NA	KND	KND	KND	KND	KND	KND	KND	NA	NA	NA	0	0	1	0.02188	0	0	0	0	0	0	0	0	0	0	0	0	0	0	0	0	0	0
Choi et al. 2021	19940929AFA01	Turtle	Turtle	Green	Cheloniidae	Juvenile	27.00137916	147	27.00137916	27.00137916	NA	NA	KND	27.83	-97.04	no	NA	KND	KND	KND	KND	KND	KND	KND	NA	NA	NA	64	6.98458	12	0.15649	0	0	1	0.00294	1.935	0	0	0	0	0	0	63	6.893	1	0.09158	2	0.12384	0
Choi et al. 2021	19940929KXM01	Turtle	Turtle	Green	Cheloniidae	Juvenile	39.20167621	147	39.20167621	39.20167621	NA	NA	KND	28.02	-97.05	no	NA	KND	KND	KND	KND	KND	KND	KND	NA	NA	NA	0	0	1	0.054	0	0	4	0.01457	16.85	0	0	0	0	0	0	0	0	0	0	0	0	0
Choi et al. 2021	19941024JLM01	Turtle	Turtle	Green	Cheloniidae	Juvenile	35.27636325	147	35.27636325	35.27636325	NA	NA	KND	26.07	-97.16	no	NA	KND	KND	KND	KND	KND	KND	KND	NA	NA	NA	0	0	2	0.74295	0	0	1	0.02499	12.733	0	0	1	NA	0	0	0	0	0	0	0	0	0
Choi et al. 2021	19941102KXM01	Turtle	Turtle	Green	Cheloniidae	Juvenile	40.89910885	147	40.89910885	40.89910885	NA	NA	KND	27.91	-97.06	no	NA	KND	KND	KND	KND	KND	KND	KND	NA	NA	NA	0	0	0	0	0	0	0	0	0	0	0	3	1.2617	0	0	0	0	0	0	0	0	0
Choi et al. 2021	19941115DBP01	Turtle	Turtle	Green	Cheloniidae	Juvenile	42.17218332	147	42.17218332	42.17218332	NA	NA	KND	28.06	-97.03	no	NA	KND	KND	KND	KND	KND	KND	KND	NA	NA	NA	0	0	0	0	0	0	0	0	0	0	0	0	0	0	0	0	0	0	0	0	0	0
Choi et al. 2021	19941201AFA01	Turtle	Turtle	Green	Cheloniidae	Juvenile	38.67122852	147	38.67122852	38.67122852	NA	NA	KND	27.84	-97.06	no	NA	KND	KND	KND	KND	KND	KND	KND	NA	NA	NA	0	0	2	0.22162	0	0	3	0.08351	33.389	0	0	1	0.45517	0	0	0	0	0	0	0	0	0
Choi et al. 2021	19941213AFA01	Turtle	Turtle	Green	Cheloniidae	Juvenile	40.26257161	147	40.26257161	40.26257161	NA	NA	KND	27.83	-97.06	no	NA	KND	KND	KND	KND	KND	KND	KND	NA	NA	NA	0	0	0	0	0	0	0	0	0	0	0	0	0	0	0	0	0	0	0	0	0	0
Choi et al. 2021	19950228DXH01	Turtle	Turtle	Green	Cheloniidae	Juvenile	39.20167621	147	39.20167621	39.20167621	NA	NA	KND	26.11	-97.15	no	NA	KND	KND	KND	KND	KND	KND	KND	NA	NA	NA	0	0	0	0	0	0	0	0	0	0	0	0	0	0	0	0	0	0	0	0	0	0
Choi et al. 2021	19950711TJC01	Turtle	Turtle	Green	Cheloniidae	Juvenile	34.32155739	147	34.32155739	34.32155739	NA	NA	KND	27.83	-97.04	no	NA	KND	KND	KND	KND	KND	KND	KND	NA	NA	NA	0	0	0	0	0	0	0	0	0	0	0	0	0	0	0	0	0	0	0	0	0	0
Choi et al. 2021	19950808TXC01	Turtle	Turtle	Green	Cheloniidae	Subadult	70.92244855	147	70.92244855	70.92244855	NA	NA	KND	27.82	-97.2	no	NA	KND	KND	KND	KND	KND	KND	KND	NA	NA	NA	0	0	0	0	0	0	0	0	0	0	0	0	0	0	0	0	0	0	0	0	0	0
Choi et al. 2021	19951218DXH01	Turtle	Turtle	Green	Cheloniidae	Juvenile	21.27254403	147	21.27254403	21.27254403	NA	NA	KND	26.17	-97.08	no	NA	KND	KND	KND	KND	KND	KND	KND	NA	NA	NA	35	3.5707	6	0.18561	0	0	0	0	0	0	0	0	0	0	0	35	3.5707	0	0	0	0	0
Choi et al. 2021	19951231AFA01	Turtle	Turtle	Green	Cheloniidae	Juvenile	44.40006365	147	44.40006365	44.40006365	NA	NA	KND	27.84	-97.05	no	NA	KND	KND	KND	KND	KND	KND	KND	NA	NA	NA	0	0	0	0	0	0	0	0	0	0	0	0	0	0	0	0	0	0	0	0	0	0
Choi et al. 2021	19960104TXP01	Turtle	Turtle	Green	Cheloniidae	Juvenile	32.51803522	147	32.51803522	32.51803522	NA	NA	KND	26.07	-97.16	no	NA	KND	KND	KND	KND	KND	KND	KND	NA	NA	NA	0	0	0	0	0	0	0	0	0	0	0	0	0	0	0	0	0	0	0	0	0	0
Choi et al. 2021	19960118UTP01	Turtle	Turtle	Green	Cheloniidae	Juvenile	49.38627201	147	49.38627201	49.38627201	NA	NA	KND	26	-97	no	NA	KND	KND	KND	KND	KND	KND	KND	NA	NA	NA	0	0	0	0	0	0	0	0	0	0	0	0	0	0	0	0	0	0	0	0	0	0
Choi et al. 2021	19960119TXB01	Turtle	Turtle	Green	Cheloniidae	Juvenile	43.55134734	147	43.55134734	43.55134734	NA	NA	KND	27.53	-97.28	no	NA	KND	KND	KND	KND	KND	KND	KND	NA	NA	NA	0	0	0	0	0	0	0	0	0	0	0	0	0	0	0	0	0	0	0	0	0	0
Choi et al. 2021	19960204GPZ04	Turtle	Turtle	Green	Cheloniidae	Juvenile	42.49045194	147	42.49045194	42.49045194	NA	NA	KND	26.06	-97.18	no	NA	KND	KND	KND	KND	KND	KND	KND	NA	NA	NA	0	0	0	0	0	0	0	0	0	0	0	0	0	0	0	0	0	0	0	0	0	0
Choi et al. 2021	19960205GPZ05	Turtle	Turtle	Green	Cheloniidae	Juvenile	45.56704859	147	45.56704859	45.56704859	NA	NA	KND	26.06	-97.18	no	NA	KND	KND	KND	KND	KND	KND	KND	NA	NA	NA	0	0	0	0	0	0	0	0	0	0	0	0	0	0	0	0	0	0	0	0	0	0
Choi et al. 2021	19960207TPW01	Turtle	Turtle	Green	Cheloniidae	Juvenile	38.3529599	147	38.3529599	38.3529599	NA	NA	KND	26.06	-97.18	no	NA	KND	KND	KND	KND	KND	KND	KND	NA	NA	NA	0	0	0	0	0	0	0	0	0	0	0	0	0	0	0	0	0	0	0	0	0	0
Choi et al. 2021	19960207TPW02	Turtle	Turtle	Green	Cheloniidae	Juvenile	26.15266285	147	26.15266285	26.15266285	NA	NA	KND	26.06	-97.18	no	NA	KND	KND	KND	KND	KND	KND	KND	NA	NA	NA	0	0	0	0	0	0	0	0	0	0	0	0	0	0	0	0	0	0	0	0	0	0
Choi et al. 2021	19960210BXG01	Turtle	Turtle	Green	Cheloniidae	Juvenile	23.39433482	147	23.39433482	23.39433482	NA	NA	KND	26.06	-97.17	no	NA	KND	KND	KND	KND	KND	KND	KND	NA	NA	NA	0	0	0	0	0	0	0	0	0	0	0	0	0	0	0	0	0	0	0	0	0	0
Choi et al. 2021	19960219GXC01	Turtle	Turtle	Green	Cheloniidae	Juvenile	37.18597496	147	37.18597496	37.18597496	NA	NA	KND	26.79	-97.35	no	NA	KND	KND	KND	KND	KND	KND	KND	NA	NA	NA	0	0	0	0	0	0	0	0	0	0	0	0	0	0	0	0	0	0	0	0	0	0
Choi et al. 2021	19960324CXF01	Turtle	Turtle	Green	Cheloniidae	Juvenile	26.57702101	147	26.57702101	26.57702101	NA	NA	KND	27.23	-97.36	no	NA	KND	KND	KND	KND	KND	KND	KND	NA	NA	NA	11	NA	0	0	0	0	0	0	0	0	0	0	0	0	0	11	NA	0	0	0	0	0
[truncated: 8,587 more rows]
[truncated: 59 more columns]
