# Supplementary material for: A quantitative risk assessment framework for mortality due to macroplastic ingestion in seabirds, marine mammals, and sea turtles
Source: Proc Natl Acad Sci U S A. 2025 Nov 17;122(48):e2415492122. doi: 10.1073/pnas.2415492122 (PMC12684891; doi:10.1073/pnas.2415492122)
Supplement: Supplementary file 4 — Code S01 (TXT) [file pnas.2415492122.sd03.txt]

#survival analyses tests
#Install packages####
install.packages("survival")
library(survival)
library(dplyr)

#Read in data frame####
df <- read.csv("READ IN DF")
head(df)

#Subset major taxa groups and clean data
birds <-  subset(df, Taxa == "Bird")
mammals <- subset(df, Taxa == "Mammal")
turtles <- subset(df, Taxa == "Turtle")

#Counts for manuscript####
#Number of citations
citations <- df %>%
  summarise(unique_count = n_distinct(Citation)) %>%
  pull(unique_count)
citations

#Number of families per taxa
bfamilies <- unique(birds$Family) 
mfamilies <- unique(mammals$Family) 
tfamilies <- unique(turtles$Family) 

#Number of species per taxa
bspecies <- unique(birds$Species) 
mspecies <- unique(mammals$Species) 
tspecies <- unique(turtles$Species) 

#Calculating mean piece size####
#birds total
birds_total_mean <- subset(birds, !is.na(birds$total))
birds_total_mean <- subset(birds_total_mean, !is.na(birds_total_mean$volume))
sum(birds_total_mean$volume)/sum(birds_total_mean$total)

#birds hard
birds_hard_mean <- subset(birds, !is.na(birds$hard))
birds_hard_mean <- subset(birds_hard_mean, !is.na(birds_hard_mean$hard_volume))
sum(birds_hard_mean$hard_volume)/sum(birds_hard_mean$hard)

#birds rubber
birds_rubber_mean <- subset(birds, !is.na(birds$rubber))
birds_rubber_mean <- subset(birds_rubber_mean, !is.na(birds_rubber_mean$rubber_volume))
sum(birds_rubber_mean$rubber_volume)/sum(birds_rubber_mean$rubber)

#mammals total
mammals_total_mean <- subset(mammals, !is.na(mammals$total))
mammals_total_mean <- subset(mammals_total_mean, !is.na(mammals_total_mean$volume))
sum(mammals_total_mean$volume)/sum(mammals_total_mean$total)

#mammals thread volume
mammals_thread_mean <- subset(mammals, !is.na(mammals$thread))
mammals_thread_mean$thread_volume <- as.numeric(mammals_thread_mean$thread_volume)
mammals_thread_mean <- subset(mammals_thread_mean, !is.na(mammals_thread_mean$thread_volume))
sum(mammals_thread_mean$thread_volume)/sum(mammals_thread_mean$thread)

#mammals thread length
mammals_thread_mean <- subset(mammals, !is.na(mammals$thread))
mammals_thread_mean <- subset(mammals_thread_mean, !is.na(mammals_thread_mean$line_length))
sum(mammals_thread_mean$line_length)/sum(mammals_thread_mean$thread)

#turtles total pieces
turtles_total_mean <- subset(turtles, !is.na(turtles$total))
turtles_total_mean <- subset(turtles_total_mean, !is.na(turtles_total_mean$volume))
sum(turtles_total_mean$volume)/sum(turtles_total_mean$total)

#turtles hard pieces
turtles_hard_mean <- subset(turtles, !is.na(turtles$hard))
turtles_hard_mean <- subset(turtles_hard_mean, !is.na(turtles_hard_mean$hard_volume))
turtles_hard_mean$hard_volume <- as.numeric(turtles_hard_mean$hard_volume )
sum(turtles_hard_mean$hard_volume)/sum(turtles_hard_mean$hard)

#Running mortality models#####
#Bird Models####
#Categorizing binary outcomes for COD
birds <- birds %>% mutate(COD = ifelse(COD %in% c("KD", "PD"), 1, COD))
birds <- birds %>% mutate(COD = ifelse(COD %in% c("KND"), 0, COD))
birds <- birds %>% mutate(COD = ifelse(COD %in% c("KDO", "PDO", "Ind"), NA, COD))

#Categorizing binary outcomes for hard plastic deaths
birds <- birds %>% mutate(harddeath = ifelse(harddeath %in% c("KD", "PD"), 1, harddeath))
birds <- birds %>% mutate(harddeath = ifelse(harddeath %in% c("KND"), 0, harddeath))
birds <- birds %>% mutate(harddeath = ifelse(harddeath %in% c("KDO", "PDO", "Ind"), NA, harddeath))

#Categorizing binary outcomes for rubber deaths
birds <- birds %>% mutate(rubberdeath = ifelse(rubberdeath %in% c("KD", "PD"), 1, rubberdeath))
birds <- birds %>% mutate(rubberdeath = ifelse(rubberdeath %in% c("KND"), 0, rubberdeath))
birds <- birds %>% mutate(rubberdeath = ifelse(rubberdeath %in% c("KDO", "PDO", "Ind"), NA, rubberdeath))

#Birds total pieces ####
#Data preparation
birdsps <- subset(birds, !is.na(total) & !is.na(COD) & total > 0)

#Fit Weibull AFT model (no covariates)
bps_weib <- survreg(Surv(total, COD == 1) ~ 1, data = birdsps, dist = "weibull")
summary(bps_weib)

#Extract Weibull parameters
bps_shape_weib  <- 1 / bps_weib$scale                  # Shape (γ)
bps_scale_weib  <- exp(coef(bps_weib))                # Scale (λ)

#Define sequence for CIF calculation
bps_t_seq <- seq(0, max(birdsps$total) * 2, length.out = 400)

#Compute point estimate of CIF
bps_S_t  <- exp(- (bps_t_seq / bps_scale_weib)^bps_shape_weib)
bps_CIF_t <- 1 - bps_S_t

#Bootstrap to get pointwise 95% CIs for CIF
set.seed(123)
bps_B <- 1000
bps_cif_boot <- matrix(NA, nrow = bps_B, ncol = length(bps_t_seq))

for (b in 1:bps_B) {
  bps_boot_sample <- birdsps[sample(nrow(birdsps), replace = TRUE), ]
  bps_aft_fit <- try(survreg(Surv(total, COD == 1) ~ 1, data = bps_boot_sample, dist = "weibull"), silent = TRUE)
  
  if (inherits(bps_aft_fit, "try-error")) next
  
  bps_shape_b <- 1 / bps_aft_fit$scale
  bps_scale_b <- exp(coef(bps_aft_fit))
  bps_S_b <- exp(- (bps_t_seq / bps_scale_b)^bps_shape_b)
  bps_cif_boot[b, ] <- 1 - bps_S_b
}

#Filter out failed bootstrap samples
bps_cif_boot <- bps_cif_boot[complete.cases(bps_cif_boot), ]

#Calculate bootstrap-based summary statistics
bps_cif_mean  <- colMeans(bps_cif_boot)
bps_cif_lower <- apply(bps_cif_boot, 2, quantile, probs = 0.025)
bps_cif_upper <- apply(bps_cif_boot, 2, quantile, probs = 0.975)

#calculate values and CIs.
bps_ci_lower_50 <- approx(x = bps_cif_lower, y = bps_t_seq, xout = 0.5)$y
bps_ci_lower_90 <- approx(x = bps_cif_lower, y = bps_t_seq, xout = 0.90)$y
bps_ci_mean_50 <- approx(x = bps_cif_mean, y = bps_t_seq, xout = 0.5)$y
bps_ci_mean_90 <- approx(x = bps_cif_mean, y = bps_t_seq, xout = 0.90)$y
bps_ci_upper_50 <- approx(x = bps_cif_upper, y = bps_t_seq, xout = 0.5)$y
bps_ci_upper_90 <- approx(x = bps_cif_upper, y = bps_t_seq, xout = 0.90)$y

#Plot final CIF with 95% CI band
plot(
  bps_t_seq, bps_cif_mean, type = "l", lwd = 2, col = "blue",
  xlab = "Pieces",
  ylab = "Likelihood of mortality",
  main = "All plastic ingestion"
)
polygon(
  c(bps_t_seq, rev(bps_t_seq)),
  c(bps_cif_lower, rev(bps_cif_upper)),
  col = rgb(0.5, 0.5, 0.5, 0.3),  # semi-transparent gray
  border = NA
)
#Add 50 and 90 thresholds
x_90 <- bps_ci_mean_90
segments(x0 = 0, y0 = 0.9, x1 = x_90, y1 = 0.9, col = "black", lty = 2)
segments(x0 = x_90, y0 = 0, x1 = x_90, y1 = 0.9, col = "black", lty = 2)
x_50 <- bps_ci_mean_50
segments(x0 = 0, y0 = 0.5, x1 = x_50, y1 = 0.5, col = "black", lty = 2)
segments(x0 = x_50, y0 = 0, x1 = x_50, y1 = 0.5, col = "black", lty = 2)

#AIC 
bps_aic <- AIC(bps_weib)

#Check fit
# Extract KM fit
fit_km <- survfit(Surv(birdsps$total, birdsps$COD == 1) ~ 1)

#Clean data: remove where survival is 1 or 0 to avoid log(0) issues
valid_idx <- fit_km$surv > 0 & fit_km$surv < 1

log_time <- log(fit_km$time[valid_idx])
log_neglog_surv <- log(-log(fit_km$surv[valid_idx]))

#Plot log(-log(Survival)) vs log(Time)
plot(log_time, log_neglog_surv,
     xlab = "log(Pieces)", ylab = "log(-log(Survival))",
     main = "Weibull Fit Check: Bird pieces simple")

#Add regression line and look for linear
abline(lm(log_neglog_surv ~ log_time), col = "red")

#Compare to Km
#Non-parametric survival estimate
km_fit <- survfit(Surv(total, COD == 1) ~ 1, data = birdsps)

#Parametric survival estimate
plot(km_fit, conf.int = FALSE, col = "black", lwd = 2,
     xlab = "Pieces", ylab = "Survival", main = "Kaplan-Meier vs Weibull AFT: bird pieces simple")
lines(bps_t_seq, bps_S_t, col = "blue", lwd = 2)
legend("topright", legend = c("Kaplan-Meier", "Weibull AFT"),
       col = c("black", "blue"), lty = 1, lwd = 2)

#Birds total volume####
# Data preparation
birdsvs <- subset(birds, !is.na(volume) & volume > 0 & !is.na(Length) & !is.na(COD))
birdsvs$svol <- birdsvs$volume / birdsvs$Length

#Fit Weibull AFT model (no covariates)
bvs_weib <- survreg(Surv(svol, COD == 1) ~ 1, data = birdsvs, dist = "weibull")
summary(bvs_weib)

#Extract Weibull parameters
bvs_shape_weib  <- 1 / bvs_weib$scale                  # Shape (γ)
bvs_scale_weib  <- exp(coef(bvs_weib))                # Scale (λ)

#Define time sequence for CIF calculation
bvs_t_seq <- seq(0, max(birdsvs$svol) * 1.3, length.out = 200)

#Compute point estimate of CIF
bvs_S_t  <- exp(- (bvs_t_seq / bvs_scale_weib)^bvs_shape_weib)
bvs_CIF_t <- 1 - bvs_S_t

#Bootstrap to get pointwise 95% CIs for CIF
set.seed(123)
bvs_B <- 1000
bvs_cif_boot <- matrix(NA, nrow = bvs_B, ncol = length(bvs_t_seq))

for (b in 1:bvs_B) {
  bvs_boot_sample <- birdsvs[sample(nrow(birdsvs), replace = TRUE), ]
  bvs_aft_fit <- try(survreg(Surv(svol, COD == 1) ~ 1, data = bvs_boot_sample, dist = "weibull"), silent = TRUE)
  
  if (inherits(bvs_aft_fit, "try-error")) next
  
  bvs_shape_b <- 1 / bvs_aft_fit$scale
  bvs_scale_b <- exp(coef(bvs_aft_fit))
  bvs_S_b <- exp(- (bvs_t_seq / bvs_scale_b)^bvs_shape_b)
  bvs_cif_boot[b, ] <- 1 - bvs_S_b
}

#Filter out failed bootstrap samples
bvs_cif_boot <- bvs_cif_boot[complete.cases(bvs_cif_boot), ]

#Calculate bootstrap-based summary statistics
bvs_cif_mean  <- colMeans(bvs_cif_boot)
bvs_cif_lower <- apply(bvs_cif_boot, 2, quantile, probs = 0.025)
bvs_cif_upper <- apply(bvs_cif_boot, 2, quantile, probs = 0.975)

#calculate values and CIs.
bvs_ci_lower_50 <- approx(x = bvs_cif_lower, y = bvs_t_seq, xout = 0.5)$y
bvs_ci_lower_90 <- approx(x = bvs_cif_lower, y = bvs_t_seq, xout = 0.90)$y
bvs_ci_mean_50 <- approx(x = bvs_cif_mean, y = bvs_t_seq, xout = 0.5)$y
bvs_ci_mean_90 <- approx(x = bvs_cif_mean, y = bvs_t_seq, xout = 0.90)$y
bvs_ci_upper_50 <- approx(x = bvs_cif_upper, y = bvs_t_seq, xout = 0.5)$y
bvs_ci_upper_90 <- approx(x = bvs_cif_upper, y = bvs_t_seq, xout = 0.90)$y

#Plot final CIF with 95% CI band
plot(
  bvs_t_seq, bvs_cif_mean, type = "l", lwd = 2, col = "blue",
  xlab = "Volume",
  ylab = "Likelihood of mortality",
  main = "All plastic ingestion"
)
polygon(
  c(bvs_t_seq, rev(bvs_t_seq)),
  c(bvs_cif_lower, rev(bvs_cif_upper)),
  col = rgb(0.5, 0.5, 0.5, 0.3),  # semi-transparent gray
  border = NA
)
#Add 50 and 90 thresholds
x_90 <- bvs_ci_mean_90
segments(x0 = 0, y0 = 0.9, x1 = x_90, y1 = 0.9, col = "black", lty = 2)
segments(x0 = x_90, y0 = 0, x1 = x_90, y1 = 0.9, col = "black", lty = 2)
x_50 <- bvs_ci_mean_50
segments(x0 = 0, y0 = 0.5, x1 = x_50, y1 = 0.5, col = "black", lty = 2)
segments(x0 = x_50, y0 = 0, x1 = x_50, y1 = 0.5, col = "black", lty = 2)

#AIC 
bvs_aic <- AIC(bvs_weib)

#Check fit
# Extract KM fit
fit_km <- survfit(Surv(birdsvs$svol, birdsvs$COD == 1) ~ 1)

# Clean data: remove where survival is 1 or 0 to avoid log(0) issues
valid_idx <- fit_km$surv > 0 & fit_km$surv < 1

log_time <- log(fit_km$time[valid_idx])
log_neglog_surv <- log(-log(fit_km$surv[valid_idx]))

# Plot log(-log(Survival)) vs log(Time)
plot(log_time, log_neglog_surv,
     xlab = "log(Volume/Length)", ylab = "log(-log(Survival))",
     main = "Weibull Fit Check: bird volume/length")

# Add regression line and look for linear
abline(lm(log_neglog_surv ~ log_time), col = "red")

#Compare to Km
# Non-parametric survival estimate
km_fit <- survfit(Surv(svol, COD == 1) ~ 1, data = birdsvs)

# Parametric survival estimate
plot(km_fit, conf.int = FALSE, col = "black", lwd = 2,
     xlab = "Volume/Length", ylab = "Survival", main = "Kaplan-Meier vs Weibull AFT:bird volume")
lines(bvs_t_seq, bvs_S_t, col = "blue", lwd = 2)
legend("topright", legend = c("Kaplan-Meier", "Weibull AFT"),
       col = c("black", "blue"), lty = 1, lwd = 2)


#Birds hard pieces####
#Data preparation
birdshps <- subset(birds, !is.na(hard) & !is.na(harddeath) & hard > 0)

#Fit Weibull AFT model (no covariates)
bhps_weib <- survreg(Surv(hard, harddeath == 1) ~ 1, data = birdshps, dist = "weibull")
summary(bhps_weib)

#Extract Weibull parameters
bhps_shape_weib  <- 1 / bhps_weib$scale                  # Shape (γ)
bhps_scale_weib  <- exp(coef(bhps_weib))                # Scale (λ)

#Define sequence for CIF calculation
bhps_t_seq <- seq(0, max(birdshps$hard) * 2, length.out = 400)

#Compute point estimate of CIF
bhps_S_t  <- exp(- (bhps_t_seq / bhps_scale_weib)^bhps_shape_weib)
bhps_CIF_t <- 1 - bhps_S_t

#Bootstrap to get pointwise 95% CIs for CIF
set.seed(123)
bhps_B <- 1000
bhps_cif_boot <- matrix(NA, nrow = bhps_B, ncol = length(bhps_t_seq))

for (b in 1:bhps_B) {
  bhps_boot_sample <- birdshps[sample(nrow(birdshps), replace = TRUE), ]
  bhps_aft_fit <- try(survreg(Surv(hard, harddeath == 1) ~ 1, data = bhps_boot_sample, dist = "weibull"), silent = TRUE)
  
  if (inherits(bhps_aft_fit, "try-error")) next
  
  bhps_shape_b <- 1 / bhps_aft_fit$scale
  bhps_scale_b <- exp(coef(bhps_aft_fit))
  bhps_S_b <- exp(- (bhps_t_seq / bhps_scale_b)^bhps_shape_b)
  bhps_cif_boot[b, ] <- 1 - bhps_S_b
}

#Filter out failed bootstrap samples
bhps_cif_boot <- bhps_cif_boot[complete.cases(bhps_cif_boot), ]

#Calculate bootstrap-based summary statistics
bhps_cif_mean  <- colMeans(bhps_cif_boot)
bhps_cif_lower <- apply(bhps_cif_boot, 2, quantile, probs = 0.025)
bhps_cif_upper <- apply(bhps_cif_boot, 2, quantile, probs = 0.975)

#calculate values and CIs.
bhps_ci_lower_50 <- approx(x = bhps_cif_lower, y = bhps_t_seq, xout = 0.5)$y
bhps_ci_lower_90 <- approx(x = bhps_cif_lower, y = bhps_t_seq, xout = 0.90)$y
bhps_ci_mean_50 <- approx(x = bhps_cif_mean, y = bhps_t_seq, xout = 0.5)$y
bhps_ci_mean_90 <- approx(x = bhps_cif_mean, y = bhps_t_seq, xout = 0.90)$y
bhps_ci_upper_50 <- approx(x = bhps_cif_upper, y = bhps_t_seq, xout = 0.5)$y
bhps_ci_upper_90 <- approx(x = bhps_cif_upper, y = bhps_t_seq, xout = 0.90)$y

#Plot final CIF with 95% CI band
plot(
  bhps_t_seq, bhps_cif_mean, type = "l", lwd = 2, col = "blue",
  xlab = "Pieces",
  ylab = "Likelihood of mortality",
  main = "Hard plastic ingestion"
)
polygon(
  c(bhps_t_seq, rev(bhps_t_seq)),
  c(bhps_cif_lower, rev(bhps_cif_upper)),
  col = rgb(0.5, 0.5, 0.5, 0.3),  # semi-transparent gray
  border = NA
)
#Add 50 and 90 thresholds
x_90 <- bhps_ci_mean_90
segments(x0 = 0, y0 = 0.9, x1 = x_90, y1 = 0.9, col = "black", lty = 2)
segments(x0 = x_90, y0 = 0, x1 = x_90, y1 = 0.9, col = "black", lty = 2)
x_50 <- bhps_ci_mean_50
segments(x0 = 0, y0 = 0.5, x1 = x_50, y1 = 0.5, col = "black", lty = 2)
segments(x0 = x_50, y0 = 0, x1 = x_50, y1 = 0.5, col = "black", lty = 2)

#AIC 
bhps_aic <- AIC(bhps_weib)

#Check fit
# Extract KM fit
fit_km <- survfit(Surv(birdshps$hard, birdshps$harddeath == 1) ~ 1)

# Clean data: remove where survival is 1 or 0 to avoid log(0) issues
valid_idx <- fit_km$surv > 0 & fit_km$surv < 1

log_time <- log(fit_km$time[valid_idx])
log_neglog_surv <- log(-log(fit_km$surv[valid_idx]))

# Plot log(-log(Survival)) vs log(Time)
plot(log_time, log_neglog_surv,
     xlab = "log(Pieces)", ylab = "log(-log(Survival))",
     main = "Weibull Fit Check: bird hard simple")

# Add regression line and look for linear
abline(lm(log_neglog_surv ~ log_time), col = "red")

#Compare to Km
# Non-parametric survival estimate
km_fit <- survfit(Surv(hard, harddeath == 1) ~ 1, data = birdshps)

# Parametric survival estimate
plot(km_fit, conf.int = FALSE, col = "black", lwd = 2,
     xlab = "Pieces", ylab = "Survival", main = "Kaplan-Meier vs Weibull AFT: bird hard")
lines(bhps_t_seq, bhps_S_t, col = "blue", lwd = 2)
legend("topright", legend = c("Kaplan-Meier", "Weibull AFT"),
       col = c("black", "blue"), lty = 1, lwd = 2)

#Birds hard volume####
#Data preparation
birdshvs <- subset(birds, !is.na(hard_volume) & hard_volume > 0 & !is.na(Length) & !is.na(harddeath))
birdshvs$svol <- birdshvs$hard_volume / birdshvs$Length

#Fit Weibull AFT model (no covariates)
bhvs_weib <- survreg(Surv(svol, harddeath == 1) ~ 1, data = birdshvs, dist = "weibull")
summary(bhvs_weib)

#Extract Weibull parameters
bhvs_shape_weib  <- 1 / bhvs_weib$scale
bhvs_scale_weib  <- exp(coef(bhvs_weib))

#Define time sequence for CIF calculation
bhvs_t_seq <- seq(0, max(birdshvs$svol) * 1.5, length.out = 200)

#Compute point estimate of CIF
bhvs_S_t  <- exp(- (bhvs_t_seq / bhvs_scale_weib)^bhvs_shape_weib)
bhvs_CIF_t <- 1 - bhvs_S_t

#Bootstrap to get pointwise 95% CIs for CIF
set.seed(123)
bhvs_B <- 1000
bhvs_cif_boot <- matrix(NA, nrow = bhvs_B, ncol = length(bhvs_t_seq))

for (b in 1:bhvs_B) {
  bhvs_boot_sample <- birdshvs[sample(nrow(birdshvs), replace = TRUE), ]
  bhvs_aft_fit <- try(survreg(Surv(svol, harddeath == 1) ~ 1, data = bhvs_boot_sample, dist = "weibull"), silent = TRUE)
  
  if (inherits(bhvs_aft_fit, "try-error")) next
  
  bhvs_shape_b <- 1 / bhvs_aft_fit$scale
  bhvs_scale_b <- exp(coef(bhvs_aft_fit))
  bhvs_S_b <- exp(- (bhvs_t_seq / bhvs_scale_b)^bhvs_shape_b)
  bhvs_cif_boot[b, ] <- 1 - bhvs_S_b
}

#Filter out failed bootstrap samples
bhvs_cif_boot <- bhvs_cif_boot[complete.cases(bhvs_cif_boot), ]

#Calculate bootstrap-based summary statistics
bhvs_cif_mean  <- colMeans(bhvs_cif_boot)
bhvs_cif_lower <- apply(bhvs_cif_boot, 2, quantile, probs = 0.025)
bhvs_cif_upper <- apply(bhvs_cif_boot, 2, quantile, probs = 0.975)

#Calculate values and CIs
bhvs_ci_lower_50 <- approx(x = bhvs_cif_lower, y = bhvs_t_seq, xout = 0.5)$y
bhvs_ci_lower_90 <- approx(x = bhvs_cif_lower, y = bhvs_t_seq, xout = 0.90)$y
bhvs_ci_mean_50  <- approx(x = bhvs_cif_mean,  y = bhvs_t_seq, xout = 0.5)$y
bhvs_ci_mean_90  <- approx(x = bhvs_cif_mean,  y = bhvs_t_seq, xout = 0.90)$y
bhvs_ci_upper_50 <- approx(x = bhvs_cif_upper, y = bhvs_t_seq, xout = 0.5)$y
bhvs_ci_upper_90 <- approx(x = bhvs_cif_upper, y = bhvs_t_seq, xout = 0.90)$y

#Plot final CIF with 95% CI band
plot(
  bhvs_t_seq, bhvs_cif_mean, type = "l", lwd = 2, col = "blue",
  xlab = "Volume",
  ylab = "Likelihood of mortality",
  main = "Hard plastic ingestion"
)
polygon(
  c(bhvs_t_seq, rev(bhvs_t_seq)),
  c(bhvs_cif_lower, rev(bhvs_cif_upper)),
  col = rgb(0.5, 0.5, 0.5, 0.3),  # semi-transparent gray
  border = NA
)
#Add 50 and 90 thresholds
x_90 <- bhvs_ci_mean_90
segments(x0 = 0, y0 = 0.9, x1 = x_90, y1 = 0.9, col = "black", lty = 2)
segments(x0 = x_90, y0 = 0, x1 = x_90, y1 = 0.9, col = "black", lty = 2)
x_50 <- bhvs_ci_mean_50
segments(x0 = 0, y0 = 0.5, x1 = x_50, y1 = 0.5, col = "black", lty = 2)
segments(x0 = x_50, y0 = 0, x1 = x_50, y1 = 0.5, col = "black", lty = 2)

#AIC
bhvs_aic <- AIC(bhvs_weib)

#Check fit
fit_km <- survfit(Surv(birdshvs$svol, birdshvs$harddeath == 1) ~ 1)
valid_idx <- fit_km$surv > 0 & fit_km$surv < 1
log_time <- log(fit_km$time[valid_idx])
log_neglog_surv <- log(-log(fit_km$surv[valid_idx]))

plot(log_time, log_neglog_surv,
     xlab = "log(Volume/Length)", ylab = "log(-log(Survival))",
     main = "Weibull Fit Check: Hard Volume Bird")
abline(lm(log_neglog_surv ~ log_time), col = "red")

#Compare with KM
km_fit <- survfit(Surv(svol, harddeath == 1) ~ 1, data = birdshvs)
plot(km_fit, conf.int = FALSE, col = "black", lwd = 2,
     xlab = "Volume/Length", ylab = "Survival", main = "Kaplan-Meier vs Weibull AFT: bird hard volume")
lines(bhvs_t_seq, bhvs_S_t, col = "blue", lwd = 2)
legend("topright", legend = c("Kaplan-Meier", "Weibull AFT"),
       col = c("black", "blue"), lty = 1, lwd = 2)
#Birds rubber pieces####
#Data preparation
brps <- subset(birds, !is.na(rubber) & !is.na(rubberdeath) & rubber > 0)

#Fit Weibull AFT model (no covariates)
brps_weib <- survreg(Surv(rubber, rubberdeath == 1) ~ 1, data = brps, control = survreg.control(maxiter = 1000), dist = "weibull")
summary(brps_weib)

#Extract Weibull parameters
brps_shape_weib  <- 1 / brps_weib$scale
brps_scale_weib  <- exp(coef(brps_weib))

#Define sequence for CIF calculation
brps_t_seq <- seq(0, max(brps$rubber) * 1.5, length.out = 400)

#Compute point estimate of CIF
brps_S_t  <- exp(- (brps_t_seq / brps_scale_weib)^brps_shape_weib)
brps_CIF_t <- 1 - brps_S_t

#Bootstrap to get pointwise 95% CIs for CIF
set.seed(123)
brps_B <- 1000
brps_cif_boot <- matrix(NA, nrow = brps_B, ncol = length(brps_t_seq))

for (b in 1:brps_B) {
  brps_boot_sample <- brps[sample(nrow(brps), replace = TRUE), ]
  brps_aft_fit <- try(survreg(Surv(rubber, rubberdeath == 1) ~ 1, data = brps_boot_sample, dist = "weibull"), silent = TRUE)
  
  if (inherits(brps_aft_fit, "try-error")) next
  
  brps_shape_b <- 1 / brps_aft_fit$scale
  brps_scale_b <- exp(coef(brps_aft_fit))
  brps_S_b <- exp(- (brps_t_seq / brps_scale_b)^brps_shape_b)
  brps_cif_boot[b, ] <- 1 - brps_S_b
}

#Filter out failed bootstrap samples
brps_cif_boot <- brps_cif_boot[complete.cases(brps_cif_boot), ]

#Calculate bootstrap-based summary statistics
brps_cif_mean  <- colMeans(brps_cif_boot)
brps_cif_lower <- apply(brps_cif_boot, 2, quantile, probs = 0.025)
brps_cif_upper <- apply(brps_cif_boot, 2, quantile, probs = 0.975)
brps_cif_lower_smooth <- smooth.spline(brps_t_seq, brps_cif_lower, spar = 0.6)$y
brps_cif_upper_smooth <- smooth.spline(brps_t_seq, brps_cif_upper, spar = 0.6)$y

#calculate values and CIs.
brps_ci_lower_50 <- approx(x = brps_cif_lower, y = brps_t_seq, xout = 0.5)$y
brps_ci_lower_90 <- approx(x = brps_cif_lower, y = brps_t_seq, xout = 0.90)$y
brps_ci_mean_50 <- approx(x = brps_cif_mean, y = brps_t_seq, xout = 0.5)$y
brps_ci_mean_90 <- approx(x = brps_cif_mean, y = brps_t_seq, xout = 0.90)$y
brps_ci_upper_50 <- approx(x = brps_cif_upper, y = brps_t_seq, xout = 0.5)$y
brps_ci_upper_90 <- approx(x = brps_cif_upper, y = brps_t_seq, xout = 0.90)$y

#Plot final CIF with 95% CI band
plot(
  brps_t_seq, brps_cif_mean, type = "l", lwd = 2, col = "blue",
  xlab = "Pieces",
  ylab = "Likelihood of mortality",
  main = "Rubber ingestion"
)
polygon(
  c(brps_t_seq, rev(brps_t_seq)),
  c(brps_cif_lower_smooth, rev(brps_cif_upper_smooth)),
  col = rgb(0.5, 0.5, 0.5, 0.3),  # semi-transparent gray
  border = NA
)
#Add 50 and 90 thresholds
x_90 <- brps_ci_mean_90
segments(x0 = 0, y0 = 0.9, x1 = x_90, y1 = 0.9, col = "black", lty = 2)
segments(x0 = x_90, y0 = 0, x1 = x_90, y1 = 0.9, col = "black", lty = 2)
x_50 <- brps_ci_mean_50
segments(x0 = 0, y0 = 0.5, x1 = x_50, y1 = 0.5, col = "black", lty = 2)
segments(x0 = x_50, y0 = 0, x1 = x_50, y1 = 0.5, col = "black", lty = 2)

#AIC 
brps_aic <- AIC(brps_weib)

#Check fit
fit_km <- survfit(Surv(brps$rubber, brps$rubberdeath == 1) ~ 1)
valid_idx <- fit_km$surv > 0 & fit_km$surv < 1
log_time <- log(fit_km$time[valid_idx])
log_neglog_surv <- log(-log(fit_km$surv[valid_idx]))

plot(log_time, log_neglog_surv,
     xlab = "log(Pieces)", ylab = "log(-log(Survival))",
     main = "Weibull Fit Check: bird rubber simple")
abline(lm(log_neglog_surv ~ log_time), col = "red")

#Compare to KM
km_fit <- survfit(Surv(rubber, rubberdeath == 1) ~ 1, data = brps)
plot(km_fit, conf.int = FALSE, col = "black", lwd = 2,
     xlab = "Pieces", ylab = "Survival", main = "Kaplan-Meier vs Weibull AFT: bird rubber")
lines(brps_t_seq, brps_S_t, col = "blue", lwd = 2)
legend("topright", legend = c("Kaplan-Meier", "Weibull AFT"),
       col = c("black", "blue"), lty = 1, lwd = 2)

#Birds rubber volume####
#Data preparation
brvs <- subset(birds, !is.na(rubber_volume) & rubber_volume > 0 & !is.na(Length) & !is.na(rubberdeath))
brvs$svol <- brvs$rubber_volume / brvs$Length

#Fit Weibull AFT model (no covariates)
brvs_weib <- survreg(Surv(svol, rubberdeath == 1) ~ 1, data = brvs,  control = survreg.control(maxiter = 1000), dist = "weibull")
summary(brvs_weib)

#Extract Weibull parameters
brvs_shape_weib  <- 1 / brvs_weib$scale
brvs_scale_weib  <- exp(coef(brvs_weib))

#Define time sequence for CIF calculation
brvs_t_seq <- seq(0, max(brvs$svol) * 2, length.out = 200)

#Compute point estimate of CIF
brvs_S_t  <- exp(- (brvs_t_seq / brvs_scale_weib)^brvs_shape_weib)
brvs_CIF_t <- 1 - brvs_S_t

#Bootstrap to get pointwise 95% CIs for CIF
set.seed(123)
brvs_B <- 1000
brvs_cif_boot <- matrix(NA, nrow = brvs_B, ncol = length(brvs_t_seq))

for (b in 1:brvs_B) {
  brvs_boot_sample <- brvs[sample(nrow(brvs), replace = TRUE), ]
  brvs_aft_fit <- try(survreg(Surv(svol, rubberdeath == 1) ~ 1, data = brvs_boot_sample, dist = "weibull"), silent = TRUE)
  
  if (inherits(brvs_aft_fit, "try-error")) next
  
  brvs_shape_b <- 1 / brvs_aft_fit$scale
  brvs_scale_b <- exp(coef(brvs_aft_fit))
  brvs_S_b <- exp(- (brvs_t_seq / brvs_scale_b)^brvs_shape_b)
  brvs_cif_boot[b, ] <- 1 - brvs_S_b
}

#Filter out failed bootstrap samples
brvs_cif_boot <- brvs_cif_boot[complete.cases(brvs_cif_boot), ]

#Calculate bootstrap-based summary statistics
brvs_cif_mean  <- colMeans(brvs_cif_boot)
brvs_cif_lower <- apply(brvs_cif_boot, 2, quantile, probs = 0.025)
brvs_cif_upper <- apply(brvs_cif_boot, 2, quantile, probs = 0.975)
brvs_cif_lower_smooth <- smooth.spline(brvs_t_seq, brvs_cif_lower, spar = 0.9)$y
brvs_cif_upper_smooth <- smooth.spline(brvs_t_seq, brvs_cif_upper, spar = 0.9)$y

#Calculate values and CIs
brvs_ci_lower_50 <- approx(x = brvs_cif_lower, y = brvs_t_seq, xout = 0.5)$y
brvs_ci_lower_90 <- approx(x = brvs_cif_lower, y = brvs_t_seq, xout = 0.9)$y
brvs_ci_mean_50  <- approx(x = brvs_cif_mean,  y = brvs_t_seq, xout = 0.5)$y
brvs_ci_mean_90  <- approx(x = brvs_cif_mean,  y = brvs_t_seq, xout = 0.9)$y
brvs_ci_upper_50 <- approx(x = brvs_cif_upper, y = brvs_t_seq, xout = 0.5)$y
brvs_ci_upper_90 <- approx(x = brvs_cif_upper, y = brvs_t_seq, xout = 0.9)$y

#Plot final CIF with 95% CI band
plot(
  brvs_t_seq, brvs_cif_mean, type = "l", lwd = 2, col = "blue",
  xlab = "Volume/Length",
  ylab = "Likelihood of mortality",
  main = "Rubber ingestion"
)
polygon(
  c(brvs_t_seq, rev(brvs_t_seq)),
  c(brvs_cif_lower_smooth, rev(brvs_cif_upper_smooth)),
  col = rgb(0.5, 0.5, 0.5, 0.3),  # semi-transparent gray
  border = NA
)
#Add 50 and 90 thresholds
x_90 <- brvs_ci_mean_90
segments(x0 = 0, y0 = 0.9, x1 = x_90, y1 = 0.9, col = "black", lty = 2)
segments(x0 = x_90, y0 = 0, x1 = x_90, y1 = 0.9, col = "black", lty = 2)
x_50 <- brvs_ci_mean_50
segments(x0 = 0, y0 = 0.5, x1 = x_50, y1 = 0.5, col = "black", lty = 2)
segments(x0 = x_50, y0 = 0, x1 = x_50, y1 = 0.5, col = "black", lty = 2)

#AIC
brvs_aic <- AIC(brvs_weib)

#Check fit
fit_km <- survfit(Surv(brvs$svol, brvs$rubberdeath == 1) ~ 1)
valid_idx <- fit_km$surv > 0 & fit_km$surv < 1
log_time <- log(fit_km$time[valid_idx])
log_neglog_surv <- log(-log(fit_km$surv[valid_idx]))

plot(log_time, log_neglog_surv,
     xlab = "log(Volume/Length)", ylab = "log(-log(Survival))",
     main = "Weibull Fit Check: Rubber Volume Bird")
abline(lm(log_neglog_surv ~ log_time), col = "red")

#Compare with KM
km_fit <- survfit(Surv(svol, rubberdeath == 1) ~ 1, data = brvs)
plot(km_fit, conf.int = FALSE, col = "black", lwd = 2,
     xlab = "Volume/Length", ylab = "Survival", main = "Kaplan-Meier vs Weibull AFT: bird rubber volume")
lines(brvs_t_seq, brvs_S_t, col = "blue", lwd = 2)
legend("topright", legend = c("Kaplan-Meier", "Weibull AFT"),
       col = c("black", "blue"), lty = 1, lwd = 2)

#Mammal Models####
#Categorizing binary outcomes for COD
mammals <- mammals %>% mutate(COD = ifelse(COD %in% c("KD", "PD"), 1, COD))
mammals <- mammals %>% mutate(COD = ifelse(COD %in% c("KND"), 0, COD))
mammals <- mammals %>% mutate(COD = ifelse(COD %in% c("KDO", "PDO"), NA, COD))

#Categorizing binary outcomes for thread deaths
mammals <- mammals %>% mutate(softdeath = ifelse(softdeath %in% c("KD", "PD"), 1, softdeath))
mammals <- mammals %>% mutate(softdeath = ifelse(softdeath %in% c("KND"), 0, softdeath))
mammals <- mammals %>% mutate(softdeath = ifelse(softdeath %in% c("KDO", "PDO"), NA, softdeath))

#Categorizing binary outcomes for thread deaths
mammals <- mammals %>% mutate(threaddeath = ifelse(threaddeath %in% c("KD","PD"), 1, threaddeath))
mammals <- mammals %>% mutate(threaddeath = ifelse(threaddeath %in% c("KND"), 0, threaddeath))
mammals <- mammals %>% mutate(threaddeath = ifelse(threaddeath %in% c("KDO", "PDO"), NA, threaddeath))

#Mammals total pieces ####
#Data preparation
mammalsps <- subset(mammals, !is.na(total) & !is.na(COD) & total > 0)

#Fit Weibull AFT model (no covariates)
mps_weib <- survreg(Surv(total, COD == 1) ~ 1, data = mammalsps, dist = "weibull")
summary(mps_weib)

#Extract Weibull parameters
mps_shape_weib  <- 1 / mps_weib$scale
mps_scale_weib  <- exp(coef(mps_weib))

#Define sequence for CIF calculation
mps_t_seq <- seq(0, max(mammalsps$total)*1.25, length.out = 2000)

#Compute point estimate of CIF
mps_S_t  <- exp(- (mps_t_seq / mps_scale_weib)^mps_shape_weib)
mps_CIF_t <- 1 - mps_S_t

#Bootstrap to get pointwise 95% CIs for CIF
set.seed(123)
mps_B <- 1000
mps_cif_boot <- matrix(NA, nrow = mps_B, ncol = length(mps_t_seq))

for (b in 1:mps_B) {
  mps_boot_sample <- mammalsps[sample(nrow(mammalsps), replace = TRUE), ]
  mps_aft_fit <- try(survreg(Surv(total, COD == 1) ~ 1, data = mps_boot_sample, dist = "weibull"), silent = TRUE)
  
  if (inherits(mps_aft_fit, "try-error")) next
  
  mps_shape_b <- 1 / mps_aft_fit$scale
  mps_scale_b <- exp(coef(mps_aft_fit))
  mps_S_b <- exp(- (mps_t_seq / mps_scale_b)^mps_shape_b)
  mps_cif_boot[b, ] <- 1 - mps_S_b
}

mps_cif_boot <- mps_cif_boot[complete.cases(mps_cif_boot), ]
mps_cif_mean  <- colMeans(mps_cif_boot)
mps_cif_lower <- apply(mps_cif_boot, 2, quantile, probs = 0.025)
mps_cif_upper <- apply(mps_cif_boot, 2, quantile, probs = 0.975)

#Threshold interpolation
mps_ci_lower_50 <- approx(x = mps_cif_lower, y = mps_t_seq, xout = 0.5)$y
mps_ci_lower_90 <- approx(x = mps_cif_lower, y = mps_t_seq, xout = 0.90)$y
mps_ci_mean_50 <- approx(x = mps_cif_mean, y = mps_t_seq, xout = 0.5)$y
mps_ci_mean_90 <- approx(x = mps_cif_mean, y = mps_t_seq, xout = 0.90)$y
mps_ci_upper_50 <- approx(x = mps_cif_upper, y = mps_t_seq, xout = 0.5)$y
mps_ci_upper_90 <- approx(x = mps_cif_upper, y = mps_t_seq, xout = 0.90)$y

#Plot
plot(mps_t_seq, mps_cif_mean, type = "l", lwd = 2, col = "blue",
     xlab = "Pieces", ylab = "Likelihood of mortality", main = "All plastic ingestion")
polygon(c(mps_t_seq, rev(mps_t_seq)),
        c(mps_cif_lower, rev(mps_cif_upper)),
        col = rgb(0.5, 0.5, 0.5, 0.3), border = NA)
grid()

#AIC
mps_aic <- AIC(mps_weib)

#Weibull diagnostic plots
fit_km <- survfit(Surv(mammalsps$total, mammalsps$COD == 1) ~ 1)
valid_idx <- fit_km$surv > 0 & fit_km$surv < 1
log_time <- log(fit_km$time[valid_idx])
log_neglog_surv <- log(-log(fit_km$surv[valid_idx]))

plot(log_time, log_neglog_surv,
     xlab = "log(Pieces)", ylab = "log(-log(Survival))",
     main = "Weibull Fit Check: Mammal pieces")
abline(lm(log_neglog_surv ~ log_time), col = "red")

km_fit <- survfit(Surv(total, COD == 1) ~ 1, data = mammalsps)
plot(km_fit, conf.int = FALSE, col = "black", lwd = 2,
     xlab = "Pieces", ylab = "Survival", main = "Kaplan-Meier vs Weibull AFT: mammal pieces")
lines(mps_t_seq, mps_S_t, col = "blue", lwd = 2)
legend("topright", legend = c("Kaplan-Meier", "Weibull AFT"),
       col = c("black", "blue"), lty = 1, lwd = 2)

#Mammals total pieces species size####
# Data preparation
mammalspss <- subset(mammals, !is.na(total) & !is.na(COD) & !is.na(Size_avg) & total > 0)

# Fit Weibull AFT model with Size_avg
mpss_weib <- survreg(Surv(total, COD == 1) ~ Size_avg, data = mammalspss, dist = "weibull")
summary(mpss_weib)

# Use average Size_avg for predictions
mpss_mean_size <- mean(mammalspss$Size_avg, na.rm = TRUE)
mpss_shape_weib <- 1 / mpss_weib$scale
mpss_scale_weib <- exp(coef(mpss_weib)[1] + coef(mpss_weib)[2] * mpss_mean_size)

# Define sequence for CIF calculation
mpss_t_seq <- seq(0, max(mammalspss$total) * .4, length.out = 2000)

# Compute point estimate of CIF
mpss_S_t  <- exp(- (mpss_t_seq / mpss_scale_weib)^mpss_shape_weib)
mpss_CIF_t <- 1 - mpss_S_t

# Bootstrap to get pointwise 95% CIs for CIF
set.seed(123)
mpss_B <- 1000
mpss_cif_boot <- matrix(NA, nrow = mpss_B, ncol = length(mpss_t_seq))

for (b in 1:mpss_B) {
  mpss_boot_sample <- mammalspss[sample(nrow(mammalspss), replace = TRUE), ]
  mpss_aft_fit <- try(survreg(Surv(total, COD == 1) ~ Size_avg, data = mpss_boot_sample, dist = "weibull"), silent = TRUE)
  
  if (inherits(mpss_aft_fit, "try-error")) next
  
  shape_b <- 1 / mpss_aft_fit$scale
  mean_size_b <- mean(mpss_boot_sample$Size_avg, na.rm = TRUE)
  scale_b <- exp(coef(mpss_aft_fit)[1] + coef(mpss_aft_fit)[2] * mean_size_b)
  S_b <- exp(- (mpss_t_seq / scale_b)^shape_b)
  mpss_cif_boot[b, ] <- 1 - S_b
}

mpss_cif_boot <- mpss_cif_boot[complete.cases(mpss_cif_boot), ]
mpss_cif_mean  <- colMeans(mpss_cif_boot)
mpss_cif_lower <- apply(mpss_cif_boot, 2, quantile, probs = 0.025)
mpss_cif_upper <- apply(mpss_cif_boot, 2, quantile, probs = 0.975)

# Threshold interpolation
mpss_ci_lower_50 <- approx(x = mpss_cif_lower, y = mpss_t_seq, xout = 0.5)$y
mpss_ci_lower_90 <- approx(x = mpss_cif_lower, y = mpss_t_seq, xout = 0.90)$y
mpss_ci_mean_50 <- approx(x = mpss_cif_mean, y = mpss_t_seq, xout = 0.5)$y
mpss_ci_mean_90 <- approx(x = mpss_cif_mean, y = mpss_t_seq, xout = 0.90)$y
mpss_ci_upper_50 <- approx(x = mpss_cif_upper, y = mpss_t_seq, xout = 0.5)$y
mpss_ci_upper_90 <- approx(x = mpss_cif_upper, y = mpss_t_seq, xout = 0.90)$y

# Plot
plot(mpss_t_seq, mpss_cif_mean, type = "l", lwd = 2, col = "blue",
     xlab = "Pieces", ylab = "Likelihood of mortality", main = "All plastic ingestion species size")
polygon(c(mpss_t_seq, rev(mpss_t_seq)),
        c(mpss_cif_lower, rev(mpss_cif_upper)),
        col = rgb(0.5, 0.5, 0.5, 0.3), border = NA)
#Add 50 and 90 thresholds
x_90 <- mpss_ci_mean_90
segments(x0 = 0, y0 = 0.9, x1 = x_90, y1 = 0.9, col = "black", lty = 2)
segments(x0 = x_90, y0 = 0, x1 = x_90, y1 = 0.9, col = "black", lty = 2)
x_50 <- mpss_ci_mean_50
segments(x0 = 0, y0 = 0.5, x1 = x_50, y1 = 0.5, col = "black", lty = 2)
segments(x0 = x_50, y0 = 0, x1 = x_50, y1 = 0.5, col = "black", lty = 2)

#AIC
mpss_aic <- AIC(mpss_weib)

#Mammals total pieces individual size####
# Data preparation
mammalspis <- subset(mammals, !is.na(total) & !is.na(COD) & !is.na(Size_age) & total > 0)

# Fit Weibull AFT model with Size_age
mpis_weib <- survreg(Surv(total, COD == 1) ~ Size_age, data = mammalspis, dist = "weibull")
summary(mpis_weib)

# Use average Size_age for predictions
mpis_mean_size <- mean(mammalspis$Size_age, na.rm = TRUE)
mpis_shape_weib <- 1 / mpis_weib$scale
mpis_scale_weib <- exp(coef(mpis_weib)[1] + coef(mpis_weib)[2] * mpis_mean_size)

# Define sequence for CIF calculation
mpis_t_seq <- seq(0, max(mammalspis$total), length.out = 200)

# Compute point estimate of CIF
mpis_S_t  <- exp(- (mpis_t_seq / mpis_scale_weib)^mpis_shape_weib)
mpis_CIF_t <- 1 - mpis_S_t

# Bootstrap to get pointwise 95% CIs for CIF
set.seed(123)
mpis_B <- 1000
mpis_cif_boot <- matrix(NA, nrow = mpis_B, ncol = length(mpis_t_seq))

for (b in 1:mpis_B) {
  mpis_boot_sample <- mammalspis[sample(nrow(mammalspis), replace = TRUE), ]
  mpis_aft_fit <- try(survreg(Surv(total, COD == 1) ~ Size_age, data = mpis_boot_sample, dist = "weibull"), silent = TRUE)
  
  if (inherits(mpis_aft_fit, "try-error")) next
  
  shape_b <- 1 / mpis_aft_fit$scale
  mean_size_b <- mean(mpis_boot_sample$Size_age, na.rm = TRUE)
  scale_b <- exp(coef(mpis_aft_fit)[1] + coef(mpis_aft_fit)[2] * mean_size_b)
  S_b <- exp(- (mpis_t_seq / scale_b)^shape_b)
  mpis_cif_boot[b, ] <- 1 - S_b
}

mpis_cif_boot <- mpis_cif_boot[complete.cases(mpis_cif_boot), ]
mpis_cif_mean  <- colMeans(mpis_cif_boot)
mpis_cif_lower <- apply(mpis_cif_boot, 2, quantile, probs = 0.025)
mpis_cif_upper <- apply(mpis_cif_boot, 2, quantile, probs = 0.975)

# Plot
plot(mpis_t_seq, mpis_cif_mean, type = "l", lwd = 2, col = "blue",
     xlab = "Pieces", ylab = "Likelihood of mortality", main = "All plastic ingestion individual size")
polygon(c(mpis_t_seq, rev(mpis_t_seq)),
        c(mpis_cif_lower, rev(mpis_cif_upper)),
        col = rgb(0.5, 0.5, 0.5, 0.3), border = NA)
grid()

# Threshold interpolation
mpis_ci_lower_50 <- approx(x = mpis_cif_lower, y = mpis_t_seq, xout = 0.5)$y
mpis_ci_lower_90 <- approx(x = mpis_cif_lower, y = mpis_t_seq, xout = 0.90)$y
mpis_ci_mean_50 <- approx(x = mpis_cif_mean, y = mpis_t_seq, xout = 0.5)$y
mpis_ci_mean_90 <- approx(x = mpis_cif_mean, y = mpis_t_seq, xout = 0.90)$y
mpis_ci_upper_50 <- approx(x = mpis_cif_upper, y = mpis_t_seq, xout = 0.5)$y
mpis_ci_upper_90 <- approx(x = mpis_cif_upper, y = mpis_t_seq, xout = 0.90)$y

#AIC
mpis_aic <- AIC(mpis_weib)

#Mammals volume ####
mammalsvs <- subset(mammals, !is.na(volume) & volume > 0 & !is.na(Length) & !is.na(COD))
mammalsvs$svol <- mammalsvs$volume / mammalsvs$Length

mvs_weib <- survreg(Surv(svol, COD == 1) ~ 1, data = mammalsvs, dist = "weibull")
summary(mvs_weib)

mvs_shape_weib <- 1 / mvs_weib$scale
mvs_scale_weib <- exp(coef(mvs_weib))

mvs_t_seq <- seq(0, max(mammalsvs$svol) * 1.6, length.out = 200)
mvs_S_t <- exp(- (mvs_t_seq / mvs_scale_weib)^mvs_shape_weib)
mvs_CIF_t <- 1 - mvs_S_t

set.seed(123)
mvs_B <- 1000
mvs_cif_boot <- matrix(NA, nrow = mvs_B, ncol = length(mvs_t_seq))

for (b in 1:mvs_B) {
  mvs_boot_sample <- mammalsvs[sample(nrow(mammalsvs), replace = TRUE), ]
  mvs_aft_fit <- try(survreg(Surv(svol, COD == 1) ~ 1, data = mvs_boot_sample, dist = "weibull"), silent = TRUE)
  if (inherits(mvs_aft_fit, "try-error")) next
  mvs_shape_b <- 1 / mvs_aft_fit$scale
  mvs_scale_b <- exp(coef(mvs_aft_fit))
  mvs_S_b <- exp(- (mvs_t_seq / mvs_scale_b)^mvs_shape_b)
  mvs_cif_boot[b, ] <- 1 - mvs_S_b
}

mvs_cif_boot <- mvs_cif_boot[complete.cases(mvs_cif_boot), ]
mvs_cif_mean <- colMeans(mvs_cif_boot)
mvs_cif_lower <- apply(mvs_cif_boot, 2, quantile, probs = 0.025)
mvs_cif_upper <- apply(mvs_cif_boot, 2, quantile, probs = 0.975)

#Threshold interpolation
mvs_ci_lower_50 <- approx(x = mvs_cif_lower, y = mvs_t_seq, xout = 0.5)$y
mvs_ci_lower_90 <- approx(x = mvs_cif_lower, y = mvs_t_seq, xout = 0.90)$y
mvs_ci_mean_50 <- approx(x = mvs_cif_mean, y = mvs_t_seq, xout = 0.5)$y
mvs_ci_mean_90 <- approx(x = mvs_cif_mean, y = mvs_t_seq, xout = 0.90)$y
mvs_ci_upper_50 <- approx(x = mvs_cif_upper, y = mvs_t_seq, xout = 0.5)$y
mvs_ci_upper_90 <- approx(x = mvs_cif_upper, y = mvs_t_seq, xout = 0.90)$y

# Plot
plot(mvs_t_seq, mvs_cif_mean, type = "l", lwd = 2, col = "blue",
     xlab = "Volume/Length", ylab = "Likelihood of mortality", main = "All plastic ingestion")
polygon(c(mvs_t_seq, rev(mvs_t_seq)),
        c(mvs_cif_lower, rev(mvs_cif_upper)),
        col = rgb(0.5, 0.5, 0.5, 0.3), border = NA)
#Add 50 and 90 thresholds
x_90 <- mvs_ci_mean_90
segments(x0 = 0, y0 = 0.9, x1 = x_90, y1 = 0.9, col = "black", lty = 2)
segments(x0 = x_90, y0 = 0, x1 = x_90, y1 = 0.9, col = "black", lty = 2)
x_50 <- mvs_ci_mean_50
segments(x0 = 0, y0 = 0.5, x1 = x_50, y1 = 0.5, col = "black", lty = 2)
segments(x0 = x_50, y0 = 0, x1 = x_50, y1 = 0.5, col = "black", lty = 2)

#AIC
mvs_aic <- AIC(mvs_weib)

#Weibull diagnostic plots
fit_km <- survfit(Surv(mammalsvs$svol, mammalsvs$COD == 1) ~ 1)
valid_idx <- fit_km$surv > 0 & fit_km$surv < 1
log_time <- log(fit_km$time[valid_idx])
log_neglog_surv <- log(-log(fit_km$surv[valid_idx]))

plot(log_time, log_neglog_surv,
     xlab = "log(Volume/Length)", ylab = "log(-log(Survival))",
     main = "Weibull Fit Check: Mammal volume")
abline(lm(log_neglog_surv ~ log_time), col = "red")

km_fit <- survfit(Surv(svol, COD == 1) ~ 1, data = mammalsvs)
plot(km_fit, conf.int = FALSE, col = "black", lwd = 2,
     xlab = "Volume/Length", ylab = "Survival", main = "Kaplan-Meier vs Weibull AFT: mammal volume")
lines(mvs_t_seq, mvs_S_t, col = "blue", lwd = 2)
legend("topright", legend = c("Kaplan-Meier", "Weibull AFT"),
       col = c("black", "blue"), lty = 1, lwd = 2)

#Mammals soft pieces####
#Data preparation
mammalssps <- subset(mammals, !is.na(soft) & !is.na(softdeath) & soft > 0)

#Fit Weibull AFT model (no covariates)
msps_weib <- survreg(Surv(soft, softdeath == 1) ~ 1, data = mammalssps, dist = "weibull")
summary(msps_weib)

#Extract Weibull parameters
msps_shape_weib  <- 1 / msps_weib$scale
msps_scale_weib  <- exp(coef(msps_weib))

#Define sequence for CIF calculation
msps_t_seq <- seq(0, max(mammalssps$soft), length.out = 2000)

#Compute point estimate of CIF
msps_S_t  <- exp(- (msps_t_seq / msps_scale_weib)^msps_shape_weib)
msps_CIF_t <- 1 - msps_S_t

#Bootstrap to get pointwise 95% CIs for CIF
set.seed(123)
msps_B <- 1000
msps_cif_boot <- matrix(NA, nrow = msps_B, ncol = length(msps_t_seq))

for (b in 1:msps_B) {
  msps_boot_sample <- mammalssps[sample(nrow(mammalssps), replace = TRUE), ]
  msps_aft_fit <- try(survreg(Surv(soft, softdeath == 1) ~ 1, data = msps_boot_sample, dist = "weibull"), silent = TRUE)
  
  if (inherits(msps_aft_fit, "try-error")) next
  
  msps_shape_b <- 1 / msps_aft_fit$scale
  msps_scale_b <- exp(coef(msps_aft_fit))
  msps_S_b <- exp(- (msps_t_seq / msps_scale_b)^msps_shape_b)
  msps_cif_boot[b, ] <- 1 - msps_S_b
}

msps_cif_boot <- msps_cif_boot[complete.cases(msps_cif_boot), ]
msps_cif_mean  <- colMeans(msps_cif_boot)
msps_cif_lower <- apply(msps_cif_boot, 2, quantile, probs = 0.025)
msps_cif_upper <- apply(msps_cif_boot, 2, quantile, probs = 0.975)

#Plot
plot(msps_t_seq, msps_cif_mean, type = "l", lwd = 2, col = "blue",
     xlab = "Pieces", ylab = "Likelihood of mortality", main = "Soft plastic ingestion")
polygon(c(msps_t_seq, rev(msps_t_seq)),
        c(msps_cif_lower, rev(msps_cif_upper)),
        col = rgb(0.5, 0.5, 0.5, 0.3), border = NA)
grid()

#Threshold interpolation
msps_ci_lower_50 <- approx(x = msps_cif_lower, y = msps_t_seq, xout = 0.5)$y
msps_ci_lower_90 <- approx(x = msps_cif_lower, y = msps_t_seq, xout = 0.90)$y
msps_ci_mean_50 <- approx(x = msps_cif_mean, y = msps_t_seq, xout = 0.5)$y
msps_ci_mean_90 <- approx(x = msps_cif_mean, y = msps_t_seq, xout = 0.90)$y
msps_ci_upper_50 <- approx(x = msps_cif_upper, y = msps_t_seq, xout = 0.5)$y
msps_ci_upper_90 <- approx(x = msps_cif_upper, y = msps_t_seq, xout = 0.90)$y

#AIC
msps_aic <- AIC(msps_weib)

#Weibull diagnostic plots
fit_km <- survfit(Surv(mammalssps$soft, mammalssps$softdeath == 1) ~ 1)
valid_idx <- fit_km$surv > 0 & fit_km$surv < 1
log_time <- log(fit_km$time[valid_idx])
log_neglog_surv <- log(-log(fit_km$surv[valid_idx]))

plot(log_time, log_neglog_surv,
     xlab = "log(Pieces)", ylab = "log(-log(Survival))",
     main = "Weibull Fit Check: Mammal soft pieces")
abline(lm(log_neglog_surv ~ log_time), col = "red")

km_fit <- survfit(Surv(soft, softdeath == 1) ~ 1, data = mammalssps)
plot(km_fit, conf.int = FALSE, col = "black", lwd = 2,
     xlab = "Pieces", ylab = "Survival", main = "Kaplan-Meier vs Weibull AFT: mammal soft pieces")
lines(msps_t_seq, msps_S_t, col = "blue", lwd = 2)
legend("topright", legend = c("Kaplan-Meier", "Weibull AFT"),
       col = c("black", "blue"), lty = 1, lwd = 2)

#Mammals soft pieces species size####
# Data preparation
mammalsspss <- subset(mammals, !is.na(soft) & !is.na(softdeath) & !is.na(Size_avg) & soft > 0)

# Fit Weibull AFT model with Size_avg
mspss_weib <- survreg(Surv(soft, softdeath == 1) ~ Size_avg, data = mammalsspss, dist = "weibull")
summary(mspss_weib)

# Use average Size_avg for predictions
mspss_mean_size <- mean(mammalsspss$Size_avg, na.rm = TRUE)
mspss_shape_weib <- 1 / mspss_weib$scale
mspss_scale_weib <- exp(coef(mspss_weib)[1] + coef(mspss_weib)[2] * mspss_mean_size)

# Define sequence for CIF calculation
mspss_t_seq <- seq(0, max(mammalsspss$soft) *.7, length.out = 2000)

# Compute point estimate of CIF
mspss_S_t  <- exp(- (mspss_t_seq / mspss_scale_weib)^mspss_shape_weib)
mspss_CIF_t <- 1 - mspss_S_t

# Bootstrap to get pointwise 95% CIs for CIF
set.seed(123)
mspss_B <- 1000
mspss_cif_boot <- matrix(NA, nrow = mspss_B, ncol = length(mspss_t_seq))

for (b in 1:mspss_B) {
  mspss_boot_sample <- mammalsspss[sample(nrow(mammalsspss), replace = TRUE), ]
  mspss_aft_fit <- try(survreg(Surv(soft, softdeath == 1) ~ Size_avg, data = mspss_boot_sample, dist = "weibull"), silent = TRUE)
  
  if (inherits(mspss_aft_fit, "try-error")) next
  
  shape_b <- 1 / mspss_aft_fit$scale
  mean_size_b <- mean(mspss_boot_sample$Size_avg, na.rm = TRUE)
  scale_b <- exp(coef(mspss_aft_fit)[1] + coef(mspss_aft_fit)[2] * mean_size_b)
  S_b <- exp(- (mspss_t_seq / scale_b)^shape_b)
  mspss_cif_boot[b, ] <- 1 - S_b
}

mspss_cif_boot <- mspss_cif_boot[complete.cases(mspss_cif_boot), ]
mspss_cif_mean  <- colMeans(mspss_cif_boot)
mspss_cif_lower <- apply(mspss_cif_boot, 2, quantile, probs = 0.025)
mspss_cif_upper <- apply(mspss_cif_boot, 2, quantile, probs = 0.975)
mspss_cif_lower_smooth <- smooth.spline(mspss_t_seq, mspss_cif_lower, spar = 0.9)$y

# Threshold interpolation
mspss_ci_lower_50 <- approx(x = mspss_cif_lower, y = mspss_t_seq, xout = 0.5)$y
mspss_ci_lower_90 <- approx(x = mspss_cif_lower, y = mspss_t_seq, xout = 0.90)$y
mspss_ci_mean_50 <- approx(x = mspss_cif_mean, y = mspss_t_seq, xout = 0.5)$y
mspss_ci_mean_90 <- approx(x = mspss_cif_mean, y = mspss_t_seq, xout = 0.90)$y
mspss_ci_upper_50 <- approx(x = mspss_cif_upper, y = mspss_t_seq, xout = 0.5)$y
mspss_ci_upper_90 <- approx(x = mspss_cif_upper, y = mspss_t_seq, xout = 0.90)$y

# Plot
plot(mspss_t_seq, mspss_cif_mean, type = "l", lwd = 2, col = "blue",
     xlab = "Pieces", ylab = "Likelihood of mortality", main = "Soft plastic ingestion species size")
polygon(c(mspss_t_seq, rev(mspss_t_seq)),
        c(mspss_cif_lower_smooth, rev(mspss_cif_upper)),
        col = rgb(0.5, 0.5, 0.5, 0.3), border = NA)
#Add 50 and 90 thresholds
x_90 <- mspss_ci_mean_90
segments(x0 = 0, y0 = 0.9, x1 = x_90, y1 = 0.9, col = "black", lty = 2)
segments(x0 = x_90, y0 = 0, x1 = x_90, y1 = 0.9, col = "black", lty = 2)
x_50 <- mspss_ci_mean_50
segments(x0 = 0, y0 = 0.5, x1 = x_50, y1 = 0.5, col = "black", lty = 2)
segments(x0 = x_50, y0 = 0, x1 = x_50, y1 = 0.5, col = "black", lty = 2)

#AIC
mspss_aic <- AIC(mspss_weib)

#Mammals soft pieces individual size####
# Data preparation
mammalsspis <- subset(mammals, !is.na(soft) & !is.na(softdeath) & !is.na(Size_age) & soft > 0)

# Fit Weibull AFT model with Size_age
mspis_weib <- survreg(Surv(soft, softdeath == 1) ~ Size_age, data = mammalsspis, dist = "weibull")
summary(mspis_weib)

# Use average Size_age for predictions
mspis_mean_size <- mean(mammalsspis$Size_age, na.rm = TRUE)
mspis_shape_weib <- 1 / mspis_weib$scale
mspis_scale_weib <- exp(coef(mspis_weib)[1] + coef(mspis_weib)[2] * mspis_mean_size)

# Define sequence for CIF calculation
mspis_t_seq <- seq(0, max(mammalsspis$soft) * .8, length.out = 2000)

# Compute point estimate of CIF
mspis_S_t  <- exp(- (mspis_t_seq / mspis_scale_weib)^mspis_shape_weib)
mspis_CIF_t <- 1 - mspis_S_t

# Bootstrap to get pointwise 95% CIs for CIF
set.seed(123)
mspis_B <- 1000
mspis_cif_boot <- matrix(NA, nrow = mspis_B, ncol = length(mspis_t_seq))

for (b in 1:mspis_B) {
  mspis_boot_sample <- mammalsspis[sample(nrow(mammalsspis), replace = TRUE), ]
  mspis_aft_fit <- try(survreg(Surv(soft, softdeath == 1) ~ Size_age, data = mspis_boot_sample, dist = "weibull"), silent = TRUE)
  
  if (inherits(mspis_aft_fit, "try-error")) next
  
  shape_b <- 1 / mspis_aft_fit$scale
  mean_size_b <- mean(mspis_boot_sample$Size_age, na.rm = TRUE)
  scale_b <- exp(coef(mspis_aft_fit)[1] + coef(mspis_aft_fit)[2] * mean_size_b)
  S_b <- exp(- (mspis_t_seq / scale_b)^shape_b)
  mspis_cif_boot[b, ] <- 1 - S_b
}

mspis_cif_boot <- mspis_cif_boot[complete.cases(mspis_cif_boot), ]
mspis_cif_mean  <- colMeans(mspis_cif_boot)
mspis_cif_lower <- apply(mspis_cif_boot, 2, quantile, probs = 0.025)
mspis_cif_upper <- apply(mspis_cif_boot, 2, quantile, probs = 0.975)

# Plot
plot(mspis_t_seq, mspis_cif_mean, type = "l", lwd = 2, col = "blue",
     xlab = "Pieces", ylab = "Likelihood of mortality", main = "Soft plastic ingestion individual size")
polygon(c(mspis_t_seq, rev(mspis_t_seq)),
        c(mspis_cif_lower, rev(mspis_cif_upper)),
        col = rgb(0.5, 0.5, 0.5, 0.3), border = NA)
grid()

# Threshold interpolation
mspis_ci_lower_50 <- approx(x = mspis_cif_lower, y = mspis_t_seq, xout = 0.5)$y
mspis_ci_lower_90 <- approx(x = mspis_cif_lower, y = mspis_t_seq, xout = 0.9)$y
mspis_ci_mean_50 <- approx(x = mspis_cif_mean, y = mspis_t_seq, xout = 0.5)$y
mspis_ci_mean_90 <- approx(x = mspis_cif_mean, y = mspis_t_seq, xout = 0.9)$y
mspis_ci_upper_50 <- approx(x = mspis_cif_upper, y = mspis_t_seq, xout = 0.5)$y
mspis_ci_upper_90 <- approx(x = mspis_cif_upper, y = mspis_t_seq, xout = 0.9)$y

#AIC
mspis_aic <- AIC(mspis_weib)

#Mammals soft volume####
mammalssvs <- subset(mammals, !is.na(soft_volume) & soft_volume > 0 & !is.na(Length) & !is.na(softdeath))
mammalssvs$svol <- mammalssvs$soft_volume / mammalssvs$Length

msvs_weib <- survreg(Surv(svol, softdeath == 1) ~ 1, data = mammalssvs, dist = "weibull")
summary(msvs_weib)

msvs_shape_weib <- 1 / msvs_weib$scale
msvs_scale_weib <- exp(coef(msvs_weib))

msvs_t_seq <- seq(0, max(mammalssvs$svol) * 2, length.out = 200)
msvs_S_t <- exp(- (msvs_t_seq / msvs_scale_weib)^msvs_shape_weib)
msvs_CIF_t <- 1 - msvs_S_t

set.seed(123)
msvs_B <- 1000
msvs_cif_boot <- matrix(NA, nrow = msvs_B, ncol = length(msvs_t_seq))

for (b in 1:msvs_B) {
  msvs_boot_sample <- mammalssvs[sample(nrow(mammalssvs), replace = TRUE), ]
  if (sum(msvs_boot_sample$softdeath == 1) < 2) next
  msvs_aft_fit <- try(survreg(Surv(svol, softdeath == 1) ~ 1, data = msvs_boot_sample, control = survreg.control(maxiter = 1000), dist = "weibull"), silent = TRUE)
  if (inherits(msvs_aft_fit, "try-error")) next
  msvs_shape_b <- 1 / msvs_aft_fit$scale
  msvs_scale_b <- exp(coef(msvs_aft_fit))
  msvs_S_b <- exp(- (msvs_t_seq / msvs_scale_b)^msvs_shape_b)
  msvs_cif_boot[b, ] <- 1 - msvs_S_b
}

msvs_cif_boot <- msvs_cif_boot[complete.cases(msvs_cif_boot), ]
msvs_cif_mean <- colMeans(msvs_cif_boot)
msvs_cif_lower <- apply(msvs_cif_boot, 2, quantile, probs = 0.025)
msvs_cif_upper <- apply(msvs_cif_boot, 2, quantile, probs = 0.975)

#Threshold interpolation
msvs_ci_lower_50 <- approx(x = msvs_cif_lower, y = msvs_t_seq, xout = 0.5)$y
msvs_ci_lower_90 <- approx(x = msvs_cif_lower, y = msvs_t_seq, xout = 0.90)$y
msvs_ci_mean_50 <- approx(x = msvs_cif_mean, y = msvs_t_seq, xout = 0.5)$y
msvs_ci_mean_90 <- approx(x = msvs_cif_mean, y = msvs_t_seq, xout = 0.90)$y
msvs_ci_upper_50 <- approx(x = msvs_cif_upper, y = msvs_t_seq, xout = 0.5)$y
msvs_ci_upper_90 <- approx(x = msvs_cif_upper, y = msvs_t_seq, xout = 0.90)$y

# Plot
plot(msvs_t_seq, msvs_cif_mean, type = "l", lwd = 2, col = "blue",
     xlab = "Volume", ylab = "Likelihood of mortality", main = "Soft plastic ingestion")
polygon(c(msvs_t_seq, rev(msvs_t_seq)),
        c(msvs_cif_lower, rev(msvs_cif_upper)),
        col = rgb(0.5, 0.5, 0.5, 0.3), border = NA)
#Add 50 and 90 thresholds
x_90 <- msvs_ci_mean_90
segments(x0 = 0, y0 = 0.9, x1 = x_90, y1 = 0.9, col = "black", lty = 2)
segments(x0 = x_90, y0 = 0, x1 = x_90, y1 = 0.9, col = "black", lty = 2)
x_50 <- msvs_ci_mean_50
segments(x0 = 0, y0 = 0.5, x1 = x_50, y1 = 0.5, col = "black", lty = 2)
segments(x0 = x_50, y0 = 0, x1 = x_50, y1 = 0.5, col = "black", lty = 2)

#AIC
msvs_aic <- AIC(msvs_weib)

#Weibull diagnostic plots
fit_km <- survfit(Surv(mammalssvs$svol, mammalssvs$softdeath == 1) ~ 1)
valid_idx <- fit_km$surv > 0 & fit_km$surv < 1
log_time <- log(fit_km$time[valid_idx])
log_neglog_surv <- log(-log(fit_km$surv[valid_idx]))

plot(log_time, log_neglog_surv,
     xlab = "log(Volume/Length)", ylab = "log(-log(Survival))",
     main = "Weibull Fit Check: Mammal soft volume")
abline(lm(log_neglog_surv ~ log_time), col = "red")

km_fit <- survfit(Surv(svol, softdeath == 1) ~ 1, data = mammalssvs)
plot(km_fit, conf.int = FALSE, col = "black", lwd = 2,
     xlab = "Volume/Length", ylab = "Survival", main = "Kaplan-Meier vs Weibull AFT: mammal soft volume")
lines(msvs_t_seq, msvs_S_t, col = "blue", lwd = 2)
legend("topright", legend = c("Kaplan-Meier", "Weibull AFT"),
       col = c("black", "blue"), lty = 1, lwd = 2)

#Mammals thread pieces####
#Data preparation
mammalstps <- subset(mammals, !is.na(thread) & !is.na(threaddeath) & thread > 0)

#Fit Weibull AFT model (no covariates)
mtps_weib <- survreg(Surv(thread, threaddeath == 1) ~ 1, data = mammalstps, dist = "weibull")
summary(mtps_weib)

#Extract Weibull parameters
mtps_shape_weib  <- 1 / mtps_weib$scale
mtps_scale_weib  <- exp(coef(mtps_weib))

#Define sequence for CIF calculation
mtps_t_seq <- seq(0, max(mammalstps$thread) * 2, length.out = 2000)

#Compute point estimate of CIF
mtps_S_t  <- exp(- (mtps_t_seq / mtps_scale_weib)^mtps_shape_weib)
mtps_CIF_t <- 1 - mtps_S_t

#Bootstrap to get pointwise 95% CIs for CIF
set.seed(123)
mtps_B <- 1000
mtps_cif_boot <- matrix(NA, nrow = mtps_B, ncol = length(mtps_t_seq))

for (b in 1:mtps_B) {
  mtps_boot_sample <- mammalstps[sample(nrow(mammalstps), replace = TRUE), ]
  mtps_aft_fit <- try(survreg(Surv(thread, threaddeath == 1) ~ 1, data = mtps_boot_sample, dist = "weibull"), silent = TRUE)
  
  if (inherits(mtps_aft_fit, "try-error")) next
  
  mtps_shape_b <- 1 / mtps_aft_fit$scale
  mtps_scale_b <- exp(coef(mtps_aft_fit))
  mtps_S_b <- exp(- (mtps_t_seq / mtps_scale_b)^mtps_shape_b)
  mtps_cif_boot[b, ] <- 1 - mtps_S_b
}

mtps_cif_boot <- mtps_cif_boot[complete.cases(mtps_cif_boot), ]
mtps_cif_mean  <- colMeans(mtps_cif_boot)
mtps_cif_lower <- apply(mtps_cif_boot, 2, quantile, probs = 0.025)
mtps_cif_upper <- apply(mtps_cif_boot, 2, quantile, probs = 0.975)

#Plot
plot(mtps_t_seq, mtps_cif_mean, type = "l", lwd = 2, col = "blue",
     xlab = "Pieces", ylab = "Likelihood of mortality", main = "thread plastic ingestion")
polygon(c(mtps_t_seq, rev(mtps_t_seq)),
        c(mtps_cif_lower, rev(mtps_cif_upper)),
        col = rgb(0.5, 0.5, 0.5, 0.3), border = NA)
grid()

#Threshold interpolation
mtps_ci_lower_50 <- approx(x = mtps_cif_lower, y = mtps_t_seq, xout = 0.5)$y
mtps_ci_lower_90 <- approx(x = mtps_cif_lower, y = mtps_t_seq, xout = 0.90)$y
mtps_ci_mean_50 <- approx(x = mtps_cif_mean, y = mtps_t_seq, xout = 0.5)$y
mtps_ci_mean_90 <- approx(x = mtps_cif_mean, y = mtps_t_seq, xout = 0.90)$y
mtps_ci_upper_50 <- approx(x = mtps_cif_upper, y = mtps_t_seq, xout = 0.5)$y
mtps_ci_upper_90 <- approx(x = mtps_cif_upper, y = mtps_t_seq, xout = 0.90)$y

#AIC
mtps_aic <- AIC(mtps_weib)

#Weibull diagnostic plots
fit_km <- survfit(Surv(mammalstps$thread, mammalstps$threaddeath == 1) ~ 1)
valid_idx <- fit_km$surv > 0 & fit_km$surv < 1
log_time <- log(fit_km$time[valid_idx])
log_neglog_surv <- log(-log(fit_km$surv[valid_idx]))

plot(log_time, log_neglog_surv,
     xlab = "log(Pieces)", ylab = "log(-log(Survival))",
     main = "Weibull Fit Check: Mammal thread pieces")
abline(lm(log_neglog_surv ~ log_time), col = "red")

km_fit <- survfit(Surv(thread, threaddeath == 1) ~ 1, data = mammalstps)
plot(km_fit, conf.int = FALSE, col = "black", lwd = 2,
     xlab = "Pieces", ylab = "Survival", main = "Kaplan-Meier vs Weibull AFT: mammal thread pieces")
lines(mtps_t_seq, mtps_S_t, col = "blue", lwd = 2)
legend("topright", legend = c("Kaplan-Meier", "Weibull AFT"),
       col = c("black", "blue"), lty = 1, lwd = 2)

#Mammals thread pieces species size####
# Data preparation
mammalstpss <- subset(mammals, !is.na(thread) & !is.na(threaddeath) & !is.na(Size_avg) & thread > 0)

# Fit Weibull AFT model with Size_avg
mtpss_weib <- survreg(Surv(thread, threaddeath == 1) ~ Size_avg, data = mammalstpss, control = survreg.control(maxiter = 1000), dist = "weibull")
summary(mtpss_weib)

# Use average Size_avg for predictions
mtpss_mean_size <- mean(mammalstpss$Size_avg, na.rm = TRUE)
mtpss_shape_weib <- 1 / mtpss_weib$scale
mtpss_scale_weib <- exp(coef(mtpss_weib)[1] + coef(mtpss_weib)[2] * mtpss_mean_size)

# Define sequence for CIF calculation
mtpss_t_seq <- seq(0, max(mammalstpss$thread) * .5, length.out = 2000)

# Compute point estimate of CIF
mtpss_S_t  <- exp(- (mtpss_t_seq / mtpss_scale_weib)^mtpss_shape_weib)
mtpss_CIF_t <- 1 - mtpss_S_t

# Bootstrap to get pointwise 95% CIs for CIF
set.seed(123)
mtpss_B <- 1000
mtpss_cif_boot <- matrix(NA, nrow = mtpss_B, ncol = length(mtpss_t_seq))

for (b in 1:mtpss_B) {
  mtpss_boot_sample <- mammalstpss[sample(nrow(mammalstpss), replace = TRUE), ]
  mtpss_aft_fit <- try(survreg(Surv(thread, threaddeath == 1) ~ Size_avg, data = mtpss_boot_sample, dist = "weibull"), silent = TRUE)
  
  if (inherits(mtpss_aft_fit, "try-error")) next
  
  shape_b <- 1 / mtpss_aft_fit$scale
  mean_size_b <- mean(mtpss_boot_sample$Size_avg, na.rm = TRUE)
  scale_b <- exp(coef(mtpss_aft_fit)[1] + coef(mtpss_aft_fit)[2] * mean_size_b)
  S_b <- exp(- (mtpss_t_seq / scale_b)^shape_b)
  mtpss_cif_boot[b, ] <- 1 - S_b
}

mtpss_cif_boot <- mtpss_cif_boot[complete.cases(mtpss_cif_boot), ]
mtpss_cif_mean  <- colMeans(mtpss_cif_boot)
mtpss_cif_lower <- apply(mtpss_cif_boot, 2, quantile, probs = 0.025)
mtpss_cif_upper <- apply(mtpss_cif_boot, 2, quantile, probs = 0.975)

# Plot
plot(mtpss_t_seq, mtpss_cif_mean, type = "l", lwd = 2, col = "blue",
     xlab = "Pieces", ylab = "Likelihood of mortality", main = "thread plastic ingestion species size")
polygon(c(mtpss_t_seq, rev(mtpss_t_seq)),
        c(mtpss_cif_lower, rev(mtpss_cif_upper)),
        col = rgb(0.5, 0.5, 0.5, 0.3), border = NA)
grid()

# Threshold interpolation
mtpss_ci_lower_50 <- approx(x = mtpss_cif_lower, y = mtpss_t_seq, xout = 0.5)$y
mtpss_ci_lower_90 <- approx(x = mtpss_cif_lower, y = mtpss_t_seq, xout = 0.90)$y
mtpss_ci_mean_50 <- approx(x = mtpss_cif_mean, y = mtpss_t_seq, xout = 0.5)$y
mtpss_ci_mean_90 <- approx(x = mtpss_cif_mean, y = mtpss_t_seq, xout = 0.90)$y
mtpss_ci_upper_50 <- approx(x = mtpss_cif_upper, y = mtpss_t_seq, xout = 0.5)$y
mtpss_ci_upper_90 <- approx(x = mtpss_cif_upper, y = mtpss_t_seq, xout = 0.90)$y

#AIC
mspss_aic <- AIC(mtpss_weib)

#Mammals thread pieces individual size####
# Data preparation
mammalstpis <- subset(mammals, !is.na(thread) & !is.na(threaddeath) & !is.na(Size_age) & thread > 0)

# Fit Weibull AFT model with Size_age
mtpis_weib <- survreg(Surv(thread, threaddeath == 1) ~ Size_age, data = mammalstpis, dist = "weibull")
summary(mtpis_weib)

# Use average Size_age for predictions
mtpis_mean_size <- mean(mammalstpis$Size_age, na.rm = TRUE)
mtpis_shape_weib <- 1 / mtpis_weib$scale
mtpis_scale_weib <- exp(coef(mtpis_weib)[1] + coef(mtpis_weib)[2] * mtpis_mean_size)

# Define sequence for CIF calculation
mtpis_t_seq <- seq(0, max(mammalstpis$thread) * .35, length.out = 2000)

# Compute point estimate of CIF
mtpis_S_t  <- exp(- (mtpis_t_seq / mtpis_scale_weib)^mtpis_shape_weib)
mtpis_CIF_t <- 1 - mtpis_S_t

# Bootstrap to get pointwise 95% CIs for CIF
set.seed(123)
mtpis_B <- 1000
mtpis_cif_boot <- matrix(NA, nrow = mtpis_B, ncol = length(mtpis_t_seq))

for (b in 1:mtpis_B) {
  mtpis_boot_sample <- mammalstpis[sample(nrow(mammalstpis), replace = TRUE), ]
  mtpis_aft_fit <- try(survreg(Surv(thread, threaddeath == 1) ~ Size_age, data = mtpis_boot_sample, dist = "weibull"), silent = TRUE)
  
  if (inherits(mtpis_aft_fit, "try-error")) next
  
  shape_b <- 1 / mtpis_aft_fit$scale
  mean_size_b <- mean(mtpis_boot_sample$Size_age, na.rm = TRUE)
  scale_b <- exp(coef(mtpis_aft_fit)[1] + coef(mtpis_aft_fit)[2] * mean_size_b)
  S_b <- exp(- (mtpis_t_seq / scale_b)^shape_b)
  mtpis_cif_boot[b, ] <- 1 - S_b
}

mtpis_cif_boot <- mtpis_cif_boot[complete.cases(mtpis_cif_boot), ]
mtpis_cif_mean  <- colMeans(mtpis_cif_boot)
mtpis_cif_lower <- apply(mtpis_cif_boot, 2, quantile, probs = 0.025)
mtpis_cif_upper <- apply(mtpis_cif_boot, 2, quantile, probs = 0.975)

# Threshold interpolation
mtpis_ci_lower_50 <- approx(x = mtpis_cif_lower, y = mtpis_t_seq, xout = 0.5)$y
mtpis_ci_lower_90 <- approx(x = mtpis_cif_lower, y = mtpis_t_seq, xout = 0.90)$y
mtpis_ci_mean_50 <- approx(x = mtpis_cif_mean, y = mtpis_t_seq, xout = 0.5)$y
mtpis_ci_mean_90 <- approx(x = mtpis_cif_mean, y = mtpis_t_seq, xout = 0.90)$y
mtpis_ci_upper_50 <- approx(x = mtpis_cif_upper, y = mtpis_t_seq, xout = 0.5)$y
mtpis_ci_upper_90 <- approx(x = mtpis_cif_upper, y = mtpis_t_seq, xout = 0.90)$y

# Plot
plot(mtpis_t_seq, mtpis_cif_mean, type = "l", lwd = 2, col = "blue",
     xlab = "Pieces", ylab = "Likelihood of mortality", main = "thread plastic ingestion individual size")
polygon(c(mtpis_t_seq, rev(mtpis_t_seq)),
        c(mtpis_cif_lower, rev(mtpis_cif_upper)),
        col = rgb(0.5, 0.5, 0.5, 0.3), border = NA)
#Add 50 and 90 thresholds
x_90 <- mtpis_ci_mean_90
segments(x0 = 0, y0 = 0.9, x1 = x_90, y1 = 0.9, col = "black", lty = 2)
segments(x0 = x_90, y0 = 0, x1 = x_90, y1 = 0.9, col = "black", lty = 2)
x_50 <- mtpis_ci_mean_50
segments(x0 = 0, y0 = 0.5, x1 = x_50, y1 = 0.5, col = "black", lty = 2)
segments(x0 = x_50, y0 = 0, x1 = x_50, y1 = 0.5, col = "black", lty = 2)

#AIC
mtpis_aic <- AIC(mtpis_weib)

#Mammals thread length####
mammalstvs <- subset(mammals, !is.na(line_length) & line_length > 0 & !is.na(Length) & !is.na(threaddeath))
mammalstvs$svol <- mammalstvs$line_length / mammalstvs$Length

mtvs_weib <- survreg(Surv(svol, threaddeath == 1) ~ 1, data = mammalstvs, dist = "weibull")
summary(mtvs_weib)

mtvs_shape_weib <- 1 / mtvs_weib$scale
mtvs_scale_weib <- exp(coef(mtvs_weib))

mtvs_t_seq <- seq(0, max(mammalstvs$svol)*2, length.out = 200)
mtvs_S_t <- exp(- (mtvs_t_seq / mtvs_scale_weib)^mtvs_shape_weib)
mtvs_CIF_t <- 1 - mtvs_S_t

set.seed(123)
mtvs_B <- 5000
mtvs_cif_boot <- matrix(NA, nrow = mtvs_B, ncol = length(mtvs_t_seq))

for (b in 1:mtvs_B) {
  mtvs_boot_sample <- mammalstvs[sample(nrow(mammalstvs), replace = TRUE), ]
  if (sum(mtvs_boot_sample$threaddeath == 1) < 2) next
  mtvs_aft_fit <- try(survreg(Surv(svol, threaddeath == 1) ~ 1, data = mtvs_boot_sample, control = survreg.control(maxiter = 1000), dist = "weibull"), silent = TRUE)
  if (inherits(mtvs_aft_fit, "try-error")) next
  mtvs_shape_b <- 1 / mtvs_aft_fit$scale
  mtvs_scale_b <- exp(coef(mtvs_aft_fit))
  mtvs_S_b <- exp(- (mtvs_t_seq / mtvs_scale_b)^mtvs_shape_b)
  mtvs_cif_boot[b, ] <- 1 - mtvs_S_b
}

mtvs_cif_boot <- mtvs_cif_boot[complete.cases(mtvs_cif_boot), ]
mtvs_cif_mean <- colMeans(mtvs_cif_boot)
mtvs_cif_lower <- apply(mtvs_cif_boot, 2, quantile, probs = 0.025)
mtvs_cif_upper <- apply(mtvs_cif_boot, 2, quantile, probs = 0.975)
mtvs_cif_lower_smooth <- smooth.spline(mtvs_t_seq, mtvs_cif_lower, spar = 0.9)$y

#Threshold interpolation
mtvs_ci_lower_50 <- approx(x = mtvs_cif_lower, y = mtvs_t_seq, xout = 0.5)$y
mtvs_ci_lower_90 <- approx(x = mtvs_cif_lower, y = mtvs_t_seq, xout = 0.90)$y
mtvs_ci_mean_50 <- approx(x = mtvs_cif_mean, y = mtvs_t_seq, xout = 0.5)$y
mtvs_ci_mean_90 <- approx(x = mtvs_cif_mean, y = mtvs_t_seq, xout = 0.90)$y
mtvs_ci_upper_50 <- approx(x = mtvs_cif_upper, y = mtvs_t_seq, xout = 0.5)$y
mtvs_ci_upper_90 <- approx(x = mtvs_cif_upper, y = mtvs_t_seq, xout = 0.90)$y

# Plot
plot(mtvs_t_seq, mtvs_cif_mean, type = "l", lwd = 2, col = "blue",
     xlab = "Length", ylab = "Likelihood of mortality", main = "thread plastic ingestion")
polygon(c(mtvs_t_seq, rev(mtvs_t_seq)),
        c(mtvs_cif_lower_smooth, rev(mtvs_cif_upper)),
        col = rgb(0.5, 0.5, 0.5, 0.3), border = NA)
#Add 50 and 90 thresholds
x_90 <- mtvs_ci_mean_90
segments(x0 = 0, y0 = 0.9, x1 = x_90, y1 = 0.9, col = "black", lty = 2)
segments(x0 = x_90, y0 = 0, x1 = x_90, y1 = 0.9, col = "black", lty = 2)
x_50 <- mtvs_ci_mean_50
segments(x0 = 0, y0 = 0.5, x1 = x_50, y1 = 0.5, col = "black", lty = 2)
segments(x0 = x_50, y0 = 0, x1 = x_50, y1 = 0.5, col = "black", lty = 2)

#AIC
mtvs_aic <- AIC(mtvs_weib)

#Weibull diagnostic plots
fit_km <- survfit(Surv(mammalstvs$svol, mammalstvs$threaddeath == 1) ~ 1)
valid_idx <- fit_km$surv > 0 & fit_km$surv < 1
log_time <- log(fit_km$time[valid_idx])
log_neglog_surv <- log(-log(fit_km$surv[valid_idx]))

plot(log_time, log_neglog_surv,
     xlab = "log(Length/Length)", ylab = "log(-log(Survival))",
     main = "Weibull Fit Check: Mammal thread length")
abline(lm(log_neglog_surv ~ log_time), col = "red")

km_fit <- survfit(Surv(svol, threaddeath == 1) ~ 1, data = mammalstvs)
plot(km_fit, conf.int = FALSE, col = "black", lwd = 2,
     xlab = "Length/Length", ylab = "Survival", main = "Kaplan-Meier vs Weibull AFT: mammal thread length")
lines(mtvs_t_seq, mtvs_S_t, col = "blue", lwd = 2)
legend("topright", legend = c("Kaplan-Meier", "Weibull AFT"),
       col = c("black", "blue"), lty = 1, lwd = 2)

#Turtles models####
#Categorizing binary outcomes for COD
turtles <- turtles %>% mutate(COD = ifelse(COD %in% c("KD", "PD"), 1, COD))
turtles <- turtles %>% mutate(COD = ifelse(COD %in% c("KND"), 0, COD))
turtles <- turtles %>% mutate(COD = ifelse(COD %in% c("KDO", "PDO", "Ind"), NA, COD))

#Categorizing binary outcomes for hard plastic deaths
turtles <- turtles %>% mutate(harddeath = ifelse(harddeath %in% c("KD", "PD"), 1, harddeath))
turtles <- turtles %>% mutate(harddeath = ifelse(harddeath %in% c("KND"), 0, harddeath))
turtles <- turtles %>% mutate(harddeath = ifelse(harddeath %in% c("Ind", "KDO", "PDO"), NA, harddeath))

#Categorizing binary outcomes for soft plastic deaths
turtles <- turtles %>% mutate(softdeath = ifelse(softdeath %in% c("KD", "PD"), 1, softdeath))
turtles <- turtles %>% mutate(softdeath = ifelse(softdeath %in% c("KND"), 0, softdeath))
turtles <- turtles %>% mutate(softdeath = ifelse(softdeath %in% c("Ind", "KDO", "PDO"), NA, softdeath))

#Turtles total pieces####
#Data preparation
turtlesps <- subset(turtles, !is.na(total) & !is.na(COD) & total > 0)

#Fit Weibull AFT model (no covariates)
tps_weib <- survreg(Surv(total, COD == 1) ~ 1, data = turtlesps, dist = "weibull")
summary(tps_weib)

#Extract Weibull parameters
tps_shape_weib  <- 1 / tps_weib$scale
tps_scale_weib  <- exp(coef(tps_weib))

#Define sequence for CIF calculation
tps_t_seq <- seq(0, max(turtlesps$total)*3, length.out = 2000)

#Compute point estimate of CIF
tps_S_t  <- exp(- (tps_t_seq / tps_scale_weib)^tps_shape_weib)
tps_CIF_t <- 1 - tps_S_t

#Bootstrap to get pointwise 95% CIs for CIF
set.seed(123)
tps_B <- 1000
tps_cif_boot <- matrix(NA, nrow = tps_B, ncol = length(tps_t_seq))

for (b in 1:tps_B) {
  tps_boot_sample <- turtlesps[sample(nrow(turtlesps), replace = TRUE), ]
  tps_aft_fit <- try(survreg(Surv(total, COD == 1) ~ 1, data = tps_boot_sample, dist = "weibull"), silent = TRUE)
  
  if (inherits(tps_aft_fit, "try-error")) next
  
  tps_shape_b <- 1 / tps_aft_fit$scale
  tps_scale_b <- exp(coef(tps_aft_fit))
  tps_S_b <- exp(- (tps_t_seq / tps_scale_b)^tps_shape_b)
  tps_cif_boot[b, ] <- 1 - tps_S_b
}

tps_cif_boot <- tps_cif_boot[complete.cases(tps_cif_boot), ]
tps_cif_mean  <- colMeans(tps_cif_boot)
tps_cif_lower <- apply(tps_cif_boot, 2, quantile, probs = 0.025)
tps_cif_upper <- apply(tps_cif_boot, 2, quantile, probs = 0.975)

#Plot
plot(tps_t_seq, tps_cif_mean, type = "l", lwd = 2, col = "blue",
     xlab = "Pieces", ylab = "Likelihood of mortality", main = "All plastic ingestion")
polygon(c(tps_t_seq, rev(tps_t_seq)),
        c(tps_cif_lower, rev(tps_cif_upper)),
        col = rgb(0.5, 0.5, 0.5, 0.3), border = NA)
grid()

#Threshold interpolation
tps_ci_lower_50 <- approx(x = tps_cif_lower, y = tps_t_seq, xout = 0.5)$y
tps_ci_lower_90 <- approx(x = tps_cif_lower, y = tps_t_seq, xout = 0.9)$y
tps_ci_mean_50 <- approx(x = tps_cif_mean, y = tps_t_seq, xout = 0.5)$y
tps_ci_mean_90 <- approx(x = tps_cif_mean, y = tps_t_seq, xout = 0.9)$y
tps_ci_upper_50 <- approx(x = tps_cif_upper, y = tps_t_seq, xout = 0.5)$y
tps_ci_upper_90 <- approx(x = tps_cif_upper, y = tps_t_seq, xout = 0.9)$y

#AIC
tps_aic <- AIC(tps_weib)

#Weibull diagnostic plots
fit_km <- survfit(Surv(turtlesps$total, turtlesps$COD == 1) ~ 1)
valid_idx <- fit_km$surv > 0 & fit_km$surv < 1
log_time <- log(fit_km$time[valid_idx])
log_neglog_surv <- log(-log(fit_km$surv[valid_idx]))

plot(log_time, log_neglog_surv,
     xlab = "log(Pieces)", ylab = "log(-log(Survival))",
     main = "Weibull Fit Check: turtle pieces")
abline(lm(log_neglog_surv ~ log_time), col = "red")

km_fit <- survfit(Surv(total, COD == 1) ~ 1, data = turtlesps)
plot(km_fit, conf.int = FALSE, col = "black", lwd = 2,
     xlab = "Pieces", ylab = "Survival", main = "Kaplan-Meier vs Weibull AFT: turtle pieces")
lines(tps_t_seq, tps_S_t, col = "blue", lwd = 2)
legend("topright", legend = c("Kaplan-Meier", "Weibull AFT"),
       col = c("black", "blue"), lty = 1, lwd = 2)

#Turtles total pieces species size####
# Data preparation
turtlespss <- subset(turtles, !is.na(total) & !is.na(COD) & !is.na(Size_avg) & total > 0)

# Fit Weibull AFT model with Size_avg
tpss_weib <- survreg(Surv(total, COD == 1) ~ Size_avg, data = turtlespss, dist = "weibull")
summary(tpss_weib)

# Use average Size_avg for predictions
tpss_mean_size <- mean(turtlespss$Size_avg, na.rm = TRUE)
tpss_shape_weib <- 1 / tpss_weib$scale
tpss_scale_weib <- exp(coef(tpss_weib)[1] + coef(tpss_weib)[2] * tpss_mean_size)

# Define sequence for CIF calculation
tpss_t_seq <- seq(0, max(turtlespss$total) * 5, length.out = 2000)

# Compute point estimate of CIF
tpss_S_t  <- exp(- (tpss_t_seq / tpss_scale_weib)^tpss_shape_weib)
tpss_CIF_t <- 1 - tpss_S_t

# Bootstrap to get pointwise 95% CIs for CIF
set.seed(123)
tpss_B <- 1000
tpss_cif_boot <- matrix(NA, nrow = tpss_B, ncol = length(tpss_t_seq))

for (b in 1:tpss_B) {
  tpss_boot_sample <- turtlespss[sample(nrow(turtlespss), replace = TRUE), ]
  tpss_aft_fit <- try(survreg(Surv(total, COD == 1) ~ Size_avg, data = tpss_boot_sample, dist = "weibull"), silent = TRUE)
  
  if (inherits(tpss_aft_fit, "try-error")) next
  
  shape_b <- 1 / tpss_aft_fit$scale
  mean_size_b <- mean(tpss_boot_sample$Size_avg, na.rm = TRUE)
  scale_b <- exp(coef(tpss_aft_fit)[1] + coef(tpss_aft_fit)[2] * mean_size_b)
  S_b <- exp(- (tpss_t_seq / scale_b)^shape_b)
  tpss_cif_boot[b, ] <- 1 - S_b
}

tpss_cif_boot <- tpss_cif_boot[complete.cases(tpss_cif_boot), ]
tpss_cif_mean  <- colMeans(tpss_cif_boot)
tpss_cif_lower <- apply(tpss_cif_boot, 2, quantile, probs = 0.025)
tpss_cif_upper <- apply(tpss_cif_boot, 2, quantile, probs = 0.975)

# Plot
plot(tpss_t_seq, tpss_cif_mean, type = "l", lwd = 2, col = "blue",
     xlab = "Pieces", ylab = "Likelihood of mortality", main = "All plastic ingestion species size")
polygon(c(tpss_t_seq, rev(tpss_t_seq)),
        c(tpss_cif_lower, rev(tpss_cif_upper)),
        col = rgb(0.5, 0.5, 0.5, 0.3), border = NA)
grid()

# Threshold interpolation
tpss_ci_lower_50 <- approx(x = tpss_cif_lower, y = tpss_t_seq, xout = 0.5)$y
tpss_ci_lower_90 <- approx(x = tpss_cif_lower, y = tpss_t_seq, xout = 0.9)$y
tpss_ci_mean_50 <- approx(x = tpss_cif_mean, y = tpss_t_seq, xout = 0.5)$y
tpss_ci_mean_90 <- approx(x = tpss_cif_mean, y = tpss_t_seq, xout = 0.9)$y
tpss_ci_upper_50 <- approx(x = tpss_cif_upper, y = tpss_t_seq, xout = 0.5)$y
tpss_ci_upper_90 <- approx(x = tpss_cif_upper, y = tpss_t_seq, xout = 0.9)$y

#AIC
tpss_aic <- AIC(tpss_weib)

#Turtles total pieces individual size####
# Data preparation
turtlespis <- subset(turtles, !is.na(total) & !is.na(COD) & !is.na(Size_age) & total > 0)

# Fit Weibull AFT model with Size_age
tpis_weib <- survreg(Surv(total, COD == 1) ~ Size_age, data = turtlespis, dist = "weibull")
summary(tpis_weib)

# Use average Size_age for predictions
tpis_mean_size <- mean(turtlespis$Size_age, na.rm = TRUE)
tpis_shape_weib <- 1 / tpis_weib$scale
tpis_scale_weib <- exp(coef(tpis_weib)[1] + coef(tpis_weib)[2] * tpis_mean_size)

# Define sequence for CIF calculation
tpis_t_seq <- seq(0, max(turtlespis$total)*2.5, length.out = 2000)

# Compute point estimate of CIF
tpis_S_t  <- exp(- (tpis_t_seq / tpis_scale_weib)^tpis_shape_weib)
tpis_CIF_t <- 1 - tpis_S_t

# Bootstrap to get pointwise 95% CIs for CIF
set.seed(123)
tpis_B <- 1000
tpis_cif_boot <- matrix(NA, nrow = tpis_B, ncol = length(tpis_t_seq))

for (b in 1:tpis_B) {
  tpis_boot_sample <- turtlespis[sample(nrow(turtlespis), replace = TRUE), ]
  tpis_aft_fit <- try(survreg(Surv(total, COD == 1) ~ Size_age, data = tpis_boot_sample, dist = "weibull"), silent = TRUE)
  
  if (inherits(tpis_aft_fit, "try-error")) next
  
  shape_b <- 1 / tpis_aft_fit$scale
  mean_size_b <- mean(tpis_boot_sample$Size_age, na.rm = TRUE)
  scale_b <- exp(coef(tpis_aft_fit)[1] + coef(tpis_aft_fit)[2] * mean_size_b)
  S_b <- exp(- (tpis_t_seq / scale_b)^shape_b)
  tpis_cif_boot[b, ] <- 1 - S_b
}

tpis_cif_boot <- tpis_cif_boot[complete.cases(tpis_cif_boot), ]
tpis_cif_mean  <- colMeans(tpis_cif_boot)
tpis_cif_lower <- apply(tpis_cif_boot, 2, quantile, probs = 0.025)
tpis_cif_upper <- apply(tpis_cif_boot, 2, quantile, probs = 0.975)

# Threshold interpolation
tpis_ci_lower_50 <- approx(x = tpis_cif_lower, y = tpis_t_seq, xout = 0.5)$y
tpis_ci_lower_90 <- approx(x = tpis_cif_lower, y = tpis_t_seq, xout = 0.90)$y
tpis_ci_mean_50 <- approx(x = tpis_cif_mean, y = tpis_t_seq, xout = 0.5)$y
tpis_ci_mean_90 <- approx(x = tpis_cif_mean, y = tpis_t_seq, xout = 0.90)$y
tpis_ci_upper_50 <- approx(x = tpis_cif_upper, y = tpis_t_seq, xout = 0.5)$y
tpis_ci_upper_90 <- approx(x = tpis_cif_upper, y = tpis_t_seq, xout = 0.90)$y

# Plot
plot(tpis_t_seq, tpis_cif_mean, type = "l", lwd = 2, col = "blue",
     xlab = "Pieces", ylab = "Likelihood of mortality", main = "All plastic ingestion individual size")
polygon(c(tpis_t_seq, rev(tpis_t_seq)),
        c(tpis_cif_lower, rev(tpis_cif_upper)),
        col = rgb(0.5, 0.5, 0.5, 0.3), border = NA)
#Add 50 and 90 thresholds
x_90 <- tpis_ci_mean_90
segments(x0 = 0, y0 = 0.9, x1 = x_90, y1 = 0.9, col = "black", lty = 2)
segments(x0 = x_90, y0 = 0, x1 = x_90, y1 = 0.9, col = "black", lty = 2)
x_50 <- tpis_ci_mean_50
segments(x0 = 0, y0 = 0.5, x1 = x_50, y1 = 0.5, col = "black", lty = 2)
segments(x0 = x_50, y0 = 0, x1 = x_50, y1 = 0.5, col = "black", lty = 2)

#AIC
tpis_aic <- AIC(tpis_weib)

#Turtles volume####
turtlesvs <- subset(turtles, !is.na(volume) & volume > 0 & !is.na(Length) & !is.na(COD))
turtlesvs$svol <- turtlesvs$volume / turtlesvs$Length

tvs_weib <- survreg(Surv(svol, COD == 1) ~ 1, data = turtlesvs, dist = "weibull")
summary(tvs_weib)

tvs_shape_weib <- 1 / tvs_weib$scale
tvs_scale_weib <- exp(coef(tvs_weib))

tvs_t_seq <- seq(0, max(turtlesvs$svol)*2, length.out = 200)
tvs_S_t <- exp(- (tvs_t_seq / tvs_scale_weib)^tvs_shape_weib)
tvs_CIF_t <- 1 - tvs_S_t

set.seed(123)
tvs_B <- 1000
tvs_cif_boot <- matrix(NA, nrow = tvs_B, ncol = length(tvs_t_seq))

for (b in 1:tvs_B) {
  tvs_boot_sample <- turtlesvs[sample(nrow(turtlesvs), replace = TRUE), ]
  tvs_aft_fit <- try(survreg(Surv(svol, COD == 1) ~ 1, data = tvs_boot_sample, dist = "weibull"), silent = TRUE)
  if (inherits(tvs_aft_fit, "try-error")) next
  tvs_shape_b <- 1 / tvs_aft_fit$scale
  tvs_scale_b <- exp(coef(tvs_aft_fit))
  tvs_S_b <- exp(- (tvs_t_seq / tvs_scale_b)^tvs_shape_b)
  tvs_cif_boot[b, ] <- 1 - tvs_S_b
}

tvs_cif_boot <- tvs_cif_boot[complete.cases(tvs_cif_boot), ]
tvs_cif_mean <- colMeans(tvs_cif_boot)
tvs_cif_lower <- apply(tvs_cif_boot, 2, quantile, probs = 0.025)
tvs_cif_upper <- apply(tvs_cif_boot, 2, quantile, probs = 0.975)

#Threshold interpolation
tvs_ci_lower_50 <- approx(x = tvs_cif_lower, y = tvs_t_seq, xout = 0.5)$y
tvs_ci_lower_90 <- approx(x = tvs_cif_lower, y = tvs_t_seq, xout = 0.9)$y
tvs_ci_mean_50 <- approx(x = tvs_cif_mean, y = tvs_t_seq, xout = 0.5)$y
tvs_ci_mean_90 <- approx(x = tvs_cif_mean, y = tvs_t_seq, xout = 0.9)$y
tvs_ci_upper_50 <- approx(x = tvs_cif_upper, y = tvs_t_seq, xout = 0.5)$y
tvs_ci_upper_90 <- approx(x = tvs_cif_upper, y = tvs_t_seq, xout = 0.9)$y

# Plot
plot(tvs_t_seq, tvs_cif_mean, type = "l", lwd = 2, col = "blue",
     xlab = "Volume", ylab = "Likelihood of mortality", main = "All plastic ingestion")
polygon(c(tvs_t_seq, rev(tvs_t_seq)),
        c(tvs_cif_lower, rev(tvs_cif_upper)),
        col = rgb(0.5, 0.5, 0.5, 0.3), border = NA)
#Add 50 and 90 thresholds
x_90 <- tvs_ci_mean_90
segments(x0 = 0, y0 = 0.9, x1 = x_90, y1 = 0.9, col = "black", lty = 2)
segments(x0 = x_90, y0 = 0, x1 = x_90, y1 = 0.9, col = "black", lty = 2)
x_50 <- tvs_ci_mean_50
segments(x0 = 0, y0 = 0.5, x1 = x_50, y1 = 0.5, col = "black", lty = 2)
segments(x0 = x_50, y0 = 0, x1 = x_50, y1 = 0.5, col = "black", lty = 2)

#AIC
tvs_aic <- AIC(tvs_weib)

#Weibull diagnostic plots
fit_km <- survfit(Surv(turtlesvs$svol, turtlesvs$COD == 1) ~ 1)
valid_idx <- fit_km$surv > 0 & fit_km$surv < 1
log_time <- log(fit_km$time[valid_idx])
log_neglog_surv <- log(-log(fit_km$surv[valid_idx]))

plot(log_time, log_neglog_surv,
     xlab = "log(Volume/Length)", ylab = "log(-log(Survival))",
     main = "Weibull Fit Check: turtle volume")
abline(lm(log_neglog_surv ~ log_time), col = "red")

km_fit <- survfit(Surv(svol, COD == 1) ~ 1, data = turtlesvs)
plot(km_fit, conf.int = FALSE, col = "black", lwd = 2,
     xlab = "Volume/Length", ylab = "Survival", main = "Kaplan-Meier vs Weibull AFT: turtle volume")
lines(tvs_t_seq, tvs_S_t, col = "blue", lwd = 2)
legend("topright", legend = c("Kaplan-Meier", "Weibull AFT"),
       col = c("black", "blue"), lty = 1, lwd = 2)

#Turtles soft pieces####
#Data preparation
turtlessps <- subset(turtles, !is.na(soft) & !is.na(softdeath) & soft > 0)

#Fit Weibull AFT model (no covariates)
tsps_weib <- survreg(Surv(soft, softdeath == 1) ~ 1, data = turtlessps, dist = "weibull")
summary(tsps_weib)

#Extract Weibull parameters
tsps_shape_weib  <- 1 / tsps_weib$scale
tsps_scale_weib  <- exp(coef(tsps_weib))

#Define sequence for CIF calculation
tsps_t_seq <- seq(0, max(turtlessps$soft) * 8, length.out = 2000)

#Compute point estimate of CIF
tsps_S_t  <- exp(- (tsps_t_seq / tsps_scale_weib)^tsps_shape_weib)
tsps_CIF_t <- 1 - tsps_S_t

#Bootstrap to get pointwise 95% CIs for CIF
set.seed(123)
tsps_B <- 1000
tsps_cif_boot <- matrix(NA, nrow = tsps_B, ncol = length(tsps_t_seq))

for (b in 1:tsps_B) {
  tsps_boot_sample <- turtlessps[sample(nrow(turtlessps), replace = TRUE), ]
  tsps_aft_fit <- try(survreg(Surv(soft, softdeath == 1) ~ 1, data = tsps_boot_sample, dist = "weibull"), silent = TRUE)
  
  if (inherits(tsps_aft_fit, "try-error")) next
  
  tsps_shape_b <- 1 / tsps_aft_fit$scale
  tsps_scale_b <- exp(coef(tsps_aft_fit))
  tsps_S_b <- exp(- (tsps_t_seq / tsps_scale_b)^tsps_shape_b)
  tsps_cif_boot[b, ] <- 1 - tsps_S_b
}

tsps_cif_boot <- tsps_cif_boot[complete.cases(tsps_cif_boot), ]
tsps_cif_mean  <- colMeans(tsps_cif_boot)
tsps_cif_lower <- apply(tsps_cif_boot, 2, quantile, probs = 0.025)
tsps_cif_upper <- apply(tsps_cif_boot, 2, quantile, probs = 0.975)

#Plot
plot(tsps_t_seq, tsps_cif_mean, type = "l", lwd = 2, col = "blue",
     xlab = "Pieces", ylab = "Likelihood of mortality", main = "Soft plastic ingestion")
polygon(c(tsps_t_seq, rev(tsps_t_seq)),
        c(tsps_cif_lower, rev(tsps_cif_upper)),
        col = rgb(0.5, 0.5, 0.5, 0.3), border = NA)
grid()

#Threshold interpolation
tsps_ci_lower_50 <- approx(x = tsps_cif_lower, y = tsps_t_seq, xout = 0.5)$y
tsps_ci_lower_90 <- approx(x = tsps_cif_lower, y = tsps_t_seq, xout = 0.9)$y
tsps_ci_mean_50 <- approx(x = tsps_cif_mean, y = tsps_t_seq, xout = 0.5)$y
tsps_ci_mean_90 <- approx(x = tsps_cif_mean, y = tsps_t_seq, xout = 0.9)$y
tsps_ci_upper_50 <- approx(x = tsps_cif_upper, y = tsps_t_seq, xout = 0.5)$y
tsps_ci_upper_90 <- approx(x = tsps_cif_upper, y = tsps_t_seq, xout = 0.9)$y

#AIC
tsps_aic <- AIC(tsps_weib)

#Weibull diagnostic plots
fit_km <- survfit(Surv(turtleshps$soft, turtleshps$softdeath == 1) ~ 1)
valid_idx <- fit_km$surv > 0 & fit_km$surv < 1
log_time <- log(fit_km$time[valid_idx])
log_neglog_surv <- log(-log(fit_km$surv[valid_idx]))

plot(log_time, log_neglog_surv,
     xlab = "log(Pieces)", ylab = "log(-log(Survival))",
     main = "Weibull Fit Check: Turtle soft pieces")
abline(lm(log_neglog_surv ~ log_time), col = "red")

km_fit <- survfit(Surv(soft, softdeath == 1) ~ 1, data = turtlessps)
plot(km_fit, conf.int = FALSE, col = "black", lwd = 2,
     xlab = "Pieces", ylab = "Survival", main = "Kaplan-Meier vs Weibull AFT: turtle soft pieces")
lines(tsps_t_seq, tsps_S_t, col = "blue", lwd = 2)
legend("topright", legend = c("Kaplan-Meier", "Weibull AFT"),
       col = c("black", "blue"), lty = 1, lwd = 2)

#Turtles soft pieces species size####
# Data preparation
turtlesspss <- subset(turtles, !is.na(soft) & !is.na(softdeath) & !is.na(Size_avg) & soft > 0)

# Fit Weibull AFT model with Size_avg
tspss_weib <- survreg(Surv(soft, softdeath == 1) ~ Size_avg, data = turtlesspss, dist = "weibull")
summary(tspss_weib)

# Use average Size_avg for predictions
tspss_mean_size <- mean(turtlesspss$Size_avg, na.rm = TRUE)
tspss_shape_weib <- 1 / tspss_weib$scale
tspss_scale_weib <- exp(coef(tspss_weib)[1] + coef(tspss_weib)[2] * tspss_mean_size)

# Define sequence for CIF calculation
tspss_t_seq <- seq(0, max(turtlesspss$soft)*8, length.out = 200)

# Compute point estimate of CIF
tspss_S_t  <- exp(- (tspss_t_seq / tspss_scale_weib)^tspss_shape_weib)
tspss_CIF_t <- 1 - tspss_S_t

# Bootstrap to get pointwise 95% CIs for CIF
set.seed(123)
tspss_B <- 1000
tspss_cif_boot <- matrix(NA, nrow = tspss_B, ncol = length(tspss_t_seq))

for (b in 1:tspss_B) {
  tspss_boot_sample <- turtlesspss[sample(nrow(turtlesspss), replace = TRUE), ]
  tspss_aft_fit <- try(survreg(Surv(soft, softdeath == 1) ~ Size_avg, data = tspss_boot_sample, dist = "weibull"), silent = TRUE)
  
  if (inherits(tspss_aft_fit, "try-error")) next
  
  shape_b <- 1 / tspss_aft_fit$scale
  mean_size_b <- mean(tspss_boot_sample$Size_avg, na.rm = TRUE)
  scale_b <- exp(coef(tspss_aft_fit)[1] + coef(tspss_aft_fit)[2] * mean_size_b)
  S_b <- exp(- (tspss_t_seq / scale_b)^shape_b)
  tspss_cif_boot[b, ] <- 1 - S_b
}

tspss_cif_boot <- tspss_cif_boot[complete.cases(tspss_cif_boot), ]
tspss_cif_mean  <- colMeans(tspss_cif_boot)
tspss_cif_lower <- apply(tspss_cif_boot, 2, quantile, probs = 0.025)
tspss_cif_upper <- apply(tspss_cif_boot, 2, quantile, probs = 0.975)

# Plot
plot(tspss_t_seq, tspss_cif_mean, type = "l", lwd = 2, col = "blue",
     xlab = "Pieces", ylab = "Likelihood of mortality", main = "Soft plastic ingestion species size")
polygon(c(tspss_t_seq, rev(tspss_t_seq)),
        c(tspss_cif_lower, rev(tspss_cif_upper)),
        col = rgb(0.5, 0.5, 0.5, 0.3), border = NA)
grid()

# Threshold interpolation
tspss_ci_lower_50 <- approx(x = tspss_cif_lower, y = tspss_t_seq, xout = 0.5)$y
tspss_ci_lower_90 <- approx(x = tspss_cif_lower, y = tspss_t_seq, xout = 0.90)$y
tspss_ci_mean_50 <- approx(x = tspss_cif_mean, y = tspss_t_seq, xout = 0.5)$y
tspss_ci_mean_90 <- approx(x = tspss_cif_mean, y = tspss_t_seq, xout = 0.90)$y
tspss_ci_upper_50 <- approx(x = tspss_cif_upper, y = tspss_t_seq, xout = 0.5)$y
tspss_ci_upper_90 <- approx(x = tspss_cif_upper, y = tspss_t_seq, xout = 0.90)$y

#AIC
tspss_aic <- AIC(tspss_weib)

#Turtles soft pieces individual size####
# Data preparation
turtlesspis <- subset(turtles, !is.na(soft) & !is.na(softdeath) & !is.na(Size_age) & soft > 0)

# Fit Weibull AFT model with Size_age
tspis_weib <- survreg(Surv(soft, softdeath == 1) ~ Size_age, data = turtlesspis, dist = "weibull")
summary(tspis_weib)

# Use average Size_age for predictions
tspis_mean_size <- mean(turtlesspis$Size_age, na.rm = TRUE)
tspis_shape_weib <- 1 / tspis_weib$scale
tspis_scale_weib <- exp(coef(tspis_weib)[1] + coef(tspis_weib)[2] * tspis_mean_size)

# Define sequence for CIF calculation
tspis_t_seq <- seq(0, max(turtlesspis$soft) * 2.5, length.out = 2000)

# Compute point estimate of CIF
tspis_S_t  <- exp(- (tspis_t_seq / tspis_scale_weib)^tspis_shape_weib)
tspis_CIF_t <- 1 - tspis_S_t

# Bootstrap to get pointwise 95% CIs for CIF
set.seed(123)
tspis_B <- 1000
tspis_cif_boot <- matrix(NA, nrow = tspis_B, ncol = length(tspis_t_seq))

for (b in 1:tspis_B) {
  tspis_boot_sample <- turtlesspis[sample(nrow(turtlesspis), replace = TRUE), ]
  tspis_aft_fit <- try(survreg(Surv(soft, softdeath == 1) ~ Size_age, data = tspis_boot_sample, dist = "weibull"), silent = TRUE)
  
  if (inherits(tspis_aft_fit, "try-error")) next
  
  shape_b <- 1 / tspis_aft_fit$scale
  mean_size_b <- mean(tspis_boot_sample$Size_age, na.rm = TRUE)
  scale_b <- exp(coef(tspis_aft_fit)[1] + coef(tspis_aft_fit)[2] * mean_size_b)
  S_b <- exp(- (tspis_t_seq / scale_b)^shape_b)
  tspis_cif_boot[b, ] <- 1 - S_b
}

tspis_cif_boot <- tspis_cif_boot[complete.cases(tspis_cif_boot), ]
tspis_cif_mean  <- colMeans(tspis_cif_boot)
tspis_cif_lower <- apply(tspis_cif_boot, 2, quantile, probs = 0.025)
tspis_cif_upper <- apply(tspis_cif_boot, 2, quantile, probs = 0.975)

# Threshold interpolation
tspis_ci_lower_50 <- approx(x = tspis_cif_lower, y = tspis_t_seq, xout = 0.5)$y
tspis_ci_lower_90 <- approx(x = tspis_cif_lower, y = tspis_t_seq, xout = 0.90)$y
tspis_ci_mean_50 <- approx(x = tspis_cif_mean, y = tspis_t_seq, xout = 0.5)$y
tspis_ci_mean_90 <- approx(x = tspis_cif_mean, y = tspis_t_seq, xout = 0.90)$y
tspis_ci_upper_50 <- approx(x = tspis_cif_upper, y = tspis_t_seq, xout = 0.5)$y
tspis_ci_upper_90 <- approx(x = tspis_cif_upper, y = tspis_t_seq, xout = 0.90)$y

# Plot
plot(tspis_t_seq, tspis_cif_mean, type = "l", lwd = 2, col = "blue",
     xlab = "Pieces", ylab = "Likelihood of mortality", main = "Soft plastic ingestion individual size")
polygon(c(tspis_t_seq, rev(tspis_t_seq)),
        c(tspis_cif_lower, rev(tspis_cif_upper)),
        col = rgb(0.5, 0.5, 0.5, 0.3), border = NA)
#Add 50 and 90 thresholds
x_90 <- tspis_ci_mean_90
segments(x0 = 0, y0 = 0.9, x1 = x_90, y1 = 0.9, col = "black", lty = 2)
segments(x0 = x_90, y0 = 0, x1 = x_90, y1 = 0.9, col = "black", lty = 2)
x_50 <- tspis_ci_mean_50
segments(x0 = 0, y0 = 0.5, x1 = x_50, y1 = 0.5, col = "black", lty = 2)
segments(x0 = x_50, y0 = 0, x1 = x_50, y1 = 0.5, col = "black", lty = 2)

#AIC
tspis_aic <- AIC(tspis_weib)

#Turtles hard volume ####
turtleshvs <- subset(turtles, !is.na(hard_volume) & hard_volume > 0 & !is.na(Length) & !is.na(harddeath))
turtleshvs$svol <- turtleshvs$hard_volume / turtleshvs$Length

thvs_weib <- survreg(Surv(svol, harddeath == 1) ~ 1, data = turtleshvs, dist = "weibull")
summary(thvs_weib)

thvs_shape_weib <- 1 / thvs_weib$scale
thvs_scale_weib <- exp(coef(thvs_weib))

thvs_t_seq <- seq(0, max(turtleshvs$svol) * 7, length.out = 200)
thvs_S_t <- exp(- (thvs_t_seq / thvs_scale_weib)^thvs_shape_weib)
thvs_CIF_t <- 1 - thvs_S_t

set.seed(123)
thvs_B <- 1000
thvs_cif_boot <- matrix(NA, nrow = thvs_B, ncol = length(thvs_t_seq))

for (b in 1:thvs_B) {
  thvs_boot_sample <- turtleshvs[sample(nrow(turtleshvs), replace = TRUE), ]
  if (sum(thvs_boot_sample$harddeath == 1) < 2) next
  thvs_aft_fit <- try(survreg(Surv(svol, harddeath == 1) ~ 1, data = thvs_boot_sample, control = survreg.control(maxiter = 1000), dist = "weibull"), silent = TRUE)
  if (inherits(thvs_aft_fit, "try-error")) next
  thvs_shape_b <- 1 / thvs_aft_fit$scale
  thvs_scale_b <- exp(coef(thvs_aft_fit))
  thvs_S_b <- exp(- (thvs_t_seq / thvs_scale_b)^thvs_shape_b)
  thvs_cif_boot[b, ] <- 1 - thvs_S_b
}

thvs_cif_boot <- thvs_cif_boot[complete.cases(thvs_cif_boot), ]
thvs_cif_mean <- colMeans(thvs_cif_boot)
thvs_cif_lower <- apply(thvs_cif_boot, 2, quantile, probs = 0.025)
thvs_cif_upper <- apply(thvs_cif_boot, 2, quantile, probs = 0.975)

#Threshold interpolation
thvs_ci_lower_50 <- approx(x = thvs_cif_lower, y = thvs_t_seq, xout = 0.5)$y
thvs_ci_lower_90 <- approx(x = thvs_cif_lower, y = thvs_t_seq, xout = 0.9)$y
thvs_ci_mean_50 <- approx(x = thvs_cif_mean, y = thvs_t_seq, xout = 0.5)$y
thvs_ci_mean_90 <- approx(x = thvs_cif_mean, y = thvs_t_seq, xout = 0.90)$y
thvs_ci_upper_50 <- approx(x = thvs_cif_upper, y = thvs_t_seq, xout = 0.5)$y
thvs_ci_upper_90 <- approx(x = thvs_cif_upper, y = thvs_t_seq, xout = 0.90)$y

# Plot
plot(thvs_t_seq, thvs_cif_mean, type = "l", lwd = 2, col = "blue",
     xlab = "Volume", ylab = "Likelihood of mortality", main = "hard plastic ingestion")
polygon(c(thvs_t_seq, rev(thvs_t_seq)),
        c(thvs_cif_lower, rev(thvs_cif_upper)),
        col = rgb(0.5, 0.5, 0.5, 0.3), border = NA)
#Add 50 and 90 thresholds
x_90 <- thvs_ci_mean_90
segments(x0 = 0, y0 = 0.9, x1 = x_90, y1 = 0.9, col = "black", lty = 2)
segments(x0 = x_90, y0 = 0, x1 = x_90, y1 = 0.9, col = "black", lty = 2)
x_50 <- thvs_ci_mean_50
segments(x0 = 0, y0 = 0.5, x1 = x_50, y1 = 0.5, col = "black", lty = 2)
segments(x0 = x_50, y0 = 0, x1 = x_50, y1 = 0.5, col = "black", lty = 2)

#AIC
thvs_aic <- AIC(thvs_weib)

#Weibull diagnostic plots
fit_km <- survfit(Surv(turtleshvs$svol, turtleshvs$harddeath == 1) ~ 1)
valid_idx <- fit_km$surv > 0 & fit_km$surv < 1
log_time <- log(fit_km$time[valid_idx])
log_neglog_surv <- log(-log(fit_km$surv[valid_idx]))

plot(log_time, log_neglog_surv,
     xlab = "log(Volume)", ylab = "log(-log(Survival))",
     main = "Weibull Fit Check: Turtle hard volume")
abline(lm(log_neglog_surv ~ log_time), col = "red")

km_fit <- survfit(Surv(svol, harddeath == 1) ~ 1, data = turtleshvs)
plot(km_fit, conf.int = FALSE, col = "black", lwd = 2,
     xlab = "Volume/Length", ylab = "Survival", main = "Kaplan-Meier vs Weibull AFT: turtle hard volume")
lines(thvs_t_seq, thvs_S_t, col = "blue", lwd = 2)
legend("topright", legend = c("Kaplan-Meier", "Weibull AFT"),
       col = c("black", "blue"), lty = 1, lwd = 2)

#Young Turtles total pieces####
turtles_CCL <-subset(turtles, Size_age < 35)
#Data preparation
turtlespsy <- subset(turtles_CCL, !is.na(total) & !is.na(COD) & total > 0)

#Fit Weibull AFT model (no covariates)
tpsy_weib <- survreg(Surv(total, COD == 1) ~ 1, data = turtlespsy, dist = "weibull")
summary(tpsy_weib)

#Extract Weibull parameters
tpsy_shape_weib  <- 1 / tpsy_weib$scale
tpsy_scale_weib  <- exp(coef(tpsy_weib))

#Define sequence for CIF calculation
tpsy_t_seq <- seq(0, max(turtlespsy$total)*3, length.out = 2000)

#Compute point estimate of CIF
tpsy_S_t  <- exp(- (tpsy_t_seq / tpsy_scale_weib)^tpsy_shape_weib)
tpsy_CIF_t <- 1 - tpsy_S_t

#Bootstrap to get pointwise 95% CIs for CIF
set.seed(123)
tpsy_B <- 1000
tpsy_cif_boot <- matrix(NA, nrow = tpsy_B, ncol = length(tpsy_t_seq))

for (b in 1:tpsy_B) {
  tpsy_boot_sample <- turtlespsy[sample(nrow(turtlespsy), replace = TRUE), ]
  tpsy_aft_fit <- try(survreg(Surv(total, COD == 1) ~ 1, data = tpsy_boot_sample, dist = "weibull"), silent = TRUE)
  
  if (inherits(tpsy_aft_fit, "try-error")) next
  
  tpsy_shape_b <- 1 / tpsy_aft_fit$scale
  tpsy_scale_b <- exp(coef(tpsy_aft_fit))
  tpsy_S_b <- exp(- (tpsy_t_seq / tpsy_scale_b)^tpsy_shape_b)
  tpsy_cif_boot[b, ] <- 1 - tpsy_S_b
}

tpsy_cif_boot <- tpsy_cif_boot[complete.cases(tpsy_cif_boot), ]
tpsy_cif_mean  <- colMeans(tpsy_cif_boot)
tpsy_cif_lower <- apply(tpsy_cif_boot, 2, quantile, probs = 0.025)
tpsy_cif_upper <- apply(tpsy_cif_boot, 2, quantile, probs = 0.975)

#Plot
plot(tpsy_t_seq, tpsy_cif_mean, type = "l", lwd = 2, col = "blue",
     xlab = "Pieces", ylab = "Likelihood of mortality", main = "All plastic ingestion")
polygon(c(tpsy_t_seq, rev(tpsy_t_seq)),
        c(tpsy_cif_lower, rev(tpsy_cif_upper)),
        col = rgb(0.5, 0.5, 0.5, 0.3), border = NA)
grid()

#Threshold interpolation
tpsy_ci_lower_50 <- approx(x = tpsy_cif_lower, y = tpsy_t_seq, xout = 0.5)$y
tpsy_ci_lower_90 <- approx(x = tpsy_cif_lower, y = tpsy_t_seq, xout = 0.90)$y
tpsy_ci_mean_50 <- approx(x = tpsy_cif_mean, y = tpsy_t_seq, xout = 0.5)$y
tpsy_ci_mean_90 <- approx(x = tpsy_cif_mean, y = tpsy_t_seq, xout = 0.90)$y
tpsy_ci_upper_50 <- approx(x = tpsy_cif_upper, y = tpsy_t_seq, xout = 0.5)$y
tpsy_ci_upper_90 <- approx(x = tpsy_cif_upper, y = tpsy_t_seq, xout = 0.90)$y

#AIC
tpsy_aic <- AIC(tpsy_weib)

#Weibull diagnostic plots
fit_km <- survfit(Surv(turtlespsy$total, turtlespsy$COD == 1) ~ 1)
valid_idx <- fit_km$surv > 0 & fit_km$surv < 1
log_time <- log(fit_km$time[valid_idx])
log_neglog_surv <- log(-log(fit_km$surv[valid_idx]))

plot(log_time, log_neglog_surv,
     xlab = "log(Pieces)", ylab = "log(-log(Survival))",
     main = "Weibull Fit Check: young turtle pieces")
abline(lm(log_neglog_surv ~ log_time), col = "red")

km_fit <- survfit(Surv(total, COD == 1) ~ 1, data = turtlespsy)
plot(km_fit, conf.int = FALSE, col = "black", lwd = 2,
     xlab = "Pieces", ylab = "Survival", main = "Kaplan-Meier vs Weibull AFT: young turtle pieces")
lines(tpsy_t_seq, tpsy_S_t, col = "blue", lwd = 2)
legend("topright", legend = c("Kaplan-Meier", "Weibull AFT"),
       col = c("black", "blue"), lty = 1, lwd = 2)

#Young Turtles total pieces species size####
# Data preparation
turtlespssy <- subset(turtles_CCL, !is.na(total) & !is.na(COD) & !is.na(Size_avg) & total > 0)

# Fit Weibull AFT model with Size_avg
tpssy_weib <- survreg(Surv(total, COD == 1) ~ Size_avg, data = turtlespssy, dist = "weibull")
summary(tpssy_weib)

# Use average Size_avg for predictions
tpssy_mean_size <- mean(turtlespssy$Size_avg, na.rm = TRUE)
tpssy_shape_weib <- 1 / tpssy_weib$scale
tpssy_scale_weib <- exp(coef(tpssy_weib)[1] + coef(tpssy_weib)[2] * tpssy_mean_size)

# Define sequence for CIF calculation
tpssy_t_seq <- seq(0, max(turtlespssy$total) * 3, length.out = 200)

# Compute point estimate of CIF
tpssy_S_t  <- exp(- (tpssy_t_seq / tpssy_scale_weib)^tpssy_shape_weib)
tpssy_CIF_t <- 1 - tpssy_S_t

# Bootstrap to get pointwise 95% CIs for CIF
set.seed(123)
tpssy_B <- 1000
tpssy_cif_boot <- matrix(NA, nrow = tpssy_B, ncol = length(tpssy_t_seq))

for (b in 1:tpssy_B) {
  tpssy_boot_sample <- turtlespssy[sample(nrow(turtlespssy), replace = TRUE), ]
  tpssy_aft_fit <- try(survreg(Surv(total, COD == 1) ~ Size_avg, data = tpssy_boot_sample, dist = "weibull"), silent = TRUE)
  
  if (inherits(tpssy_aft_fit, "try-error")) next
  
  shape_b <- 1 / tpssy_aft_fit$scale
  mean_size_b <- mean(tpssy_boot_sample$Size_avg, na.rm = TRUE)
  scale_b <- exp(coef(tpssy_aft_fit)[1] + coef(tpssy_aft_fit)[2] * mean_size_b)
  S_b <- exp(- (tpssy_t_seq / scale_b)^shape_b)
  tpssy_cif_boot[b, ] <- 1 - S_b
}

tpssy_cif_boot <- tpssy_cif_boot[complete.cases(tpssy_cif_boot), ]
tpssy_cif_mean  <- colMeans(tpssy_cif_boot)
tpssy_cif_lower <- apply(tpssy_cif_boot, 2, quantile, probs = 0.025)
tpssy_cif_upper <- apply(tpssy_cif_boot, 2, quantile, probs = 0.975)

# Threshold interpolation
tpssy_ci_lower_50 <- approx(x = tpssy_cif_lower, y = tpssy_t_seq, xout = 0.5)$y
tpssy_ci_lower_90 <- approx(x = tpssy_cif_lower, y = tpssy_t_seq, xout = 0.90)$y
tpssy_ci_mean_50 <- approx(x = tpssy_cif_mean, y = tpssy_t_seq, xout = 0.5)$y
tpssy_ci_mean_90 <- approx(x = tpssy_cif_mean, y = tpssy_t_seq, xout = 0.90)$y
tpssy_ci_upper_50 <- approx(x = tpssy_cif_upper, y = tpssy_t_seq, xout = 0.5)$y
tpssy_ci_upper_90 <- approx(x = tpssy_cif_upper, y = tpssy_t_seq, xout = 0.90)$y

# Plot
plot(tpssy_t_seq, tpssy_cif_mean, type = "l", lwd = 2, col = "blue",
     xlab = "Pieces", ylab = "Likelihood of mortality", main = "All plastic ingestion species size")
polygon(c(tpssy_t_seq, rev(tpssy_t_seq)),
        c(tpssy_cif_lower, rev(tpssy_cif_upper)),
        col = rgb(0.5, 0.5, 0.5, 0.3), border = NA)
#Add 50 and 90 thresholds
x_90 <- tpssy_ci_mean_90
segments(x0 = 0, y0 = 0.9, x1 = x_90, y1 = 0.9, col = "black", lty = 2)
segments(x0 = x_90, y0 = 0, x1 = x_90, y1 = 0.9, col = "black", lty = 2)
x_50 <- tpssy_ci_mean_50
segments(x0 = 0, y0 = 0.5, x1 = x_50, y1 = 0.5, col = "black", lty = 2)
segments(x0 = x_50, y0 = 0, x1 = x_50, y1 = 0.5, col = "black", lty = 2)

#AIC
tpssy_aic <- AIC(tpssy_weib)

#Young Turtles total pieces individual size####
# Data preparation
turtlespisy <- subset(turtles_CCL, !is.na(total) & !is.na(COD) & !is.na(Size_age) & total > 0)

# Fit Weibull AFT model with Size_age
tpisy_weib <- survreg(Surv(total, COD == 1) ~ Size_age, data = turtlespisy, dist = "weibull")
summary(tpisy_weib)

# Use average Size_age for predictions
tpisy_mean_size <- mean(turtlespisy$Size_age, na.rm = TRUE)
tpisy_shape_weib <- 1 / tpisy_weib$scale
tpisy_scale_weib <- exp(coef(tpisy_weib)[1] + coef(tpisy_weib)[2] * tpisy_mean_size)

# Define sequence for CIF calculation
tpisy_t_seq <- seq(0, max(turtlespisy$total)*3, length.out = 2000)

# Compute point estimate of CIF
tpisy_S_t  <- exp(- (tpisy_t_seq / tpisy_scale_weib)^tpisy_shape_weib)
tpisy_CIF_t <- 1 - tpisy_S_t

# Bootstrap to get pointwise 95% CIs for CIF
set.seed(123)
tpisy_B <- 1000
tpisy_cif_boot <- matrix(NA, nrow = tpisy_B, ncol = length(tpisy_t_seq))

for (b in 1:tpisy_B) {
  tpisy_boot_sample <- turtlespisy[sample(nrow(turtlespisy), replace = TRUE), ]
  tpisy_aft_fit <- try(survreg(Surv(total, COD == 1) ~ Size_age, data = tpisy_boot_sample, dist = "weibull"), silent = TRUE)
  
  if (inherits(tpisy_aft_fit, "try-error")) next
  
  shape_b <- 1 / tpisy_aft_fit$scale
  mean_size_b <- mean(tpisy_boot_sample$Size_age, na.rm = TRUE)
  scale_b <- exp(coef(tpisy_aft_fit)[1] + coef(tpisy_aft_fit)[2] * mean_size_b)
  S_b <- exp(- (tpisy_t_seq / scale_b)^shape_b)
  tpisy_cif_boot[b, ] <- 1 - S_b
}

tpisy_cif_boot <- tpisy_cif_boot[complete.cases(tpisy_cif_boot), ]
tpisy_cif_mean  <- colMeans(tpisy_cif_boot)
tpisy_cif_lower <- apply(tpisy_cif_boot, 2, quantile, probs = 0.025)
tpisy_cif_upper <- apply(tpisy_cif_boot, 2, quantile, probs = 0.975)

# Plot
plot(tpisy_t_seq, tpisy_cif_mean, type = "l", lwd = 2, col = "blue",
     xlab = "Pieces", ylab = "Likelihood of mortality", main = "All plastic ingestion individual size")
polygon(c(tpisy_t_seq, rev(tpisy_t_seq)),
        c(tpisy_cif_lower, rev(tpisy_cif_upper)),
        col = rgb(0.5, 0.5, 0.5, 0.3), border = NA)
grid()

# Threshold interpolation
tpisy_ci_lower_50 <- approx(x = tpisy_cif_lower, y = tpisy_t_seq, xout = 0.5)$y
tpisy_ci_lower_90 <- approx(x = tpisy_cif_lower, y = tpisy_t_seq, xout = 0.90)$y
tpisy_ci_mean_50 <- approx(x = tpisy_cif_mean, y = tpisy_t_seq, xout = 0.5)$y
tpisy_ci_mean_90 <- approx(x = tpisy_cif_mean, y = tpisy_t_seq, xout = 0.90)$y
tpisy_ci_upper_50 <- approx(x = tpisy_cif_upper, y = tpisy_t_seq, xout = 0.5)$y
tpisy_ci_upper_90 <- approx(x = tpisy_cif_upper, y = tpisy_t_seq, xout = 0.90)$y

#AIC
tpisy_aic <- AIC(tpisy_weib)
